# Supplementary material for: Surface emergence and persistence of MHC class I free heavy chains
Source: J Biol Chem. 2025 Oct 9;301(11):110799. doi: 10.1016/j.jbc.2025.110799 (PMC12630360; doi:10.1016/j.jbc.2025.110799)
Supplement: Supporting Information [file mmc1.xlsx]

## Sheet: Calculator_Template
System parameters
	r1: Half-time of beta-2m dissociation (min)
	r2: Hβ half-time of endocytosis (min)
	r3: fH half-time of endocytosis (min)
	% free heavy chain at time = zero
time (sec)	time (min)	Y3RKb	Y3R as % of t=0	Y3R->NR	Y3R->ENDO	Y3NRKb	Y3NR as % of t=0	Y3NR->ENDO	total (R+NR)		%NR	time	Hβ	fH	Total			%NR
0	0	100	100	#DIV/0!	#DIV/0!	0	#DIV/0!	#DIV/0!	1		0	0	1	#DIV/0!	1			0
1	0.0166667	#DIV/0!	#DIV/0!	#DIV/0!	#DIV/0!	#DIV/0!	#DIV/0!	#DIV/0!	#DIV/0!		#DIV/0!	0.166667	#DIV/0!	#DIV/0!	#DIV/0!			#DIV/0!
2	0.0333333	#DIV/0!	#DIV/0!	#DIV/0!	#DIV/0!	#DIV/0!	#DIV/0!	#DIV/0!	#DIV/0!		#DIV/0!	0.333333	#DIV/0!	#DIV/0!	#DIV/0!			#DIV/0!
3	0.05	#DIV/0!	#DIV/0!	#DIV/0!	#DIV/0!	#DIV/0!	#DIV/0!	#DIV/0!	#DIV/0!		#DIV/0!	0.5	#DIV/0!	#DIV/0!	#DIV/0!			#DIV/0!
4	0.0666667	#DIV/0!	#DIV/0!	#DIV/0!	#DIV/0!	#DIV/0!	#DIV/0!	#DIV/0!	#DIV/0!		#DIV/0!	0.666667	#DIV/0!	#DIV/0!	#DIV/0!			#DIV/0!
5	0.0833333	#DIV/0!	#DIV/0!	#DIV/0!	#DIV/0!	#DIV/0!	#DIV/0!	#DIV/0!	#DIV/0!		#DIV/0!	0.833333	#DIV/0!	#DIV/0!	#DIV/0!			#DIV/0!
6	0.1	#DIV/0!	#DIV/0!	#DIV/0!	#DIV/0!	#DIV/0!	#DIV/0!	#DIV/0!	#DIV/0!		#DIV/0!	1	#DIV/0!	#DIV/0!	#DIV/0!			#DIV/0!
7	0.116667	#DIV/0!	#DIV/0!	#DIV/0!	#DIV/0!	#DIV/0!	#DIV/0!	#DIV/0!	#DIV/0!		#DIV/0!	1.16667	#DIV/0!	#DIV/0!	#DIV/0!			#DIV/0!
8	0.133333	#DIV/0!	#DIV/0!	#DIV/0!	#DIV/0!	#DIV/0!	#DIV/0!	#DIV/0!	#DIV/0!		#DIV/0!	1.33333	#DIV/0!	#DIV/0!	#DIV/0!			#DIV/0!
9	0.15	#DIV/0!	#DIV/0!	#DIV/0!	#DIV/0!	#DIV/0!	#DIV/0!	#DIV/0!	#DIV/0!		#DIV/0!	1.5	#DIV/0!	#DIV/0!	#DIV/0!			#DIV/0!
10	0.166667	#DIV/0!	#DIV/0!	#DIV/0!	#DIV/0!	#DIV/0!	#DIV/0!	#DIV/0!	#DIV/0!		#DIV/0!	1.66667	#DIV/0!	#DIV/0!	#DIV/0!			#DIV/0!
11	0.183333	#DIV/0!	#DIV/0!	#DIV/0!	#DIV/0!	#DIV/0!	#DIV/0!	#DIV/0!	#DIV/0!		#DIV/0!	1.83333	#DIV/0!	#DIV/0!	#DIV/0!			#DIV/0!
12	0.2	#DIV/0!	#DIV/0!	#DIV/0!	#DIV/0!	#DIV/0!	#DIV/0!	#DIV/0!	#DIV/0!		#DIV/0!	2	#DIV/0!	#DIV/0!	#DIV/0!			#DIV/0!
13	0.216667	#DIV/0!	#DIV/0!	#DIV/0!	#DIV/0!	#DIV/0!	#DIV/0!	#DIV/0!	#DIV/0!		#DIV/0!	2.16667	#DIV/0!	#DIV/0!	#DIV/0!			#DIV/0!
14	0.233333	#DIV/0!	#DIV/0!	#DIV/0!	#DIV/0!	#DIV/0!	#DIV/0!	#DIV/0!	#DIV/0!		#DIV/0!	2.33333	#DIV/0!	#DIV/0!	#DIV/0!			#DIV/0!
15	0.25	#DIV/0!	#DIV/0!	#DIV/0!	#DIV/0!	#DIV/0!	#DIV/0!	#DIV/0!	#DIV/0!		#DIV/0!	2.5	#DIV/0!	#DIV/0!	#DIV/0!			#DIV/0!
16	0.266667	#DIV/0!	#DIV/0!	#DIV/0!	#DIV/0!	#DIV/0!	#DIV/0!	#DIV/0!	#DIV/0!		#DIV/0!	2.66667	#DIV/0!	#DIV/0!	#DIV/0!			#DIV/0!
17	0.283333	#DIV/0!	#DIV/0!	#DIV/0!	#DIV/0!	#DIV/0!	#DIV/0!	#DIV/0!	#DIV/0!		#DIV/0!	2.83333	#DIV/0!	#DIV/0!	#DIV/0!			#DIV/0!
18	0.3	#DIV/0!	#DIV/0!	#DIV/0!	#DIV/0!	#DIV/0!	#DIV/0!	#DIV/0!	#DIV/0!		#DIV/0!	3	#DIV/0!	#DIV/0!	#DIV/0!			#DIV/0!
19	0.316667	#DIV/0!	#DIV/0!	#DIV/0!	#DIV/0!	#DIV/0!	#DIV/0!	#DIV/0!	#DIV/0!		#DIV/0!	3.16667	#DIV/0!	#DIV/0!	#DIV/0!			#DIV/0!
20	0.333333	#DIV/0!	#DIV/0!	#DIV/0!	#DIV/0!	#DIV/0!	#DIV/0!	#DIV/0!	#DIV/0!		#DIV/0!	3.33333	#DIV/0!	#DIV/0!	#DIV/0!			#DIV/0!
21	0.35	#DIV/0!	#DIV/0!	#DIV/0!	#DIV/0!	#DIV/0!	#DIV/0!	#DIV/0!	#DIV/0!		#DIV/0!	3.5	#DIV/0!	#DIV/0!	#DIV/0!			#DIV/0!
22	0.366667	#DIV/0!	#DIV/0!	#DIV/0!	#DIV/0!	#DIV/0!	#DIV/0!	#DIV/0!	#DIV/0!		#DIV/0!	3.66667	#DIV/0!	#DIV/0!	#DIV/0!			#DIV/0!
23	0.383333	#DIV/0!	#DIV/0!	#DIV/0!	#DIV/0!	#DIV/0!	#DIV/0!	#DIV/0!	#DIV/0!		#DIV/0!	3.83333	#DIV/0!	#DIV/0!	#DIV/0!			#DIV/0!
24	0.4	#DIV/0!	#DIV/0!	#DIV/0!	#DIV/0!	#DIV/0!	#DIV/0!	#DIV/0!	#DIV/0!		#DIV/0!	4	#DIV/0!	#DIV/0!	#DIV/0!			#DIV/0!
25	0.416667	#DIV/0!	#DIV/0!	#DIV/0!	#DIV/0!	#DIV/0!	#DIV/0!	#DIV/0!	#DIV/0!		#DIV/0!	4.16667	#DIV/0!	#DIV/0!	#DIV/0!			#DIV/0!
26	0.433333	#DIV/0!	#DIV/0!	#DIV/0!	#DIV/0!	#DIV/0!	#DIV/0!	#DIV/0!	#DIV/0!		#DIV/0!	4.33333	#DIV/0!	#DIV/0!	#DIV/0!			#DIV/0!
27	0.45	#DIV/0!	#DIV/0!	#DIV/0!	#DIV/0!	#DIV/0!	#DIV/0!	#DIV/0!	#DIV/0!		#DIV/0!	4.5	#DIV/0!	#DIV/0!	#DIV/0!			#DIV/0!
28	0.466667	#DIV/0!	#DIV/0!	#DIV/0!	#DIV/0!	#DIV/0!	#DIV/0!	#DIV/0!	#DIV/0!		#DIV/0!	4.66667	#DIV/0!	#DIV/0!	#DIV/0!			#DIV/0!
29	0.483333	#DIV/0!	#DIV/0!	#DIV/0!	#DIV/0!	#DIV/0!	#DIV/0!	#DIV/0!	#DIV/0!		#DIV/0!	4.83333	#DIV/0!	#DIV/0!	#DIV/0!			#DIV/0!
30	0.5	#DIV/0!	#DIV/0!	#DIV/0!	#DIV/0!	#DIV/0!	#DIV/0!	#DIV/0!	#DIV/0!		#DIV/0!	5	#DIV/0!	#DIV/0!	#DIV/0!			#DIV/0!
31	0.516667	#DIV/0!	#DIV/0!	#DIV/0!	#DIV/0!	#DIV/0!	#DIV/0!	#DIV/0!	#DIV/0!		#DIV/0!	5.16667	#DIV/0!	#DIV/0!	#DIV/0!			#DIV/0!
32	0.533333	#DIV/0!	#DIV/0!	#DIV/0!	#DIV/0!	#DIV/0!	#DIV/0!	#DIV/0!	#DIV/0!		#DIV/0!	5.33333	#DIV/0!	#DIV/0!	#DIV/0!			#DIV/0!
33	0.55	#DIV/0!	#DIV/0!	#DIV/0!	#DIV/0!	#DIV/0!	#DIV/0!	#DIV/0!	#DIV/0!		#DIV/0!	5.5	#DIV/0!	#DIV/0!	#DIV/0!			#DIV/0!
34	0.566667	#DIV/0!	#DIV/0!	#DIV/0!	#DIV/0!	#DIV/0!	#DIV/0!	#DIV/0!	#DIV/0!		#DIV/0!	5.66667	#DIV/0!	#DIV/0!	#DIV/0!			#DIV/0!
35	0.583333	#DIV/0!	#DIV/0!	#DIV/0!	#DIV/0!	#DIV/0!	#DIV/0!	#DIV/0!	#DIV/0!		#DIV/0!	5.83333	#DIV/0!	#DIV/0!	#DIV/0!			#DIV/0!
36	0.6	#DIV/0!	#DIV/0!	#DIV/0!	#DIV/0!	#DIV/0!	#DIV/0!	#DIV/0!	#DIV/0!		#DIV/0!	6	#DIV/0!	#DIV/0!	#DIV/0!			#DIV/0!
37	0.616667	#DIV/0!	#DIV/0!	#DIV/0!	#DIV/0!	#DIV/0!	#DIV/0!	#DIV/0!	#DIV/0!		#DIV/0!	6.16667	#DIV/0!	#DIV/0!	#DIV/0!			#DIV/0!
38	0.633333	#DIV/0!	#DIV/0!	#DIV/0!	#DIV/0!	#DIV/0!	#DIV/0!	#DIV/0!	#DIV/0!		#DIV/0!	6.33333	#DIV/0!	#DIV/0!	#DIV/0!			#DIV/0!
39	0.65	#DIV/0!	#DIV/0!	#DIV/0!	#DIV/0!	#DIV/0!	#DIV/0!	#DIV/0!	#DIV/0!		#DIV/0!	6.5	#DIV/0!	#DIV/0!	#DIV/0!			#DIV/0!
40	0.666667	#DIV/0!	#DIV/0!	#DIV/0!	#DIV/0!	#DIV/0!	#DIV/0!	#DIV/0!	#DIV/0!		#DIV/0!	6.66667	#DIV/0!	#DIV/0!	#DIV/0!			#DIV/0!
41	0.683333	#DIV/0!	#DIV/0!	#DIV/0!	#DIV/0!	#DIV/0!	#DIV/0!	#DIV/0!	#DIV/0!		#DIV/0!	6.83333	#DIV/0!	#DIV/0!	#DIV/0!			#DIV/0!
42	0.7	#DIV/0!	#DIV/0!	#DIV/0!	#DIV/0!	#DIV/0!	#DIV/0!	#DIV/0!	#DIV/0!		#DIV/0!	7	#DIV/0!	#DIV/0!	#DIV/0!			#DIV/0!
43	0.716667	#DIV/0!	#DIV/0!	#DIV/0!	#DIV/0!	#DIV/0!	#DIV/0!	#DIV/0!	#DIV/0!		#DIV/0!	7.16667	#DIV/0!	#DIV/0!	#DIV/0!			#DIV/0!
44	0.733333	#DIV/0!	#DIV/0!	#DIV/0!	#DIV/0!	#DIV/0!	#DIV/0!	#DIV/0!	#DIV/0!		#DIV/0!	7.33333	#DIV/0!	#DIV/0!	#DIV/0!			#DIV/0!
45	0.75	#DIV/0!	#DIV/0!	#DIV/0!	#DIV/0!	#DIV/0!	#DIV/0!	#DIV/0!	#DIV/0!		#DIV/0!	7.5	#DIV/0!	#DIV/0!	#DIV/0!			#DIV/0!
46	0.766667	#DIV/0!	#DIV/0!	#DIV/0!	#DIV/0!	#DIV/0!	#DIV/0!	#DIV/0!	#DIV/0!		#DIV/0!	7.66667	#DIV/0!	#DIV/0!	#DIV/0!			#DIV/0!
47	0.783333	#DIV/0!	#DIV/0!	#DIV/0!	#DIV/0!	#DIV/0!	#DIV/0!	#DIV/0!	#DIV/0!		#DIV/0!	7.83333	#DIV/0!	#DIV/0!	#DIV/0!			#DIV/0!
48	0.8	#DIV/0!	#DIV/0!	#DIV/0!	#DIV/0!	#DIV/0!	#DIV/0!	#DIV/0!	#DIV/0!		#DIV/0!	8	#DIV/0!	#DIV/0!	#DIV/0!			#DIV/0!
49	0.816667	#DIV/0!	#DIV/0!	#DIV/0!	#DIV/0!	#DIV/0!	#DIV/0!	#DIV/0!	#DIV/0!		#DIV/0!	8.16667	#DIV/0!	#DIV/0!	#DIV/0!			#DIV/0!
50	0.833333	#DIV/0!	#DIV/0!	#DIV/0!	#DIV/0!	#DIV/0!	#DIV/0!	#DIV/0!	#DIV/0!		#DIV/0!	8.33333	#DIV/0!	#DIV/0!	#DIV/0!			#DIV/0!
51	0.85	#DIV/0!	#DIV/0!	#DIV/0!	#DIV/0!	#DIV/0!	#DIV/0!	#DIV/0!	#DIV/0!		#DIV/0!	8.5	#DIV/0!	#DIV/0!	#DIV/0!			#DIV/0!
52	0.866667	#DIV/0!	#DIV/0!	#DIV/0!	#DIV/0!	#DIV/0!	#DIV/0!	#DIV/0!	#DIV/0!		#DIV/0!	8.66667	#DIV/0!	#DIV/0!	#DIV/0!			#DIV/0!
53	0.883333	#DIV/0!	#DIV/0!	#DIV/0!	#DIV/0!	#DIV/0!	#DIV/0!	#DIV/0!	#DIV/0!		#DIV/0!	8.83333	#DIV/0!	#DIV/0!	#DIV/0!			#DIV/0!
54	0.9	#DIV/0!	#DIV/0!	#DIV/0!	#DIV/0!	#DIV/0!	#DIV/0!	#DIV/0!	#DIV/0!		#DIV/0!	9	#DIV/0!	#DIV/0!	#DIV/0!			#DIV/0!
55	0.916667	#DIV/0!	#DIV/0!	#DIV/0!	#DIV/0!	#DIV/0!	#DIV/0!	#DIV/0!	#DIV/0!		#DIV/0!	9.16667	#DIV/0!	#DIV/0!	#DIV/0!			#DIV/0!
56	0.933333	#DIV/0!	#DIV/0!	#DIV/0!	#DIV/0!	#DIV/0!	#DIV/0!	#DIV/0!	#DIV/0!		#DIV/0!	9.33333	#DIV/0!	#DIV/0!	#DIV/0!			#DIV/0!
57	0.95	#DIV/0!	#DIV/0!	#DIV/0!	#DIV/0!	#DIV/0!	#DIV/0!	#DIV/0!	#DIV/0!		#DIV/0!	9.5	#DIV/0!	#DIV/0!	#DIV/0!			#DIV/0!
58	0.966667	#DIV/0!	#DIV/0!	#DIV/0!	#DIV/0!	#DIV/0!	#DIV/0!	#DIV/0!	#DIV/0!		#DIV/0!	9.66667	#DIV/0!	#DIV/0!	#DIV/0!			#DIV/0!
59	0.983333	#DIV/0!	#DIV/0!	#DIV/0!	#DIV/0!	#DIV/0!	#DIV/0!	#DIV/0!	#DIV/0!		#DIV/0!	9.83333	#DIV/0!	#DIV/0!	#DIV/0!			#DIV/0!
60	1	#DIV/0!	#DIV/0!	#DIV/0!	#DIV/0!	#DIV/0!	#DIV/0!	#DIV/0!	#DIV/0!		#DIV/0!	10	#DIV/0!	#DIV/0!	#DIV/0!			#DIV/0!
61	1.01667	#DIV/0!	#DIV/0!	#DIV/0!	#DIV/0!	#DIV/0!	#DIV/0!	#DIV/0!	#DIV/0!		#DIV/0!	10.1667	#DIV/0!	#DIV/0!	#DIV/0!			#DIV/0!
62	1.03333	#DIV/0!	#DIV/0!	#DIV/0!	#DIV/0!	#DIV/0!	#DIV/0!	#DIV/0!	#DIV/0!		#DIV/0!	10.3333	#DIV/0!	#DIV/0!	#DIV/0!			#DIV/0!
63	1.05	#DIV/0!	#DIV/0!	#DIV/0!	#DIV/0!	#DIV/0!	#DIV/0!	#DIV/0!	#DIV/0!		#DIV/0!	10.5	#DIV/0!	#DIV/0!	#DIV/0!			#DIV/0!
64	1.06667	#DIV/0!	#DIV/0!	#DIV/0!	#DIV/0!	#DIV/0!	#DIV/0!	#DIV/0!	#DIV/0!		#DIV/0!	10.6667	#DIV/0!	#DIV/0!	#DIV/0!			#DIV/0!
65	1.08333	#DIV/0!	#DIV/0!	#DIV/0!	#DIV/0!	#DIV/0!	#DIV/0!	#DIV/0!	#DIV/0!		#DIV/0!	10.8333	#DIV/0!	#DIV/0!	#DIV/0!			#DIV/0!
66	1.1	#DIV/0!	#DIV/0!	#DIV/0!	#DIV/0!	#DIV/0!	#DIV/0!	#DIV/0!	#DIV/0!		#DIV/0!	11	#DIV/0!	#DIV/0!	#DIV/0!			#DIV/0!
67	1.11667	#DIV/0!	#DIV/0!	#DIV/0!	#DIV/0!	#DIV/0!	#DIV/0!	#DIV/0!	#DIV/0!		#DIV/0!	11.1667	#DIV/0!	#DIV/0!	#DIV/0!			#DIV/0!
68	1.13333	#DIV/0!	#DIV/0!	#DIV/0!	#DIV/0!	#DIV/0!	#DIV/0!	#DIV/0!	#DIV/0!		#DIV/0!	11.3333	#DIV/0!	#DIV/0!	#DIV/0!			#DIV/0!
69	1.15	#DIV/0!	#DIV/0!	#DIV/0!	#DIV/0!	#DIV/0!	#DIV/0!	#DIV/0!	#DIV/0!		#DIV/0!	11.5	#DIV/0!	#DIV/0!	#DIV/0!			#DIV/0!
70	1.16667	#DIV/0!	#DIV/0!	#DIV/0!	#DIV/0!	#DIV/0!	#DIV/0!	#DIV/0!	#DIV/0!		#DIV/0!	11.6667	#DIV/0!	#DIV/0!	#DIV/0!			#DIV/0!
71	1.18333	#DIV/0!	#DIV/0!	#DIV/0!	#DIV/0!	#DIV/0!	#DIV/0!	#DIV/0!	#DIV/0!		#DIV/0!	11.8333	#DIV/0!	#DIV/0!	#DIV/0!			#DIV/0!
72	1.2	#DIV/0!	#DIV/0!	#DIV/0!	#DIV/0!	#DIV/0!	#DIV/0!	#DIV/0!	#DIV/0!		#DIV/0!	12	#DIV/0!	#DIV/0!	#DIV/0!			#DIV/0!
73	1.21667	#DIV/0!	#DIV/0!	#DIV/0!	#DIV/0!	#DIV/0!	#DIV/0!	#DIV/0!	#DIV/0!		#DIV/0!	12.1667	#DIV/0!	#DIV/0!	#DIV/0!			#DIV/0!
74	1.23333	#DIV/0!	#DIV/0!	#DIV/0!	#DIV/0!	#DIV/0!	#DIV/0!	#DIV/0!	#DIV/0!		#DIV/0!	12.3333	#DIV/0!	#DIV/0!	#DIV/0!			#DIV/0!
75	1.25	#DIV/0!	#DIV/0!	#DIV/0!	#DIV/0!	#DIV/0!	#DIV/0!	#DIV/0!	#DIV/0!		#DIV/0!	12.5	#DIV/0!	#DIV/0!	#DIV/0!			#DIV/0!
76	1.26667	#DIV/0!	#DIV/0!	#DIV/0!	#DIV/0!	#DIV/0!	#DIV/0!	#DIV/0!	#DIV/0!		#DIV/0!	12.6667	#DIV/0!	#DIV/0!	#DIV/0!			#DIV/0!
77	1.28333	#DIV/0!	#DIV/0!	#DIV/0!	#DIV/0!	#DIV/0!	#DIV/0!	#DIV/0!	#DIV/0!		#DIV/0!	12.8333	#DIV/0!	#DIV/0!	#DIV/0!			#DIV/0!
78	1.3	#DIV/0!	#DIV/0!	#DIV/0!	#DIV/0!	#DIV/0!	#DIV/0!	#DIV/0!	#DIV/0!		#DIV/0!	13	#DIV/0!	#DIV/0!	#DIV/0!			#DIV/0!
79	1.31667	#DIV/0!	#DIV/0!	#DIV/0!	#DIV/0!	#DIV/0!	#DIV/0!	#DIV/0!	#DIV/0!		#DIV/0!	13.1667	#DIV/0!	#DIV/0!	#DIV/0!			#DIV/0!
80	1.33333	#DIV/0!	#DIV/0!	#DIV/0!	#DIV/0!	#DIV/0!	#DIV/0!	#DIV/0!	#DIV/0!		#DIV/0!	13.3333	#DIV/0!	#DIV/0!	#DIV/0!			#DIV/0!
81	1.35	#DIV/0!	#DIV/0!	#DIV/0!	#DIV/0!	#DIV/0!	#DIV/0!	#DIV/0!	#DIV/0!		#DIV/0!	13.5	#DIV/0!	#DIV/0!	#DIV/0!			#DIV/0!
82	1.36667	#DIV/0!	#DIV/0!	#DIV/0!	#DIV/0!	#DIV/0!	#DIV/0!	#DIV/0!	#DIV/0!		#DIV/0!	13.6667	#DIV/0!	#DIV/0!	#DIV/0!			#DIV/0!
83	1.38333	#DIV/0!	#DIV/0!	#DIV/0!	#DIV/0!	#DIV/0!	#DIV/0!	#DIV/0!	#DIV/0!		#DIV/0!	13.8333	#DIV/0!	#DIV/0!	#DIV/0!			#DIV/0!
84	1.4	#DIV/0!	#DIV/0!	#DIV/0!	#DIV/0!	#DIV/0!	#DIV/0!	#DIV/0!	#DIV/0!		#DIV/0!	14	#DIV/0!	#DIV/0!	#DIV/0!			#DIV/0!
85	1.41667	#DIV/0!	#DIV/0!	#DIV/0!	#DIV/0!	#DIV/0!	#DIV/0!	#DIV/0!	#DIV/0!		#DIV/0!	14.1667	#DIV/0!	#DIV/0!	#DIV/0!			#DIV/0!
86	1.43333	#DIV/0!	#DIV/0!	#DIV/0!	#DIV/0!	#DIV/0!	#DIV/0!	#DIV/0!	#DIV/0!		#DIV/0!	14.3333	#DIV/0!	#DIV/0!	#DIV/0!			#DIV/0!
87	1.45	#DIV/0!	#DIV/0!	#DIV/0!	#DIV/0!	#DIV/0!	#DIV/0!	#DIV/0!	#DIV/0!		#DIV/0!	14.5	#DIV/0!	#DIV/0!	#DIV/0!			#DIV/0!
88	1.46667	#DIV/0!	#DIV/0!	#DIV/0!	#DIV/0!	#DIV/0!	#DIV/0!	#DIV/0!	#DIV/0!		#DIV/0!	14.6667	#DIV/0!	#DIV/0!	#DIV/0!			#DIV/0!
89	1.48333	#DIV/0!	#DIV/0!	#DIV/0!	#DIV/0!	#DIV/0!	#DIV/0!	#DIV/0!	#DIV/0!		#DIV/0!	14.8333	#DIV/0!	#DIV/0!	#DIV/0!			#DIV/0!
90	1.5	#DIV/0!	#DIV/0!	#DIV/0!	#DIV/0!	#DIV/0!	#DIV/0!	#DIV/0!	#DIV/0!		#DIV/0!	15	#DIV/0!	#DIV/0!	#DIV/0!			#DIV/0!
91	1.51667	#DIV/0!	#DIV/0!	#DIV/0!	#DIV/0!	#DIV/0!	#DIV/0!	#DIV/0!	#DIV/0!		#DIV/0!	15.1667	#DIV/0!	#DIV/0!	#DIV/0!			#DIV/0!
92	1.53333	#DIV/0!	#DIV/0!	#DIV/0!	#DIV/0!	#DIV/0!	#DIV/0!	#DIV/0!	#DIV/0!		#DIV/0!	15.3333	#DIV/0!	#DIV/0!	#DIV/0!			#DIV/0!
93	1.55	#DIV/0!	#DIV/0!	#DIV/0!	#DIV/0!	#DIV/0!	#DIV/0!	#DIV/0!	#DIV/0!		#DIV/0!	15.5	#DIV/0!	#DIV/0!	#DIV/0!			#DIV/0!
94	1.56667	#DIV/0!	#DIV/0!	#DIV/0!	#DIV/0!	#DIV/0!	#DIV/0!	#DIV/0!	#DIV/0!		#DIV/0!	15.6667	#DIV/0!	#DIV/0!	#DIV/0!			#DIV/0!
95	1.58333	#DIV/0!	#DIV/0!	#DIV/0!	#DIV/0!	#DIV/0!	#DIV/0!	#DIV/0!	#DIV/0!		#DIV/0!	15.8333	#DIV/0!	#DIV/0!	#DIV/0!			#DIV/0!
96	1.6	#DIV/0!	#DIV/0!	#DIV/0!	#DIV/0!	#DIV/0!	#DIV/0!	#DIV/0!	#DIV/0!		#DIV/0!	16	#DIV/0!	#DIV/0!	#DIV/0!			#DIV/0!
97	1.61667	#DIV/0!	#DIV/0!	#DIV/0!	#DIV/0!	#DIV/0!	#DIV/0!	#DIV/0!	#DIV/0!		#DIV/0!	16.1667	#DIV/0!	#DIV/0!	#DIV/0!			#DIV/0!
98	1.63333	#DIV/0!	#DIV/0!	#DIV/0!	#DIV/0!	#DIV/0!	#DIV/0!	#DIV/0!	#DIV/0!		#DIV/0!	16.3333	#DIV/0!	#DIV/0!	#DIV/0!			#DIV/0!
99	1.65	#DIV/0!	#DIV/0!	#DIV/0!	#DIV/0!	#DIV/0!	#DIV/0!	#DIV/0!	#DIV/0!		#DIV/0!	16.5	#DIV/0!	#DIV/0!	#DIV/0!			#DIV/0!
100	1.66667	#DIV/0!	#DIV/0!	#DIV/0!	#DIV/0!	#DIV/0!	#DIV/0!	#DIV/0!	#DIV/0!		#DIV/0!	16.6667	#DIV/0!	#DIV/0!	#DIV/0!			#DIV/0!
101	1.68333	#DIV/0!	#DIV/0!	#DIV/0!	#DIV/0!	#DIV/0!	#DIV/0!	#DIV/0!	#DIV/0!		#DIV/0!	16.8333	#DIV/0!	#DIV/0!	#DIV/0!			#DIV/0!
102	1.7	#DIV/0!	#DIV/0!	#DIV/0!	#DIV/0!	#DIV/0!	#DIV/0!	#DIV/0!	#DIV/0!		#DIV/0!	17	#DIV/0!	#DIV/0!	#DIV/0!			#DIV/0!
103	1.71667	#DIV/0!	#DIV/0!	#DIV/0!	#DIV/0!	#DIV/0!	#DIV/0!	#DIV/0!	#DIV/0!		#DIV/0!	17.1667	#DIV/0!	#DIV/0!	#DIV/0!			#DIV/0!
104	1.73333	#DIV/0!	#DIV/0!	#DIV/0!	#DIV/0!	#DIV/0!	#DIV/0!	#DIV/0!	#DIV/0!		#DIV/0!	17.3333	#DIV/0!	#DIV/0!	#DIV/0!			#DIV/0!
105	1.75	#DIV/0!	#DIV/0!	#DIV/0!	#DIV/0!	#DIV/0!	#DIV/0!	#DIV/0!	#DIV/0!		#DIV/0!	17.5	#DIV/0!	#DIV/0!	#DIV/0!			#DIV/0!
106	1.76667	#DIV/0!	#DIV/0!	#DIV/0!	#DIV/0!	#DIV/0!	#DIV/0!	#DIV/0!	#DIV/0!		#DIV/0!	17.6667	#DIV/0!	#DIV/0!	#DIV/0!			#DIV/0!
107	1.78333	#DIV/0!	#DIV/0!	#DIV/0!	#DIV/0!	#DIV/0!	#DIV/0!	#DIV/0!	#DIV/0!		#DIV/0!	17.8333	#DIV/0!	#DIV/0!	#DIV/0!			#DIV/0!
108	1.8	#DIV/0!	#DIV/0!	#DIV/0!	#DIV/0!	#DIV/0!	#DIV/0!	#DIV/0!	#DIV/0!		#DIV/0!	18	#DIV/0!	#DIV/0!	#DIV/0!			#DIV/0!
109	1.81667	#DIV/0!	#DIV/0!	#DIV/0!	#DIV/0!	#DIV/0!	#DIV/0!	#DIV/0!	#DIV/0!		#DIV/0!	18.1667	#DIV/0!	#DIV/0!	#DIV/0!			#DIV/0!
110	1.83333	#DIV/0!	#DIV/0!	#DIV/0!	#DIV/0!	#DIV/0!	#DIV/0!	#DIV/0!	#DIV/0!		#DIV/0!	18.3333	#DIV/0!	#DIV/0!	#DIV/0!			#DIV/0!
111	1.85	#DIV/0!	#DIV/0!	#DIV/0!	#DIV/0!	#DIV/0!	#DIV/0!	#DIV/0!	#DIV/0!		#DIV/0!	18.5	#DIV/0!	#DIV/0!	#DIV/0!			#DIV/0!
112	1.86667	#DIV/0!	#DIV/0!	#DIV/0!	#DIV/0!	#DIV/0!	#DIV/0!	#DIV/0!	#DIV/0!		#DIV/0!	18.6667	#DIV/0!	#DIV/0!	#DIV/0!			#DIV/0!
113	1.88333	#DIV/0!	#DIV/0!	#DIV/0!	#DIV/0!	#DIV/0!	#DIV/0!	#DIV/0!	#DIV/0!		#DIV/0!	18.8333	#DIV/0!	#DIV/0!	#DIV/0!			#DIV/0!
114	1.9	#DIV/0!	#DIV/0!	#DIV/0!	#DIV/0!	#DIV/0!	#DIV/0!	#DIV/0!	#DIV/0!		#DIV/0!	19	#DIV/0!	#DIV/0!	#DIV/0!			#DIV/0!
115	1.91667	#DIV/0!	#DIV/0!	#DIV/0!	#DIV/0!	#DIV/0!	#DIV/0!	#DIV/0!	#DIV/0!		#DIV/0!	19.1667	#DIV/0!	#DIV/0!	#DIV/0!			#DIV/0!
116	1.93333	#DIV/0!	#DIV/0!	#DIV/0!	#DIV/0!	#DIV/0!	#DIV/0!	#DIV/0!	#DIV/0!		#DIV/0!	19.3333	#DIV/0!	#DIV/0!	#DIV/0!			#DIV/0!
117	1.95	#DIV/0!	#DIV/0!	#DIV/0!	#DIV/0!	#DIV/0!	#DIV/0!	#DIV/0!	#DIV/0!		#DIV/0!	19.5	#DIV/0!	#DIV/0!	#DIV/0!			#DIV/0!
118	1.96667	#DIV/0!	#DIV/0!	#DIV/0!	#DIV/0!	#DIV/0!	#DIV/0!	#DIV/0!	#DIV/0!		#DIV/0!	19.6667	#DIV/0!	#DIV/0!	#DIV/0!			#DIV/0!
119	1.98333	#DIV/0!	#DIV/0!	#DIV/0!	#DIV/0!	#DIV/0!	#DIV/0!	#DIV/0!	#DIV/0!		#DIV/0!	19.8333	#DIV/0!	#DIV/0!	#DIV/0!			#DIV/0!
120	2	#DIV/0!	#DIV/0!	#DIV/0!	#DIV/0!	#DIV/0!	#DIV/0!	#DIV/0!	#DIV/0!		#DIV/0!	20	#DIV/0!	#DIV/0!	#DIV/0!			#DIV/0!
121	2.01667	#DIV/0!	#DIV/0!	#DIV/0!	#DIV/0!	#DIV/0!	#DIV/0!	#DIV/0!	#DIV/0!		#DIV/0!	20.1667	#DIV/0!	#DIV/0!	#DIV/0!			#DIV/0!
122	2.03333	#DIV/0!	#DIV/0!	#DIV/0!	#DIV/0!	#DIV/0!	#DIV/0!	#DIV/0!	#DIV/0!		#DIV/0!	20.3333	#DIV/0!	#DIV/0!	#DIV/0!			#DIV/0!
123	2.05	#DIV/0!	#DIV/0!	#DIV/0!	#DIV/0!	#DIV/0!	#DIV/0!	#DIV/0!	#DIV/0!		#DIV/0!	20.5	#DIV/0!	#DIV/0!	#DIV/0!			#DIV/0!
124	2.06667	#DIV/0!	#DIV/0!	#DIV/0!	#DIV/0!	#DIV/0!	#DIV/0!	#DIV/0!	#DIV/0!		#DIV/0!	20.6667	#DIV/0!	#DIV/0!	#DIV/0!			#DIV/0!
125	2.08333	#DIV/0!	#DIV/0!	#DIV/0!	#DIV/0!	#DIV/0!	#DIV/0!	#DIV/0!	#DIV/0!		#DIV/0!	20.8333	#DIV/0!	#DIV/0!	#DIV/0!			#DIV/0!
126	2.1	#DIV/0!	#DIV/0!	#DIV/0!	#DIV/0!	#DIV/0!	#DIV/0!	#DIV/0!	#DIV/0!		#DIV/0!	21	#DIV/0!	#DIV/0!	#DIV/0!			#DIV/0!
127	2.11667	#DIV/0!	#DIV/0!	#DIV/0!	#DIV/0!	#DIV/0!	#DIV/0!	#DIV/0!	#DIV/0!		#DIV/0!	21.1667	#DIV/0!	#DIV/0!	#DIV/0!			#DIV/0!
128	2.13333	#DIV/0!	#DIV/0!	#DIV/0!	#DIV/0!	#DIV/0!	#DIV/0!	#DIV/0!	#DIV/0!		#DIV/0!	21.3333	#DIV/0!	#DIV/0!	#DIV/0!			#DIV/0!
129	2.15	#DIV/0!	#DIV/0!	#DIV/0!	#DIV/0!	#DIV/0!	#DIV/0!	#DIV/0!	#DIV/0!		#DIV/0!	21.5	#DIV/0!	#DIV/0!	#DIV/0!			#DIV/0!
130	2.16667	#DIV/0!	#DIV/0!	#DIV/0!	#DIV/0!	#DIV/0!	#DIV/0!	#DIV/0!	#DIV/0!		#DIV/0!	21.6667	#DIV/0!	#DIV/0!	#DIV/0!			#DIV/0!
131	2.18333	#DIV/0!	#DIV/0!	#DIV/0!	#DIV/0!	#DIV/0!	#DIV/0!	#DIV/0!	#DIV/0!		#DIV/0!	21.8333	#DIV/0!	#DIV/0!	#DIV/0!			#DIV/0!
132	2.2	#DIV/0!	#DIV/0!	#DIV/0!	#DIV/0!	#DIV/0!	#DIV/0!	#DIV/0!	#DIV/0!		#DIV/0!	22	#DIV/0!	#DIV/0!	#DIV/0!			#DIV/0!
133	2.21667	#DIV/0!	#DIV/0!	#DIV/0!	#DIV/0!	#DIV/0!	#DIV/0!	#DIV/0!	#DIV/0!		#DIV/0!	22.1667	#DIV/0!	#DIV/0!	#DIV/0!			#DIV/0!
134	2.23333	#DIV/0!	#DIV/0!	#DIV/0!	#DIV/0!	#DIV/0!	#DIV/0!	#DIV/0!	#DIV/0!		#DIV/0!	22.3333	#DIV/0!	#DIV/0!	#DIV/0!			#DIV/0!
135	2.25	#DIV/0!	#DIV/0!	#DIV/0!	#DIV/0!	#DIV/0!	#DIV/0!	#DIV/0!	#DIV/0!		#DIV/0!	22.5	#DIV/0!	#DIV/0!	#DIV/0!			#DIV/0!
136	2.26667	#DIV/0!	#DIV/0!	#DIV/0!	#DIV/0!	#DIV/0!	#DIV/0!	#DIV/0!	#DIV/0!		#DIV/0!	22.6667	#DIV/0!	#DIV/0!	#DIV/0!			#DIV/0!
137	2.28333	#DIV/0!	#DIV/0!	#DIV/0!	#DIV/0!	#DIV/0!	#DIV/0!	#DIV/0!	#DIV/0!		#DIV/0!	22.8333	#DIV/0!	#DIV/0!	#DIV/0!			#DIV/0!
138	2.3	#DIV/0!	#DIV/0!	#DIV/0!	#DIV/0!	#DIV/0!	#DIV/0!	#DIV/0!	#DIV/0!		#DIV/0!	23	#DIV/0!	#DIV/0!	#DIV/0!			#DIV/0!
139	2.31667	#DIV/0!	#DIV/0!	#DIV/0!	#DIV/0!	#DIV/0!	#DIV/0!	#DIV/0!	#DIV/0!		#DIV/0!	23.1667	#DIV/0!	#DIV/0!	#DIV/0!			#DIV/0!
140	2.33333	#DIV/0!	#DIV/0!	#DIV/0!	#DIV/0!	#DIV/0!	#DIV/0!	#DIV/0!	#DIV/0!		#DIV/0!	23.3333	#DIV/0!	#DIV/0!	#DIV/0!			#DIV/0!
141	2.35	#DIV/0!	#DIV/0!	#DIV/0!	#DIV/0!	#DIV/0!	#DIV/0!	#DIV/0!	#DIV/0!		#DIV/0!	23.5	#DIV/0!	#DIV/0!	#DIV/0!			#DIV/0!
142	2.36667	#DIV/0!	#DIV/0!	#DIV/0!	#DIV/0!	#DIV/0!	#DIV/0!	#DIV/0!	#DIV/0!		#DIV/0!	23.6667	#DIV/0!	#DIV/0!	#DIV/0!			#DIV/0!
143	2.38333	#DIV/0!	#DIV/0!	#DIV/0!	#DIV/0!	#DIV/0!	#DIV/0!	#DIV/0!	#DIV/0!		#DIV/0!	23.8333	#DIV/0!	#DIV/0!	#DIV/0!			#DIV/0!
144	2.4	#DIV/0!	#DIV/0!	#DIV/0!	#DIV/0!	#DIV/0!	#DIV/0!	#DIV/0!	#DIV/0!		#DIV/0!	24	#DIV/0!	#DIV/0!	#DIV/0!			#DIV/0!
145	2.41667	#DIV/0!	#DIV/0!	#DIV/0!	#DIV/0!	#DIV/0!	#DIV/0!	#DIV/0!	#DIV/0!		#DIV/0!	24.1667	#DIV/0!	#DIV/0!	#DIV/0!			#DIV/0!
146	2.43333	#DIV/0!	#DIV/0!	#DIV/0!	#DIV/0!	#DIV/0!	#DIV/0!	#DIV/0!	#DIV/0!		#DIV/0!	24.3333	#DIV/0!	#DIV/0!	#DIV/0!			#DIV/0!
147	2.45	#DIV/0!	#DIV/0!	#DIV/0!	#DIV/0!	#DIV/0!	#DIV/0!	#DIV/0!	#DIV/0!		#DIV/0!	24.5	#DIV/0!	#DIV/0!	#DIV/0!			#DIV/0!
148	2.46667	#DIV/0!	#DIV/0!	#DIV/0!	#DIV/0!	#DIV/0!	#DIV/0!	#DIV/0!	#DIV/0!		#DIV/0!	24.6667	#DIV/0!	#DIV/0!	#DIV/0!			#DIV/0!
149	2.48333	#DIV/0!	#DIV/0!	#DIV/0!	#DIV/0!	#DIV/0!	#DIV/0!	#DIV/0!	#DIV/0!		#DIV/0!	24.8333	#DIV/0!	#DIV/0!	#DIV/0!			#DIV/0!
150	2.5	#DIV/0!	#DIV/0!	#DIV/0!	#DIV/0!	#DIV/0!	#DIV/0!	#DIV/0!	#DIV/0!		#DIV/0!	25	#DIV/0!	#DIV/0!	#DIV/0!			#DIV/0!
151	2.51667	#DIV/0!	#DIV/0!	#DIV/0!	#DIV/0!	#DIV/0!	#DIV/0!	#DIV/0!	#DIV/0!		#DIV/0!	25.1667	#DIV/0!	#DIV/0!	#DIV/0!			#DIV/0!
152	2.53333	#DIV/0!	#DIV/0!	#DIV/0!	#DIV/0!	#DIV/0!	#DIV/0!	#DIV/0!	#DIV/0!		#DIV/0!	25.3333	#DIV/0!	#DIV/0!	#DIV/0!			#DIV/0!
153	2.55	#DIV/0!	#DIV/0!	#DIV/0!	#DIV/0!	#DIV/0!	#DIV/0!	#DIV/0!	#DIV/0!		#DIV/0!	25.5	#DIV/0!	#DIV/0!	#DIV/0!			#DIV/0!
154	2.56667	#DIV/0!	#DIV/0!	#DIV/0!	#DIV/0!	#DIV/0!	#DIV/0!	#DIV/0!	#DIV/0!		#DIV/0!	25.6667	#DIV/0!	#DIV/0!	#DIV/0!			#DIV/0!
155	2.58333	#DIV/0!	#DIV/0!	#DIV/0!	#DIV/0!	#DIV/0!	#DIV/0!	#DIV/0!	#DIV/0!		#DIV/0!	25.8333	#DIV/0!	#DIV/0!	#DIV/0!			#DIV/0!
156	2.6	#DIV/0!	#DIV/0!	#DIV/0!	#DIV/0!	#DIV/0!	#DIV/0!	#DIV/0!	#DIV/0!		#DIV/0!	26	#DIV/0!	#DIV/0!	#DIV/0!			#DIV/0!
157	2.61667	#DIV/0!	#DIV/0!	#DIV/0!	#DIV/0!	#DIV/0!	#DIV/0!	#DIV/0!	#DIV/0!		#DIV/0!	26.1667	#DIV/0!	#DIV/0!	#DIV/0!			#DIV/0!
158	2.63333	#DIV/0!	#DIV/0!	#DIV/0!	#DIV/0!	#DIV/0!	#DIV/0!	#DIV/0!	#DIV/0!		#DIV/0!	26.3333	#DIV/0!	#DIV/0!	#DIV/0!			#DIV/0!
159	2.65	#DIV/0!	#DIV/0!	#DIV/0!	#DIV/0!	#DIV/0!	#DIV/0!	#DIV/0!	#DIV/0!		#DIV/0!	26.5	#DIV/0!	#DIV/0!	#DIV/0!			#DIV/0!
160	2.66667	#DIV/0!	#DIV/0!	#DIV/0!	#DIV/0!	#DIV/0!	#DIV/0!	#DIV/0!	#DIV/0!		#DIV/0!	26.6667	#DIV/0!	#DIV/0!	#DIV/0!			#DIV/0!
161	2.68333	#DIV/0!	#DIV/0!	#DIV/0!	#DIV/0!	#DIV/0!	#DIV/0!	#DIV/0!	#DIV/0!		#DIV/0!	26.8333	#DIV/0!	#DIV/0!	#DIV/0!			#DIV/0!
162	2.7	#DIV/0!	#DIV/0!	#DIV/0!	#DIV/0!	#DIV/0!	#DIV/0!	#DIV/0!	#DIV/0!		#DIV/0!	27	#DIV/0!	#DIV/0!	#DIV/0!			#DIV/0!
163	2.71667	#DIV/0!	#DIV/0!	#DIV/0!	#DIV/0!	#DIV/0!	#DIV/0!	#DIV/0!	#DIV/0!		#DIV/0!	27.1667	#DIV/0!	#DIV/0!	#DIV/0!			#DIV/0!
164	2.73333	#DIV/0!	#DIV/0!	#DIV/0!	#DIV/0!	#DIV/0!	#DIV/0!	#DIV/0!	#DIV/0!		#DIV/0!	27.3333	#DIV/0!	#DIV/0!	#DIV/0!			#DIV/0!
165	2.75	#DIV/0!	#DIV/0!	#DIV/0!	#DIV/0!	#DIV/0!	#DIV/0!	#DIV/0!	#DIV/0!		#DIV/0!	27.5	#DIV/0!	#DIV/0!	#DIV/0!			#DIV/0!
166	2.76667	#DIV/0!	#DIV/0!	#DIV/0!	#DIV/0!	#DIV/0!	#DIV/0!	#DIV/0!	#DIV/0!		#DIV/0!	27.6667	#DIV/0!	#DIV/0!	#DIV/0!			#DIV/0!
167	2.78333	#DIV/0!	#DIV/0!	#DIV/0!	#DIV/0!	#DIV/0!	#DIV/0!	#DIV/0!	#DIV/0!		#DIV/0!	27.8333	#DIV/0!	#DIV/0!	#DIV/0!			#DIV/0!
168	2.8	#DIV/0!	#DIV/0!	#DIV/0!	#DIV/0!	#DIV/0!	#DIV/0!	#DIV/0!	#DIV/0!		#DIV/0!	28	#DIV/0!	#DIV/0!	#DIV/0!			#DIV/0!
169	2.81667	#DIV/0!	#DIV/0!	#DIV/0!	#DIV/0!	#DIV/0!	#DIV/0!	#DIV/0!	#DIV/0!		#DIV/0!	28.1667	#DIV/0!	#DIV/0!	#DIV/0!			#DIV/0!
170	2.83333	#DIV/0!	#DIV/0!	#DIV/0!	#DIV/0!	#DIV/0!	#DIV/0!	#DIV/0!	#DIV/0!		#DIV/0!	28.3333	#DIV/0!	#DIV/0!	#DIV/0!			#DIV/0!
171	2.85	#DIV/0!	#DIV/0!	#DIV/0!	#DIV/0!	#DIV/0!	#DIV/0!	#DIV/0!	#DIV/0!		#DIV/0!	28.5	#DIV/0!	#DIV/0!	#DIV/0!			#DIV/0!
172	2.86667	#DIV/0!	#DIV/0!	#DIV/0!	#DIV/0!	#DIV/0!	#DIV/0!	#DIV/0!	#DIV/0!		#DIV/0!	28.6667	#DIV/0!	#DIV/0!	#DIV/0!			#DIV/0!
173	2.88333	#DIV/0!	#DIV/0!	#DIV/0!	#DIV/0!	#DIV/0!	#DIV/0!	#DIV/0!	#DIV/0!		#DIV/0!	28.8333	#DIV/0!	#DIV/0!	#DIV/0!			#DIV/0!
174	2.9	#DIV/0!	#DIV/0!	#DIV/0!	#DIV/0!	#DIV/0!	#DIV/0!	#DIV/0!	#DIV/0!		#DIV/0!	29	#DIV/0!	#DIV/0!	#DIV/0!			#DIV/0!
175	2.91667	#DIV/0!	#DIV/0!	#DIV/0!	#DIV/0!	#DIV/0!	#DIV/0!	#DIV/0!	#DIV/0!		#DIV/0!	29.1667	#DIV/0!	#DIV/0!	#DIV/0!			#DIV/0!
176	2.93333	#DIV/0!	#DIV/0!	#DIV/0!	#DIV/0!	#DIV/0!	#DIV/0!	#DIV/0!	#DIV/0!		#DIV/0!	29.3333	#DIV/0!	#DIV/0!	#DIV/0!			#DIV/0!
177	2.95	#DIV/0!	#DIV/0!	#DIV/0!	#DIV/0!	#DIV/0!	#DIV/0!	#DIV/0!	#DIV/0!		#DIV/0!	29.5	#DIV/0!	#DIV/0!	#DIV/0!			#DIV/0!
178	2.96667	#DIV/0!	#DIV/0!	#DIV/0!	#DIV/0!	#DIV/0!	#DIV/0!	#DIV/0!	#DIV/0!		#DIV/0!	29.6667	#DIV/0!	#DIV/0!	#DIV/0!			#DIV/0!
179	2.98333	#DIV/0!	#DIV/0!	#DIV/0!	#DIV/0!	#DIV/0!	#DIV/0!	#DIV/0!	#DIV/0!		#DIV/0!	29.8333	#DIV/0!	#DIV/0!	#DIV/0!			#DIV/0!
180	3	#DIV/0!	#DIV/0!	#DIV/0!	#DIV/0!	#DIV/0!	#DIV/0!	#DIV/0!	#DIV/0!		#DIV/0!	30	#DIV/0!	#DIV/0!	#DIV/0!			#DIV/0!
181	3.01667	#DIV/0!	#DIV/0!	#DIV/0!	#DIV/0!	#DIV/0!	#DIV/0!	#DIV/0!	#DIV/0!		#DIV/0!	30.1667	#DIV/0!	#DIV/0!	#DIV/0!			#DIV/0!
182	3.03333	#DIV/0!	#DIV/0!	#DIV/0!	#DIV/0!	#DIV/0!	#DIV/0!	#DIV/0!	#DIV/0!		#DIV/0!	30.3333	#DIV/0!	#DIV/0!	#DIV/0!			#DIV/0!
183	3.05	#DIV/0!	#DIV/0!	#DIV/0!	#DIV/0!	#DIV/0!	#DIV/0!	#DIV/0!	#DIV/0!		#DIV/0!	30.5	#DIV/0!	#DIV/0!	#DIV/0!			#DIV/0!
184	3.06667	#DIV/0!	#DIV/0!	#DIV/0!	#DIV/0!	#DIV/0!	#DIV/0!	#DIV/0!	#DIV/0!		#DIV/0!	30.6667	#DIV/0!	#DIV/0!	#DIV/0!			#DIV/0!
185	3.08333	#DIV/0!	#DIV/0!	#DIV/0!	#DIV/0!	#DIV/0!	#DIV/0!	#DIV/0!	#DIV/0!		#DIV/0!	30.8333	#DIV/0!	#DIV/0!	#DIV/0!			#DIV/0!
186	3.1	#DIV/0!	#DIV/0!	#DIV/0!	#DIV/0!	#DIV/0!	#DIV/0!	#DIV/0!	#DIV/0!		#DIV/0!	31	#DIV/0!	#DIV/0!	#DIV/0!			#DIV/0!
187	3.11667	#DIV/0!	#DIV/0!	#DIV/0!	#DIV/0!	#DIV/0!	#DIV/0!	#DIV/0!	#DIV/0!		#DIV/0!	31.1667	#DIV/0!	#DIV/0!	#DIV/0!			#DIV/0!
188	3.13333	#DIV/0!	#DIV/0!	#DIV/0!	#DIV/0!	#DIV/0!	#DIV/0!	#DIV/0!	#DIV/0!		#DIV/0!	31.3333	#DIV/0!	#DIV/0!	#DIV/0!			#DIV/0!
189	3.15	#DIV/0!	#DIV/0!	#DIV/0!	#DIV/0!	#DIV/0!	#DIV/0!	#DIV/0!	#DIV/0!		#DIV/0!	31.5	#DIV/0!	#DIV/0!	#DIV/0!			#DIV/0!
190	3.16667	#DIV/0!	#DIV/0!	#DIV/0!	#DIV/0!	#DIV/0!	#DIV/0!	#DIV/0!	#DIV/0!		#DIV/0!	31.6667	#DIV/0!	#DIV/0!	#DIV/0!			#DIV/0!
191	3.18333	#DIV/0!	#DIV/0!	#DIV/0!	#DIV/0!	#DIV/0!	#DIV/0!	#DIV/0!	#DIV/0!		#DIV/0!	31.8333	#DIV/0!	#DIV/0!	#DIV/0!			#DIV/0!
192	3.2	#DIV/0!	#DIV/0!	#DIV/0!	#DIV/0!	#DIV/0!	#DIV/0!	#DIV/0!	#DIV/0!		#DIV/0!	32	#DIV/0!	#DIV/0!	#DIV/0!			#DIV/0!
193	3.21667	#DIV/0!	#DIV/0!	#DIV/0!	#DIV/0!	#DIV/0!	#DIV/0!	#DIV/0!	#DIV/0!		#DIV/0!	32.1667	#DIV/0!	#DIV/0!	#DIV/0!			#DIV/0!
194	3.23333	#DIV/0!	#DIV/0!	#DIV/0!	#DIV/0!	#DIV/0!	#DIV/0!	#DIV/0!	#DIV/0!		#DIV/0!	32.3333	#DIV/0!	#DIV/0!	#DIV/0!			#DIV/0!
195	3.25	#DIV/0!	#DIV/0!	#DIV/0!	#DIV/0!	#DIV/0!	#DIV/0!	#DIV/0!	#DIV/0!		#DIV/0!	32.5	#DIV/0!	#DIV/0!	#DIV/0!			#DIV/0!
196	3.26667	#DIV/0!	#DIV/0!	#DIV/0!	#DIV/0!	#DIV/0!	#DIV/0!	#DIV/0!	#DIV/0!		#DIV/0!	32.6667	#DIV/0!	#DIV/0!	#DIV/0!			#DIV/0!
197	3.28333	#DIV/0!	#DIV/0!	#DIV/0!	#DIV/0!	#DIV/0!	#DIV/0!	#DIV/0!	#DIV/0!		#DIV/0!	32.8333	#DIV/0!	#DIV/0!	#DIV/0!			#DIV/0!
198	3.3	#DIV/0!	#DIV/0!	#DIV/0!	#DIV/0!	#DIV/0!	#DIV/0!	#DIV/0!	#DIV/0!		#DIV/0!	33	#DIV/0!	#DIV/0!	#DIV/0!			#DIV/0!
199	3.31667	#DIV/0!	#DIV/0!	#DIV/0!	#DIV/0!	#DIV/0!	#DIV/0!	#DIV/0!	#DIV/0!		#DIV/0!	33.1667	#DIV/0!	#DIV/0!	#DIV/0!			#DIV/0!
200	3.33333	#DIV/0!	#DIV/0!	#DIV/0!	#DIV/0!	#DIV/0!	#DIV/0!	#DIV/0!	#DIV/0!		#DIV/0!	33.3333	#DIV/0!	#DIV/0!	#DIV/0!			#DIV/0!
201	3.35	#DIV/0!	#DIV/0!	#DIV/0!	#DIV/0!	#DIV/0!	#DIV/0!	#DIV/0!	#DIV/0!		#DIV/0!	33.5	#DIV/0!	#DIV/0!	#DIV/0!			#DIV/0!
202	3.36667	#DIV/0!	#DIV/0!	#DIV/0!	#DIV/0!	#DIV/0!	#DIV/0!	#DIV/0!	#DIV/0!		#DIV/0!	33.6667	#DIV/0!	#DIV/0!	#DIV/0!			#DIV/0!
203	3.38333	#DIV/0!	#DIV/0!	#DIV/0!	#DIV/0!	#DIV/0!	#DIV/0!	#DIV/0!	#DIV/0!		#DIV/0!	33.8333	#DIV/0!	#DIV/0!	#DIV/0!			#DIV/0!
204	3.4	#DIV/0!	#DIV/0!	#DIV/0!	#DIV/0!	#DIV/0!	#DIV/0!	#DIV/0!	#DIV/0!		#DIV/0!	34	#DIV/0!	#DIV/0!	#DIV/0!			#DIV/0!
205	3.41667	#DIV/0!	#DIV/0!	#DIV/0!	#DIV/0!	#DIV/0!	#DIV/0!	#DIV/0!	#DIV/0!		#DIV/0!	34.1667	#DIV/0!	#DIV/0!	#DIV/0!			#DIV/0!
206	3.43333	#DIV/0!	#DIV/0!	#DIV/0!	#DIV/0!	#DIV/0!	#DIV/0!	#DIV/0!	#DIV/0!		#DIV/0!	34.3333	#DIV/0!	#DIV/0!	#DIV/0!			#DIV/0!
207	3.45	#DIV/0!	#DIV/0!	#DIV/0!	#DIV/0!	#DIV/0!	#DIV/0!	#DIV/0!	#DIV/0!		#DIV/0!	34.5	#DIV/0!	#DIV/0!	#DIV/0!			#DIV/0!
208	3.46667	#DIV/0!	#DIV/0!	#DIV/0!	#DIV/0!	#DIV/0!	#DIV/0!	#DIV/0!	#DIV/0!		#DIV/0!	34.6667	#DIV/0!	#DIV/0!	#DIV/0!			#DIV/0!
209	3.48333	#DIV/0!	#DIV/0!	#DIV/0!	#DIV/0!	#DIV/0!	#DIV/0!	#DIV/0!	#DIV/0!		#DIV/0!	34.8333	#DIV/0!	#DIV/0!	#DIV/0!			#DIV/0!
210	3.5	#DIV/0!	#DIV/0!	#DIV/0!	#DIV/0!	#DIV/0!	#DIV/0!	#DIV/0!	#DIV/0!		#DIV/0!	35	#DIV/0!	#DIV/0!	#DIV/0!			#DIV/0!
211	3.51667	#DIV/0!	#DIV/0!	#DIV/0!	#DIV/0!	#DIV/0!	#DIV/0!	#DIV/0!	#DIV/0!		#DIV/0!	35.1667	#DIV/0!	#DIV/0!	#DIV/0!			#DIV/0!
212	3.53333	#DIV/0!	#DIV/0!	#DIV/0!	#DIV/0!	#DIV/0!	#DIV/0!	#DIV/0!	#DIV/0!		#DIV/0!	35.3333	#DIV/0!	#DIV/0!	#DIV/0!			#DIV/0!
213	3.55	#DIV/0!	#DIV/0!	#DIV/0!	#DIV/0!	#DIV/0!	#DIV/0!	#DIV/0!	#DIV/0!		#DIV/0!	35.5	#DIV/0!	#DIV/0!	#DIV/0!			#DIV/0!
214	3.56667	#DIV/0!	#DIV/0!	#DIV/0!	#DIV/0!	#DIV/0!	#DIV/0!	#DIV/0!	#DIV/0!		#DIV/0!	35.6667	#DIV/0!	#DIV/0!	#DIV/0!			#DIV/0!
215	3.58333	#DIV/0!	#DIV/0!	#DIV/0!	#DIV/0!	#DIV/0!	#DIV/0!	#DIV/0!	#DIV/0!		#DIV/0!	35.8333	#DIV/0!	#DIV/0!	#DIV/0!			#DIV/0!
216	3.6	#DIV/0!	#DIV/0!	#DIV/0!	#DIV/0!	#DIV/0!	#DIV/0!	#DIV/0!	#DIV/0!		#DIV/0!	36	#DIV/0!	#DIV/0!	#DIV/0!			#DIV/0!
217	3.61667	#DIV/0!	#DIV/0!	#DIV/0!	#DIV/0!	#DIV/0!	#DIV/0!	#DIV/0!	#DIV/0!		#DIV/0!	36.1667	#DIV/0!	#DIV/0!	#DIV/0!			#DIV/0!
218	3.63333	#DIV/0!	#DIV/0!	#DIV/0!	#DIV/0!	#DIV/0!	#DIV/0!	#DIV/0!	#DIV/0!		#DIV/0!	36.3333	#DIV/0!	#DIV/0!	#DIV/0!			#DIV/0!
219	3.65	#DIV/0!	#DIV/0!	#DIV/0!	#DIV/0!	#DIV/0!	#DIV/0!	#DIV/0!	#DIV/0!		#DIV/0!	36.5	#DIV/0!	#DIV/0!	#DIV/0!			#DIV/0!
220	3.66667	#DIV/0!	#DIV/0!	#DIV/0!	#DIV/0!	#DIV/0!	#DIV/0!	#DIV/0!	#DIV/0!		#DIV/0!	36.6667	#DIV/0!	#DIV/0!	#DIV/0!			#DIV/0!
221	3.68333	#DIV/0!	#DIV/0!	#DIV/0!	#DIV/0!	#DIV/0!	#DIV/0!	#DIV/0!	#DIV/0!		#DIV/0!	36.8333	#DIV/0!	#DIV/0!	#DIV/0!			#DIV/0!
222	3.7	#DIV/0!	#DIV/0!	#DIV/0!	#DIV/0!	#DIV/0!	#DIV/0!	#DIV/0!	#DIV/0!		#DIV/0!	37	#DIV/0!	#DIV/0!	#DIV/0!			#DIV/0!
223	3.71667	#DIV/0!	#DIV/0!	#DIV/0!	#DIV/0!	#DIV/0!	#DIV/0!	#DIV/0!	#DIV/0!		#DIV/0!	37.1667	#DIV/0!	#DIV/0!	#DIV/0!			#DIV/0!
224	3.73333	#DIV/0!	#DIV/0!	#DIV/0!	#DIV/0!	#DIV/0!	#DIV/0!	#DIV/0!	#DIV/0!		#DIV/0!	37.3333	#DIV/0!	#DIV/0!	#DIV/0!			#DIV/0!
225	3.75	#DIV/0!	#DIV/0!	#DIV/0!	#DIV/0!	#DIV/0!	#DIV/0!	#DIV/0!	#DIV/0!		#DIV/0!	37.5	#DIV/0!	#DIV/0!	#DIV/0!			#DIV/0!
226	3.76667	#DIV/0!	#DIV/0!	#DIV/0!	#DIV/0!	#DIV/0!	#DIV/0!	#DIV/0!	#DIV/0!		#DIV/0!	37.6667	#DIV/0!	#DIV/0!	#DIV/0!			#DIV/0!
227	3.78333	#DIV/0!	#DIV/0!	#DIV/0!	#DIV/0!	#DIV/0!	#DIV/0!	#DIV/0!	#DIV/0!		#DIV/0!	37.8333	#DIV/0!	#DIV/0!	#DIV/0!			#DIV/0!
228	3.8	#DIV/0!	#DIV/0!	#DIV/0!	#DIV/0!	#DIV/0!	#DIV/0!	#DIV/0!	#DIV/0!		#DIV/0!	38	#DIV/0!	#DIV/0!	#DIV/0!			#DIV/0!
229	3.81667	#DIV/0!	#DIV/0!	#DIV/0!	#DIV/0!	#DIV/0!	#DIV/0!	#DIV/0!	#DIV/0!		#DIV/0!	38.1667	#DIV/0!	#DIV/0!	#DIV/0!			#DIV/0!
230	3.83333	#DIV/0!	#DIV/0!	#DIV/0!	#DIV/0!	#DIV/0!	#DIV/0!	#DIV/0!	#DIV/0!		#DIV/0!	38.3333	#DIV/0!	#DIV/0!	#DIV/0!			#DIV/0!
231	3.85	#DIV/0!	#DIV/0!	#DIV/0!	#DIV/0!	#DIV/0!	#DIV/0!	#DIV/0!	#DIV/0!		#DIV/0!	38.5	#DIV/0!	#DIV/0!	#DIV/0!			#DIV/0!
232	3.86667	#DIV/0!	#DIV/0!	#DIV/0!	#DIV/0!	#DIV/0!	#DIV/0!	#DIV/0!	#DIV/0!		#DIV/0!	38.6667	#DIV/0!	#DIV/0!	#DIV/0!			#DIV/0!
233	3.88333	#DIV/0!	#DIV/0!	#DIV/0!	#DIV/0!	#DIV/0!	#DIV/0!	#DIV/0!	#DIV/0!		#DIV/0!	38.8333	#DIV/0!	#DIV/0!	#DIV/0!			#DIV/0!
234	3.9	#DIV/0!	#DIV/0!	#DIV/0!	#DIV/0!	#DIV/0!	#DIV/0!	#DIV/0!	#DIV/0!		#DIV/0!	39	#DIV/0!	#DIV/0!	#DIV/0!			#DIV/0!
235	3.91667	#DIV/0!	#DIV/0!	#DIV/0!	#DIV/0!	#DIV/0!	#DIV/0!	#DIV/0!	#DIV/0!		#DIV/0!	39.1667	#DIV/0!	#DIV/0!	#DIV/0!			#DIV/0!
236	3.93333	#DIV/0!	#DIV/0!	#DIV/0!	#DIV/0!	#DIV/0!	#DIV/0!	#DIV/0!	#DIV/0!		#DIV/0!	39.3333	#DIV/0!	#DIV/0!	#DIV/0!			#DIV/0!
237	3.95	#DIV/0!	#DIV/0!	#DIV/0!	#DIV/0!	#DIV/0!	#DIV/0!	#DIV/0!	#DIV/0!		#DIV/0!	39.5	#DIV/0!	#DIV/0!	#DIV/0!			#DIV/0!
238	3.96667	#DIV/0!	#DIV/0!	#DIV/0!	#DIV/0!	#DIV/0!	#DIV/0!	#DIV/0!	#DIV/0!		#DIV/0!	39.6667	#DIV/0!	#DIV/0!	#DIV/0!			#DIV/0!
239	3.98333	#DIV/0!	#DIV/0!	#DIV/0!	#DIV/0!	#DIV/0!	#DIV/0!	#DIV/0!	#DIV/0!		#DIV/0!	39.8333	#DIV/0!	#DIV/0!	#DIV/0!			#DIV/0!
240	4	#DIV/0!	#DIV/0!	#DIV/0!	#DIV/0!	#DIV/0!	#DIV/0!	#DIV/0!	#DIV/0!		#DIV/0!	40	#DIV/0!	#DIV/0!	#DIV/0!			#DIV/0!
241	4.01667	#DIV/0!	#DIV/0!	#DIV/0!	#DIV/0!	#DIV/0!	#DIV/0!	#DIV/0!	#DIV/0!		#DIV/0!	40.1667	#DIV/0!	#DIV/0!	#DIV/0!			#DIV/0!
242	4.03333	#DIV/0!	#DIV/0!	#DIV/0!	#DIV/0!	#DIV/0!	#DIV/0!	#DIV/0!	#DIV/0!		#DIV/0!	40.3333	#DIV/0!	#DIV/0!	#DIV/0!			#DIV/0!
243	4.05	#DIV/0!	#DIV/0!	#DIV/0!	#DIV/0!	#DIV/0!	#DIV/0!	#DIV/0!	#DIV/0!		#DIV/0!	40.5	#DIV/0!	#DIV/0!	#DIV/0!			#DIV/0!
244	4.06667	#DIV/0!	#DIV/0!	#DIV/0!	#DIV/0!	#DIV/0!	#DIV/0!	#DIV/0!	#DIV/0!		#DIV/0!	40.6667	#DIV/0!	#DIV/0!	#DIV/0!			#DIV/0!
245	4.08333	#DIV/0!	#DIV/0!	#DIV/0!	#DIV/0!	#DIV/0!	#DIV/0!	#DIV/0!	#DIV/0!		#DIV/0!	40.8333	#DIV/0!	#DIV/0!	#DIV/0!			#DIV/0!
246	4.1	#DIV/0!	#DIV/0!	#DIV/0!	#DIV/0!	#DIV/0!	#DIV/0!	#DIV/0!	#DIV/0!		#DIV/0!	41	#DIV/0!	#DIV/0!	#DIV/0!			#DIV/0!
247	4.11667	#DIV/0!	#DIV/0!	#DIV/0!	#DIV/0!	#DIV/0!	#DIV/0!	#DIV/0!	#DIV/0!		#DIV/0!	41.1667	#DIV/0!	#DIV/0!	#DIV/0!			#DIV/0!
248	4.13333	#DIV/0!	#DIV/0!	#DIV/0!	#DIV/0!	#DIV/0!	#DIV/0!	#DIV/0!	#DIV/0!		#DIV/0!	41.3333	#DIV/0!	#DIV/0!	#DIV/0!			#DIV/0!
249	4.15	#DIV/0!	#DIV/0!	#DIV/0!	#DIV/0!	#DIV/0!	#DIV/0!	#DIV/0!	#DIV/0!		#DIV/0!	41.5	#DIV/0!	#DIV/0!	#DIV/0!			#DIV/0!
250	4.16667	#DIV/0!	#DIV/0!	#DIV/0!	#DIV/0!	#DIV/0!	#DIV/0!	#DIV/0!	#DIV/0!		#DIV/0!	41.6667	#DIV/0!	#DIV/0!	#DIV/0!			#DIV/0!
251	4.18333	#DIV/0!	#DIV/0!	#DIV/0!	#DIV/0!	#DIV/0!	#DIV/0!	#DIV/0!	#DIV/0!		#DIV/0!	41.8333	#DIV/0!	#DIV/0!	#DIV/0!			#DIV/0!
252	4.2	#DIV/0!	#DIV/0!	#DIV/0!	#DIV/0!	#DIV/0!	#DIV/0!	#DIV/0!	#DIV/0!		#DIV/0!	42	#DIV/0!	#DIV/0!	#DIV/0!			#DIV/0!
253	4.21667	#DIV/0!	#DIV/0!	#DIV/0!	#DIV/0!	#DIV/0!	#DIV/0!	#DIV/0!	#DIV/0!		#DIV/0!	42.1667	#DIV/0!	#DIV/0!	#DIV/0!			#DIV/0!
254	4.23333	#DIV/0!	#DIV/0!	#DIV/0!	#DIV/0!	#DIV/0!	#DIV/0!	#DIV/0!	#DIV/0!		#DIV/0!	42.3333	#DIV/0!	#DIV/0!	#DIV/0!			#DIV/0!
255	4.25	#DIV/0!	#DIV/0!	#DIV/0!	#DIV/0!	#DIV/0!	#DIV/0!	#DIV/0!	#DIV/0!		#DIV/0!	42.5	#DIV/0!	#DIV/0!	#DIV/0!			#DIV/0!
256	4.26667	#DIV/0!	#DIV/0!	#DIV/0!	#DIV/0!	#DIV/0!	#DIV/0!	#DIV/0!	#DIV/0!		#DIV/0!	42.6667	#DIV/0!	#DIV/0!	#DIV/0!			#DIV/0!
257	4.28333	#DIV/0!	#DIV/0!	#DIV/0!	#DIV/0!	#DIV/0!	#DIV/0!	#DIV/0!	#DIV/0!		#DIV/0!	42.8333	#DIV/0!	#DIV/0!	#DIV/0!			#DIV/0!
258	4.3	#DIV/0!	#DIV/0!	#DIV/0!	#DIV/0!	#DIV/0!	#DIV/0!	#DIV/0!	#DIV/0!		#DIV/0!	43	#DIV/0!	#DIV/0!	#DIV/0!			#DIV/0!
259	4.31667	#DIV/0!	#DIV/0!	#DIV/0!	#DIV/0!	#DIV/0!	#DIV/0!	#DIV/0!	#DIV/0!		#DIV/0!	43.1667	#DIV/0!	#DIV/0!	#DIV/0!			#DIV/0!
260	4.33333	#DIV/0!	#DIV/0!	#DIV/0!	#DIV/0!	#DIV/0!	#DIV/0!	#DIV/0!	#DIV/0!		#DIV/0!	43.3333	#DIV/0!	#DIV/0!	#DIV/0!			#DIV/0!
261	4.35	#DIV/0!	#DIV/0!	#DIV/0!	#DIV/0!	#DIV/0!	#DIV/0!	#DIV/0!	#DIV/0!		#DIV/0!	43.5	#DIV/0!	#DIV/0!	#DIV/0!			#DIV/0!
262	4.36667	#DIV/0!	#DIV/0!	#DIV/0!	#DIV/0!	#DIV/0!	#DIV/0!	#DIV/0!	#DIV/0!		#DIV/0!	43.6667	#DIV/0!	#DIV/0!	#DIV/0!			#DIV/0!
263	4.38333	#DIV/0!	#DIV/0!	#DIV/0!	#DIV/0!	#DIV/0!	#DIV/0!	#DIV/0!	#DIV/0!		#DIV/0!	43.8333	#DIV/0!	#DIV/0!	#DIV/0!			#DIV/0!
264	4.4	#DIV/0!	#DIV/0!	#DIV/0!	#DIV/0!	#DIV/0!	#DIV/0!	#DIV/0!	#DIV/0!		#DIV/0!	44	#DIV/0!	#DIV/0!	#DIV/0!			#DIV/0!
265	4.41667	#DIV/0!	#DIV/0!	#DIV/0!	#DIV/0!	#DIV/0!	#DIV/0!	#DIV/0!	#DIV/0!		#DIV/0!	44.1667	#DIV/0!	#DIV/0!	#DIV/0!			#DIV/0!
266	4.43333	#DIV/0!	#DIV/0!	#DIV/0!	#DIV/0!	#DIV/0!	#DIV/0!	#DIV/0!	#DIV/0!		#DIV/0!	44.3333	#DIV/0!	#DIV/0!	#DIV/0!			#DIV/0!
267	4.45	#DIV/0!	#DIV/0!	#DIV/0!	#DIV/0!	#DIV/0!	#DIV/0!	#DIV/0!	#DIV/0!		#DIV/0!	44.5	#DIV/0!	#DIV/0!	#DIV/0!			#DIV/0!
268	4.46667	#DIV/0!	#DIV/0!	#DIV/0!	#DIV/0!	#DIV/0!	#DIV/0!	#DIV/0!	#DIV/0!		#DIV/0!	44.6667	#DIV/0!	#DIV/0!	#DIV/0!			#DIV/0!
269	4.48333	#DIV/0!	#DIV/0!	#DIV/0!	#DIV/0!	#DIV/0!	#DIV/0!	#DIV/0!	#DIV/0!		#DIV/0!	44.8333	#DIV/0!	#DIV/0!	#DIV/0!			#DIV/0!
270	4.5	#DIV/0!	#DIV/0!	#DIV/0!	#DIV/0!	#DIV/0!	#DIV/0!	#DIV/0!	#DIV/0!		#DIV/0!	45	#DIV/0!	#DIV/0!	#DIV/0!			#DIV/0!
271	4.51667	#DIV/0!	#DIV/0!	#DIV/0!	#DIV/0!	#DIV/0!	#DIV/0!	#DIV/0!	#DIV/0!		#DIV/0!	45.1667	#DIV/0!	#DIV/0!	#DIV/0!			#DIV/0!
272	4.53333	#DIV/0!	#DIV/0!	#DIV/0!	#DIV/0!	#DIV/0!	#DIV/0!	#DIV/0!	#DIV/0!		#DIV/0!	45.3333	#DIV/0!	#DIV/0!	#DIV/0!			#DIV/0!
273	4.55	#DIV/0!	#DIV/0!	#DIV/0!	#DIV/0!	#DIV/0!	#DIV/0!	#DIV/0!	#DIV/0!		#DIV/0!	45.5	#DIV/0!	#DIV/0!	#DIV/0!			#DIV/0!
274	4.56667	#DIV/0!	#DIV/0!	#DIV/0!	#DIV/0!	#DIV/0!	#DIV/0!	#DIV/0!	#DIV/0!		#DIV/0!	45.6667	#DIV/0!	#DIV/0!	#DIV/0!			#DIV/0!
275	4.58333	#DIV/0!	#DIV/0!	#DIV/0!	#DIV/0!	#DIV/0!	#DIV/0!	#DIV/0!	#DIV/0!		#DIV/0!	45.8333	#DIV/0!	#DIV/0!	#DIV/0!			#DIV/0!
276	4.6	#DIV/0!	#DIV/0!	#DIV/0!	#DIV/0!	#DIV/0!	#DIV/0!	#DIV/0!	#DIV/0!		#DIV/0!	46	#DIV/0!	#DIV/0!	#DIV/0!			#DIV/0!
277	4.61667	#DIV/0!	#DIV/0!	#DIV/0!	#DIV/0!	#DIV/0!	#DIV/0!	#DIV/0!	#DIV/0!		#DIV/0!	46.1667	#DIV/0!	#DIV/0!	#DIV/0!			#DIV/0!
278	4.63333	#DIV/0!	#DIV/0!	#DIV/0!	#DIV/0!	#DIV/0!	#DIV/0!	#DIV/0!	#DIV/0!		#DIV/0!	46.3333	#DIV/0!	#DIV/0!	#DIV/0!			#DIV/0!
279	4.65	#DIV/0!	#DIV/0!	#DIV/0!	#DIV/0!	#DIV/0!	#DIV/0!	#DIV/0!	#DIV/0!		#DIV/0!	46.5	#DIV/0!	#DIV/0!	#DIV/0!			#DIV/0!
280	4.66667	#DIV/0!	#DIV/0!	#DIV/0!	#DIV/0!	#DIV/0!	#DIV/0!	#DIV/0!	#DIV/0!		#DIV/0!	46.6667	#DIV/0!	#DIV/0!	#DIV/0!			#DIV/0!
281	4.68333	#DIV/0!	#DIV/0!	#DIV/0!	#DIV/0!	#DIV/0!	#DIV/0!	#DIV/0!	#DIV/0!		#DIV/0!	46.8333	#DIV/0!	#DIV/0!	#DIV/0!			#DIV/0!
282	4.7	#DIV/0!	#DIV/0!	#DIV/0!	#DIV/0!	#DIV/0!	#DIV/0!	#DIV/0!	#DIV/0!		#DIV/0!	47	#DIV/0!	#DIV/0!	#DIV/0!			#DIV/0!
283	4.71667	#DIV/0!	#DIV/0!	#DIV/0!	#DIV/0!	#DIV/0!	#DIV/0!	#DIV/0!	#DIV/0!		#DIV/0!	47.1667	#DIV/0!	#DIV/0!	#DIV/0!			#DIV/0!
284	4.73333	#DIV/0!	#DIV/0!	#DIV/0!	#DIV/0!	#DIV/0!	#DIV/0!	#DIV/0!	#DIV/0!		#DIV/0!	47.3333	#DIV/0!	#DIV/0!	#DIV/0!			#DIV/0!
285	4.75	#DIV/0!	#DIV/0!	#DIV/0!	#DIV/0!	#DIV/0!	#DIV/0!	#DIV/0!	#DIV/0!		#DIV/0!	47.5	#DIV/0!	#DIV/0!	#DIV/0!			#DIV/0!
286	4.76667	#DIV/0!	#DIV/0!	#DIV/0!	#DIV/0!	#DIV/0!	#DIV/0!	#DIV/0!	#DIV/0!		#DIV/0!	47.6667	#DIV/0!	#DIV/0!	#DIV/0!			#DIV/0!
287	4.78333	#DIV/0!	#DIV/0!	#DIV/0!	#DIV/0!	#DIV/0!	#DIV/0!	#DIV/0!	#DIV/0!		#DIV/0!	47.8333	#DIV/0!	#DIV/0!	#DIV/0!			#DIV/0!
288	4.8	#DIV/0!	#DIV/0!	#DIV/0!	#DIV/0!	#DIV/0!	#DIV/0!	#DIV/0!	#DIV/0!		#DIV/0!	48	#DIV/0!	#DIV/0!	#DIV/0!			#DIV/0!
289	4.81667	#DIV/0!	#DIV/0!	#DIV/0!	#DIV/0!	#DIV/0!	#DIV/0!	#DIV/0!	#DIV/0!		#DIV/0!	48.1667	#DIV/0!	#DIV/0!	#DIV/0!			#DIV/0!
290	4.83333	#DIV/0!	#DIV/0!	#DIV/0!	#DIV/0!	#DIV/0!	#DIV/0!	#DIV/0!	#DIV/0!		#DIV/0!	48.3333	#DIV/0!	#DIV/0!	#DIV/0!			#DIV/0!
291	4.85	#DIV/0!	#DIV/0!	#DIV/0!	#DIV/0!	#DIV/0!	#DIV/0!	#DIV/0!	#DIV/0!		#DIV/0!	48.5	#DIV/0!	#DIV/0!	#DIV/0!			#DIV/0!
292	4.86667	#DIV/0!	#DIV/0!	#DIV/0!	#DIV/0!	#DIV/0!	#DIV/0!	#DIV/0!	#DIV/0!		#DIV/0!	48.6667	#DIV/0!	#DIV/0!	#DIV/0!			#DIV/0!
293	4.88333	#DIV/0!	#DIV/0!	#DIV/0!	#DIV/0!	#DIV/0!	#DIV/0!	#DIV/0!	#DIV/0!		#DIV/0!	48.8333	#DIV/0!	#DIV/0!	#DIV/0!			#DIV/0!
294	4.9	#DIV/0!	#DIV/0!	#DIV/0!	#DIV/0!	#DIV/0!	#DIV/0!	#DIV/0!	#DIV/0!		#DIV/0!	49	#DIV/0!	#DIV/0!	#DIV/0!			#DIV/0!
295	4.91667	#DIV/0!	#DIV/0!	#DIV/0!	#DIV/0!	#DIV/0!	#DIV/0!	#DIV/0!	#DIV/0!		#DIV/0!	49.1667	#DIV/0!	#DIV/0!	#DIV/0!			#DIV/0!
296	4.93333	#DIV/0!	#DIV/0!	#DIV/0!	#DIV/0!	#DIV/0!	#DIV/0!	#DIV/0!	#DIV/0!		#DIV/0!	49.3333	#DIV/0!	#DIV/0!	#DIV/0!			#DIV/0!
297	4.95	#DIV/0!	#DIV/0!	#DIV/0!	#DIV/0!	#DIV/0!	#DIV/0!	#DIV/0!	#DIV/0!		#DIV/0!	49.5	#DIV/0!	#DIV/0!	#DIV/0!			#DIV/0!
298	4.96667	#DIV/0!	#DIV/0!	#DIV/0!	#DIV/0!	#DIV/0!	#DIV/0!	#DIV/0!	#DIV/0!		#DIV/0!	49.6667	#DIV/0!	#DIV/0!	#DIV/0!			#DIV/0!
299	4.98333	#DIV/0!	#DIV/0!	#DIV/0!	#DIV/0!	#DIV/0!	#DIV/0!	#DIV/0!	#DIV/0!		#DIV/0!	49.8333	#DIV/0!	#DIV/0!	#DIV/0!			#DIV/0!
300	5	#DIV/0!	#DIV/0!	#DIV/0!	#DIV/0!	#DIV/0!	#DIV/0!	#DIV/0!	#DIV/0!		#DIV/0!	50	#DIV/0!	#DIV/0!	#DIV/0!			#DIV/0!
301	5.01667	#DIV/0!	#DIV/0!	#DIV/0!	#DIV/0!	#DIV/0!	#DIV/0!	#DIV/0!	#DIV/0!		#DIV/0!	50.1667	#DIV/0!	#DIV/0!	#DIV/0!			#DIV/0!
302	5.03333	#DIV/0!	#DIV/0!	#DIV/0!	#DIV/0!	#DIV/0!	#DIV/0!	#DIV/0!	#DIV/0!		#DIV/0!	50.3333	#DIV/0!	#DIV/0!	#DIV/0!			#DIV/0!
303	5.05	#DIV/0!	#DIV/0!	#DIV/0!	#DIV/0!	#DIV/0!	#DIV/0!	#DIV/0!	#DIV/0!		#DIV/0!	50.5	#DIV/0!	#DIV/0!	#DIV/0!			#DIV/0!
304	5.06667	#DIV/0!	#DIV/0!	#DIV/0!	#DIV/0!	#DIV/0!	#DIV/0!	#DIV/0!	#DIV/0!		#DIV/0!	50.6667	#DIV/0!	#DIV/0!	#DIV/0!			#DIV/0!
305	5.08333	#DIV/0!	#DIV/0!	#DIV/0!	#DIV/0!	#DIV/0!	#DIV/0!	#DIV/0!	#DIV/0!		#DIV/0!	50.8333	#DIV/0!	#DIV/0!	#DIV/0!			#DIV/0!
306	5.1	#DIV/0!	#DIV/0!	#DIV/0!	#DIV/0!	#DIV/0!	#DIV/0!	#DIV/0!	#DIV/0!		#DIV/0!	51	#DIV/0!	#DIV/0!	#DIV/0!			#DIV/0!
307	5.11667	#DIV/0!	#DIV/0!	#DIV/0!	#DIV/0!	#DIV/0!	#DIV/0!	#DIV/0!	#DIV/0!		#DIV/0!	51.1667	#DIV/0!	#DIV/0!	#DIV/0!			#DIV/0!
308	5.13333	#DIV/0!	#DIV/0!	#DIV/0!	#DIV/0!	#DIV/0!	#DIV/0!	#DIV/0!	#DIV/0!		#DIV/0!	51.3333	#DIV/0!	#DIV/0!	#DIV/0!			#DIV/0!
309	5.15	#DIV/0!	#DIV/0!	#DIV/0!	#DIV/0!	#DIV/0!	#DIV/0!	#DIV/0!	#DIV/0!		#DIV/0!	51.5	#DIV/0!	#DIV/0!	#DIV/0!			#DIV/0!
310	5.16667	#DIV/0!	#DIV/0!	#DIV/0!	#DIV/0!	#DIV/0!	#DIV/0!	#DIV/0!	#DIV/0!		#DIV/0!	51.6667	#DIV/0!	#DIV/0!	#DIV/0!			#DIV/0!
311	5.18333	#DIV/0!	#DIV/0!	#DIV/0!	#DIV/0!	#DIV/0!	#DIV/0!	#DIV/0!	#DIV/0!		#DIV/0!	51.8333	#DIV/0!	#DIV/0!	#DIV/0!			#DIV/0!
312	5.2	#DIV/0!	#DIV/0!	#DIV/0!	#DIV/0!	#DIV/0!	#DIV/0!	#DIV/0!	#DIV/0!		#DIV/0!	52	#DIV/0!	#DIV/0!	#DIV/0!			#DIV/0!
313	5.21667	#DIV/0!	#DIV/0!	#DIV/0!	#DIV/0!	#DIV/0!	#DIV/0!	#DIV/0!	#DIV/0!		#DIV/0!	52.1667	#DIV/0!	#DIV/0!	#DIV/0!			#DIV/0!
314	5.23333	#DIV/0!	#DIV/0!	#DIV/0!	#DIV/0!	#DIV/0!	#DIV/0!	#DIV/0!	#DIV/0!		#DIV/0!	52.3333	#DIV/0!	#DIV/0!	#DIV/0!			#DIV/0!
315	5.25	#DIV/0!	#DIV/0!	#DIV/0!	#DIV/0!	#DIV/0!	#DIV/0!	#DIV/0!	#DIV/0!		#DIV/0!	52.5	#DIV/0!	#DIV/0!	#DIV/0!			#DIV/0!
316	5.26667	#DIV/0!	#DIV/0!	#DIV/0!	#DIV/0!	#DIV/0!	#DIV/0!	#DIV/0!	#DIV/0!		#DIV/0!	52.6667	#DIV/0!	#DIV/0!	#DIV/0!			#DIV/0!
317	5.28333	#DIV/0!	#DIV/0!	#DIV/0!	#DIV/0!	#DIV/0!	#DIV/0!	#DIV/0!	#DIV/0!		#DIV/0!	52.8333	#DIV/0!	#DIV/0!	#DIV/0!			#DIV/0!
318	5.3	#DIV/0!	#DIV/0!	#DIV/0!	#DIV/0!	#DIV/0!	#DIV/0!	#DIV/0!	#DIV/0!		#DIV/0!	53	#DIV/0!	#DIV/0!	#DIV/0!			#DIV/0!
319	5.31667	#DIV/0!	#DIV/0!	#DIV/0!	#DIV/0!	#DIV/0!	#DIV/0!	#DIV/0!	#DIV/0!		#DIV/0!	53.1667	#DIV/0!	#DIV/0!	#DIV/0!			#DIV/0!
320	5.33333	#DIV/0!	#DIV/0!	#DIV/0!	#DIV/0!	#DIV/0!	#DIV/0!	#DIV/0!	#DIV/0!		#DIV/0!	53.3333	#DIV/0!	#DIV/0!	#DIV/0!			#DIV/0!
321	5.35	#DIV/0!	#DIV/0!	#DIV/0!	#DIV/0!	#DIV/0!	#DIV/0!	#DIV/0!	#DIV/0!		#DIV/0!	53.5	#DIV/0!	#DIV/0!	#DIV/0!			#DIV/0!
322	5.36667	#DIV/0!	#DIV/0!	#DIV/0!	#DIV/0!	#DIV/0!	#DIV/0!	#DIV/0!	#DIV/0!		#DIV/0!	53.6667	#DIV/0!	#DIV/0!	#DIV/0!			#DIV/0!
323	5.38333	#DIV/0!	#DIV/0!	#DIV/0!	#DIV/0!	#DIV/0!	#DIV/0!	#DIV/0!	#DIV/0!		#DIV/0!	53.8333	#DIV/0!	#DIV/0!	#DIV/0!			#DIV/0!
324	5.4	#DIV/0!	#DIV/0!	#DIV/0!	#DIV/0!	#DIV/0!	#DIV/0!	#DIV/0!	#DIV/0!		#DIV/0!	54	#DIV/0!	#DIV/0!	#DIV/0!			#DIV/0!
325	5.41667	#DIV/0!	#DIV/0!	#DIV/0!	#DIV/0!	#DIV/0!	#DIV/0!	#DIV/0!	#DIV/0!		#DIV/0!	54.1667	#DIV/0!	#DIV/0!	#DIV/0!			#DIV/0!
326	5.43333	#DIV/0!	#DIV/0!	#DIV/0!	#DIV/0!	#DIV/0!	#DIV/0!	#DIV/0!	#DIV/0!		#DIV/0!	54.3333	#DIV/0!	#DIV/0!	#DIV/0!			#DIV/0!
327	5.45	#DIV/0!	#DIV/0!	#DIV/0!	#DIV/0!	#DIV/0!	#DIV/0!	#DIV/0!	#DIV/0!		#DIV/0!	54.5	#DIV/0!	#DIV/0!	#DIV/0!			#DIV/0!
328	5.46667	#DIV/0!	#DIV/0!	#DIV/0!	#DIV/0!	#DIV/0!	#DIV/0!	#DIV/0!	#DIV/0!		#DIV/0!	54.6667	#DIV/0!	#DIV/0!	#DIV/0!			#DIV/0!
329	5.48333	#DIV/0!	#DIV/0!	#DIV/0!	#DIV/0!	#DIV/0!	#DIV/0!	#DIV/0!	#DIV/0!		#DIV/0!	54.8333	#DIV/0!	#DIV/0!	#DIV/0!			#DIV/0!
330	5.5	#DIV/0!	#DIV/0!	#DIV/0!	#DIV/0!	#DIV/0!	#DIV/0!	#DIV/0!	#DIV/0!		#DIV/0!	55	#DIV/0!	#DIV/0!	#DIV/0!			#DIV/0!
331	5.51667	#DIV/0!	#DIV/0!	#DIV/0!	#DIV/0!	#DIV/0!	#DIV/0!	#DIV/0!	#DIV/0!		#DIV/0!	55.1667	#DIV/0!	#DIV/0!	#DIV/0!			#DIV/0!
332	5.53333	#DIV/0!	#DIV/0!	#DIV/0!	#DIV/0!	#DIV/0!	#DIV/0!	#DIV/0!	#DIV/0!		#DIV/0!	55.3333	#DIV/0!	#DIV/0!	#DIV/0!			#DIV/0!
333	5.55	#DIV/0!	#DIV/0!	#DIV/0!	#DIV/0!	#DIV/0!	#DIV/0!	#DIV/0!	#DIV/0!		#DIV/0!	55.5	#DIV/0!	#DIV/0!	#DIV/0!			#DIV/0!
334	5.56667	#DIV/0!	#DIV/0!	#DIV/0!	#DIV/0!	#DIV/0!	#DIV/0!	#DIV/0!	#DIV/0!		#DIV/0!	55.6667	#DIV/0!	#DIV/0!	#DIV/0!			#DIV/0!
335	5.58333	#DIV/0!	#DIV/0!	#DIV/0!	#DIV/0!	#DIV/0!	#DIV/0!	#DIV/0!	#DIV/0!		#DIV/0!	55.8333	#DIV/0!	#DIV/0!	#DIV/0!			#DIV/0!
336	5.6	#DIV/0!	#DIV/0!	#DIV/0!	#DIV/0!	#DIV/0!	#DIV/0!	#DIV/0!	#DIV/0!		#DIV/0!	56	#DIV/0!	#DIV/0!	#DIV/0!			#DIV/0!
337	5.61667	#DIV/0!	#DIV/0!	#DIV/0!	#DIV/0!	#DIV/0!	#DIV/0!	#DIV/0!	#DIV/0!		#DIV/0!	56.1667	#DIV/0!	#DIV/0!	#DIV/0!			#DIV/0!
338	5.63333	#DIV/0!	#DIV/0!	#DIV/0!	#DIV/0!	#DIV/0!	#DIV/0!	#DIV/0!	#DIV/0!		#DIV/0!	56.3333	#DIV/0!	#DIV/0!	#DIV/0!			#DIV/0!
339	5.65	#DIV/0!	#DIV/0!	#DIV/0!	#DIV/0!	#DIV/0!	#DIV/0!	#DIV/0!	#DIV/0!		#DIV/0!	56.5	#DIV/0!	#DIV/0!	#DIV/0!			#DIV/0!
340	5.66667	#DIV/0!	#DIV/0!	#DIV/0!	#DIV/0!	#DIV/0!	#DIV/0!	#DIV/0!	#DIV/0!		#DIV/0!	56.6667	#DIV/0!	#DIV/0!	#DIV/0!			#DIV/0!
341	5.68333	#DIV/0!	#DIV/0!	#DIV/0!	#DIV/0!	#DIV/0!	#DIV/0!	#DIV/0!	#DIV/0!		#DIV/0!	56.8333	#DIV/0!	#DIV/0!	#DIV/0!			#DIV/0!
342	5.7	#DIV/0!	#DIV/0!	#DIV/0!	#DIV/0!	#DIV/0!	#DIV/0!	#DIV/0!	#DIV/0!		#DIV/0!	57	#DIV/0!	#DIV/0!	#DIV/0!			#DIV/0!
343	5.71667	#DIV/0!	#DIV/0!	#DIV/0!	#DIV/0!	#DIV/0!	#DIV/0!	#DIV/0!	#DIV/0!		#DIV/0!	57.1667	#DIV/0!	#DIV/0!	#DIV/0!			#DIV/0!
344	5.73333	#DIV/0!	#DIV/0!	#DIV/0!	#DIV/0!	#DIV/0!	#DIV/0!	#DIV/0!	#DIV/0!		#DIV/0!	57.3333	#DIV/0!	#DIV/0!	#DIV/0!			#DIV/0!
345	5.75	#DIV/0!	#DIV/0!	#DIV/0!	#DIV/0!	#DIV/0!	#DIV/0!	#DIV/0!	#DIV/0!		#DIV/0!	57.5	#DIV/0!	#DIV/0!	#DIV/0!			#DIV/0!
346	5.76667	#DIV/0!	#DIV/0!	#DIV/0!	#DIV/0!	#DIV/0!	#DIV/0!	#DIV/0!	#DIV/0!		#DIV/0!	57.6667	#DIV/0!	#DIV/0!	#DIV/0!			#DIV/0!
347	5.78333	#DIV/0!	#DIV/0!	#DIV/0!	#DIV/0!	#DIV/0!	#DIV/0!	#DIV/0!	#DIV/0!		#DIV/0!	57.8333	#DIV/0!	#DIV/0!	#DIV/0!			#DIV/0!
348	5.8	#DIV/0!	#DIV/0!	#DIV/0!	#DIV/0!	#DIV/0!	#DIV/0!	#DIV/0!	#DIV/0!		#DIV/0!	58	#DIV/0!	#DIV/0!	#DIV/0!			#DIV/0!
349	5.81667	#DIV/0!	#DIV/0!	#DIV/0!	#DIV/0!	#DIV/0!	#DIV/0!	#DIV/0!	#DIV/0!		#DIV/0!	58.1667	#DIV/0!	#DIV/0!	#DIV/0!			#DIV/0!
350	5.83333	#DIV/0!	#DIV/0!	#DIV/0!	#DIV/0!	#DIV/0!	#DIV/0!	#DIV/0!	#DIV/0!		#DIV/0!	58.3333	#DIV/0!	#DIV/0!	#DIV/0!			#DIV/0!
351	5.85	#DIV/0!	#DIV/0!	#DIV/0!	#DIV/0!	#DIV/0!	#DIV/0!	#DIV/0!	#DIV/0!		#DIV/0!	58.5	#DIV/0!	#DIV/0!	#DIV/0!			#DIV/0!
352	5.86667	#DIV/0!	#DIV/0!	#DIV/0!	#DIV/0!	#DIV/0!	#DIV/0!	#DIV/0!	#DIV/0!		#DIV/0!	58.6667	#DIV/0!	#DIV/0!	#DIV/0!			#DIV/0!
353	5.88333	#DIV/0!	#DIV/0!	#DIV/0!	#DIV/0!	#DIV/0!	#DIV/0!	#DIV/0!	#DIV/0!		#DIV/0!	58.8333	#DIV/0!	#DIV/0!	#DIV/0!			#DIV/0!
354	5.9	#DIV/0!	#DIV/0!	#DIV/0!	#DIV/0!	#DIV/0!	#DIV/0!	#DIV/0!	#DIV/0!		#DIV/0!	59	#DIV/0!	#DIV/0!	#DIV/0!			#DIV/0!
355	5.91667	#DIV/0!	#DIV/0!	#DIV/0!	#DIV/0!	#DIV/0!	#DIV/0!	#DIV/0!	#DIV/0!		#DIV/0!	59.1667	#DIV/0!	#DIV/0!	#DIV/0!			#DIV/0!
356	5.93333	#DIV/0!	#DIV/0!	#DIV/0!	#DIV/0!	#DIV/0!	#DIV/0!	#DIV/0!	#DIV/0!		#DIV/0!	59.3333	#DIV/0!	#DIV/0!	#DIV/0!			#DIV/0!
357	5.95	#DIV/0!	#DIV/0!	#DIV/0!	#DIV/0!	#DIV/0!	#DIV/0!	#DIV/0!	#DIV/0!		#DIV/0!	59.5	#DIV/0!	#DIV/0!	#DIV/0!			#DIV/0!
358	5.96667	#DIV/0!	#DIV/0!	#DIV/0!	#DIV/0!	#DIV/0!	#DIV/0!	#DIV/0!	#DIV/0!		#DIV/0!	59.6667	#DIV/0!	#DIV/0!	#DIV/0!			#DIV/0!
359	5.98333	#DIV/0!	#DIV/0!	#DIV/0!	#DIV/0!	#DIV/0!	#DIV/0!	#DIV/0!	#DIV/0!		#DIV/0!	59.8333	#DIV/0!	#DIV/0!	#DIV/0!			#DIV/0!
360	6	#DIV/0!	#DIV/0!	#DIV/0!	#DIV/0!	#DIV/0!	#DIV/0!	#DIV/0!	#DIV/0!		#DIV/0!	60	#DIV/0!	#DIV/0!	#DIV/0!			#DIV/0!
361	6.01667	#DIV/0!	#DIV/0!	#DIV/0!	#DIV/0!	#DIV/0!	#DIV/0!	#DIV/0!	#DIV/0!		#DIV/0!	60.1667	#DIV/0!	#DIV/0!	#DIV/0!			#DIV/0!
362	6.03333	#DIV/0!	#DIV/0!	#DIV/0!	#DIV/0!	#DIV/0!	#DIV/0!	#DIV/0!	#DIV/0!		#DIV/0!	60.3333	#DIV/0!	#DIV/0!	#DIV/0!			#DIV/0!
363	6.05	#DIV/0!	#DIV/0!	#DIV/0!	#DIV/0!	#DIV/0!	#DIV/0!	#DIV/0!	#DIV/0!		#DIV/0!	60.5	#DIV/0!	#DIV/0!	#DIV/0!			#DIV/0!
364	6.06667	#DIV/0!	#DIV/0!	#DIV/0!	#DIV/0!	#DIV/0!	#DIV/0!	#DIV/0!	#DIV/0!		#DIV/0!	60.6667	#DIV/0!	#DIV/0!	#DIV/0!			#DIV/0!
365	6.08333	#DIV/0!	#DIV/0!	#DIV/0!	#DIV/0!	#DIV/0!	#DIV/0!	#DIV/0!	#DIV/0!		#DIV/0!	60.8333	#DIV/0!	#DIV/0!	#DIV/0!			#DIV/0!
366	6.1	#DIV/0!	#DIV/0!	#DIV/0!	#DIV/0!	#DIV/0!	#DIV/0!	#DIV/0!	#DIV/0!		#DIV/0!	61	#DIV/0!	#DIV/0!	#DIV/0!			#DIV/0!
367	6.11667	#DIV/0!	#DIV/0!	#DIV/0!	#DIV/0!	#DIV/0!	#DIV/0!	#DIV/0!	#DIV/0!		#DIV/0!	61.1667	#DIV/0!	#DIV/0!	#DIV/0!			#DIV/0!
368	6.13333	#DIV/0!	#DIV/0!	#DIV/0!	#DIV/0!	#DIV/0!	#DIV/0!	#DIV/0!	#DIV/0!		#DIV/0!	61.3333	#DIV/0!	#DIV/0!	#DIV/0!			#DIV/0!
369	6.15	#DIV/0!	#DIV/0!	#DIV/0!	#DIV/0!	#DIV/0!	#DIV/0!	#DIV/0!	#DIV/0!		#DIV/0!	61.5	#DIV/0!	#DIV/0!	#DIV/0!			#DIV/0!
370	6.16667	#DIV/0!	#DIV/0!	#DIV/0!	#DIV/0!	#DIV/0!	#DIV/0!	#DIV/0!	#DIV/0!		#DIV/0!	61.6667	#DIV/0!	#DIV/0!	#DIV/0!			#DIV/0!
371	6.18333	#DIV/0!	#DIV/0!	#DIV/0!	#DIV/0!	#DIV/0!	#DIV/0!	#DIV/0!	#DIV/0!		#DIV/0!	61.8333	#DIV/0!	#DIV/0!	#DIV/0!			#DIV/0!
372	6.2	#DIV/0!	#DIV/0!	#DIV/0!	#DIV/0!	#DIV/0!	#DIV/0!	#DIV/0!	#DIV/0!		#DIV/0!	62	#DIV/0!	#DIV/0!	#DIV/0!			#DIV/0!
373	6.21667	#DIV/0!	#DIV/0!	#DIV/0!	#DIV/0!	#DIV/0!	#DIV/0!	#DIV/0!	#DIV/0!		#DIV/0!	62.1667	#DIV/0!	#DIV/0!	#DIV/0!			#DIV/0!
374	6.23333	#DIV/0!	#DIV/0!	#DIV/0!	#DIV/0!	#DIV/0!	#DIV/0!	#DIV/0!	#DIV/0!		#DIV/0!	62.3333	#DIV/0!	#DIV/0!	#DIV/0!			#DIV/0!
375	6.25	#DIV/0!	#DIV/0!	#DIV/0!	#DIV/0!	#DIV/0!	#DIV/0!	#DIV/0!	#DIV/0!		#DIV/0!	62.5	#DIV/0!	#DIV/0!	#DIV/0!			#DIV/0!
376	6.26667	#DIV/0!	#DIV/0!	#DIV/0!	#DIV/0!	#DIV/0!	#DIV/0!	#DIV/0!	#DIV/0!		#DIV/0!	62.6667	#DIV/0!	#DIV/0!	#DIV/0!			#DIV/0!
377	6.28333	#DIV/0!	#DIV/0!	#DIV/0!	#DIV/0!	#DIV/0!	#DIV/0!	#DIV/0!	#DIV/0!		#DIV/0!	62.8333	#DIV/0!	#DIV/0!	#DIV/0!			#DIV/0!
378	6.3	#DIV/0!	#DIV/0!	#DIV/0!	#DIV/0!	#DIV/0!	#DIV/0!	#DIV/0!	#DIV/0!		#DIV/0!	63	#DIV/0!	#DIV/0!	#DIV/0!			#DIV/0!
379	6.31667	#DIV/0!	#DIV/0!	#DIV/0!	#DIV/0!	#DIV/0!	#DIV/0!	#DIV/0!	#DIV/0!		#DIV/0!	63.1667	#DIV/0!	#DIV/0!	#DIV/0!			#DIV/0!
380	6.33333	#DIV/0!	#DIV/0!	#DIV/0!	#DIV/0!	#DIV/0!	#DIV/0!	#DIV/0!	#DIV/0!		#DIV/0!	63.3333	#DIV/0!	#DIV/0!	#DIV/0!			#DIV/0!
381	6.35	#DIV/0!	#DIV/0!	#DIV/0!	#DIV/0!	#DIV/0!	#DIV/0!	#DIV/0!	#DIV/0!		#DIV/0!	63.5	#DIV/0!	#DIV/0!	#DIV/0!			#DIV/0!
382	6.36667	#DIV/0!	#DIV/0!	#DIV/0!	#DIV/0!	#DIV/0!	#DIV/0!	#DIV/0!	#DIV/0!		#DIV/0!	63.6667	#DIV/0!	#DIV/0!	#DIV/0!			#DIV/0!
383	6.38333	#DIV/0!	#DIV/0!	#DIV/0!	#DIV/0!	#DIV/0!	#DIV/0!	#DIV/0!	#DIV/0!		#DIV/0!	63.8333	#DIV/0!	#DIV/0!	#DIV/0!			#DIV/0!
384	6.4	#DIV/0!	#DIV/0!	#DIV/0!	#DIV/0!	#DIV/0!	#DIV/0!	#DIV/0!	#DIV/0!		#DIV/0!	64	#DIV/0!	#DIV/0!	#DIV/0!			#DIV/0!
385	6.41667	#DIV/0!	#DIV/0!	#DIV/0!	#DIV/0!	#DIV/0!	#DIV/0!	#DIV/0!	#DIV/0!		#DIV/0!	64.1667	#DIV/0!	#DIV/0!	#DIV/0!			#DIV/0!
386	6.43333	#DIV/0!	#DIV/0!	#DIV/0!	#DIV/0!	#DIV/0!	#DIV/0!	#DIV/0!	#DIV/0!		#DIV/0!	64.3333	#DIV/0!	#DIV/0!	#DIV/0!			#DIV/0!
387	6.45	#DIV/0!	#DIV/0!	#DIV/0!	#DIV/0!	#DIV/0!	#DIV/0!	#DIV/0!	#DIV/0!		#DIV/0!	64.5	#DIV/0!	#DIV/0!	#DIV/0!			#DIV/0!
388	6.46667	#DIV/0!	#DIV/0!	#DIV/0!	#DIV/0!	#DIV/0!	#DIV/0!	#DIV/0!	#DIV/0!		#DIV/0!	64.6667	#DIV/0!	#DIV/0!	#DIV/0!			#DIV/0!
389	6.48333	#DIV/0!	#DIV/0!	#DIV/0!	#DIV/0!	#DIV/0!	#DIV/0!	#DIV/0!	#DIV/0!		#DIV/0!	64.8333	#DIV/0!	#DIV/0!	#DIV/0!			#DIV/0!
390	6.5	#DIV/0!	#DIV/0!	#DIV/0!	#DIV/0!	#DIV/0!	#DIV/0!	#DIV/0!	#DIV/0!		#DIV/0!	65	#DIV/0!	#DIV/0!	#DIV/0!			#DIV/0!
391	6.51667	#DIV/0!	#DIV/0!	#DIV/0!	#DIV/0!	#DIV/0!	#DIV/0!	#DIV/0!	#DIV/0!		#DIV/0!	65.1667	#DIV/0!	#DIV/0!	#DIV/0!			#DIV/0!
392	6.53333	#DIV/0!	#DIV/0!	#DIV/0!	#DIV/0!	#DIV/0!	#DIV/0!	#DIV/0!	#DIV/0!		#DIV/0!	65.3333	#DIV/0!	#DIV/0!	#DIV/0!			#DIV/0!
393	6.55	#DIV/0!	#DIV/0!	#DIV/0!	#DIV/0!	#DIV/0!	#DIV/0!	#DIV/0!	#DIV/0!		#DIV/0!	65.5	#DIV/0!	#DIV/0!	#DIV/0!			#DIV/0!
394	6.56667	#DIV/0!	#DIV/0!	#DIV/0!	#DIV/0!	#DIV/0!	#DIV/0!	#DIV/0!	#DIV/0!		#DIV/0!	65.6667	#DIV/0!	#DIV/0!	#DIV/0!			#DIV/0!
395	6.58333	#DIV/0!	#DIV/0!	#DIV/0!	#DIV/0!	#DIV/0!	#DIV/0!	#DIV/0!	#DIV/0!		#DIV/0!	65.8333	#DIV/0!	#DIV/0!	#DIV/0!			#DIV/0!
396	6.6	#DIV/0!	#DIV/0!	#DIV/0!	#DIV/0!	#DIV/0!	#DIV/0!	#DIV/0!	#DIV/0!		#DIV/0!	66	#DIV/0!	#DIV/0!	#DIV/0!			#DIV/0!
397	6.61667	#DIV/0!	#DIV/0!	#DIV/0!	#DIV/0!	#DIV/0!	#DIV/0!	#DIV/0!	#DIV/0!		#DIV/0!	66.1667	#DIV/0!	#DIV/0!	#DIV/0!			#DIV/0!
398	6.63333	#DIV/0!	#DIV/0!	#DIV/0!	#DIV/0!	#DIV/0!	#DIV/0!	#DIV/0!	#DIV/0!		#DIV/0!	66.3333	#DIV/0!	#DIV/0!	#DIV/0!			#DIV/0!
399	6.65	#DIV/0!	#DIV/0!	#DIV/0!	#DIV/0!	#DIV/0!	#DIV/0!	#DIV/0!	#DIV/0!		#DIV/0!	66.5	#DIV/0!	#DIV/0!	#DIV/0!			#DIV/0!
400	6.66667	#DIV/0!	#DIV/0!	#DIV/0!	#DIV/0!	#DIV/0!	#DIV/0!	#DIV/0!	#DIV/0!		#DIV/0!	66.6667	#DIV/0!	#DIV/0!	#DIV/0!			#DIV/0!
401	6.68333	#DIV/0!	#DIV/0!	#DIV/0!	#DIV/0!	#DIV/0!	#DIV/0!	#DIV/0!	#DIV/0!		#DIV/0!	66.8333	#DIV/0!	#DIV/0!	#DIV/0!			#DIV/0!
402	6.7	#DIV/0!	#DIV/0!	#DIV/0!	#DIV/0!	#DIV/0!	#DIV/0!	#DIV/0!	#DIV/0!		#DIV/0!	67	#DIV/0!	#DIV/0!	#DIV/0!			#DIV/0!
403	6.71667	#DIV/0!	#DIV/0!	#DIV/0!	#DIV/0!	#DIV/0!	#DIV/0!	#DIV/0!	#DIV/0!		#DIV/0!	67.1667	#DIV/0!	#DIV/0!	#DIV/0!			#DIV/0!
404	6.73333	#DIV/0!	#DIV/0!	#DIV/0!	#DIV/0!	#DIV/0!	#DIV/0!	#DIV/0!	#DIV/0!		#DIV/0!	67.3333	#DIV/0!	#DIV/0!	#DIV/0!			#DIV/0!
405	6.75	#DIV/0!	#DIV/0!	#DIV/0!	#DIV/0!	#DIV/0!	#DIV/0!	#DIV/0!	#DIV/0!		#DIV/0!	67.5	#DIV/0!	#DIV/0!	#DIV/0!			#DIV/0!
406	6.76667	#DIV/0!	#DIV/0!	#DIV/0!	#DIV/0!	#DIV/0!	#DIV/0!	#DIV/0!	#DIV/0!		#DIV/0!	67.6667	#DIV/0!	#DIV/0!	#DIV/0!			#DIV/0!
407	6.78333	#DIV/0!	#DIV/0!	#DIV/0!	#DIV/0!	#DIV/0!	#DIV/0!	#DIV/0!	#DIV/0!		#DIV/0!	67.8333	#DIV/0!	#DIV/0!	#DIV/0!			#DIV/0!
408	6.8	#DIV/0!	#DIV/0!	#DIV/0!	#DIV/0!	#DIV/0!	#DIV/0!	#DIV/0!	#DIV/0!		#DIV/0!	68	#DIV/0!	#DIV/0!	#DIV/0!			#DIV/0!
409	6.81667	#DIV/0!	#DIV/0!	#DIV/0!	#DIV/0!	#DIV/0!	#DIV/0!	#DIV/0!	#DIV/0!		#DIV/0!	68.1667	#DIV/0!	#DIV/0!	#DIV/0!			#DIV/0!
410	6.83333	#DIV/0!	#DIV/0!	#DIV/0!	#DIV/0!	#DIV/0!	#DIV/0!	#DIV/0!	#DIV/0!		#DIV/0!	68.3333	#DIV/0!	#DIV/0!	#DIV/0!			#DIV/0!
411	6.85	#DIV/0!	#DIV/0!	#DIV/0!	#DIV/0!	#DIV/0!	#DIV/0!	#DIV/0!	#DIV/0!		#DIV/0!	68.5	#DIV/0!	#DIV/0!	#DIV/0!			#DIV/0!
412	6.86667	#DIV/0!	#DIV/0!	#DIV/0!	#DIV/0!	#DIV/0!	#DIV/0!	#DIV/0!	#DIV/0!		#DIV/0!	68.6667	#DIV/0!	#DIV/0!	#DIV/0!			#DIV/0!
413	6.88333	#DIV/0!	#DIV/0!	#DIV/0!	#DIV/0!	#DIV/0!	#DIV/0!	#DIV/0!	#DIV/0!		#DIV/0!	68.8333	#DIV/0!	#DIV/0!	#DIV/0!			#DIV/0!
414	6.9	#DIV/0!	#DIV/0!	#DIV/0!	#DIV/0!	#DIV/0!	#DIV/0!	#DIV/0!	#DIV/0!		#DIV/0!	69	#DIV/0!	#DIV/0!	#DIV/0!			#DIV/0!
415	6.91667	#DIV/0!	#DIV/0!	#DIV/0!	#DIV/0!	#DIV/0!	#DIV/0!	#DIV/0!	#DIV/0!		#DIV/0!	69.1667	#DIV/0!	#DIV/0!	#DIV/0!			#DIV/0!
416	6.93333	#DIV/0!	#DIV/0!	#DIV/0!	#DIV/0!	#DIV/0!	#DIV/0!	#DIV/0!	#DIV/0!		#DIV/0!	69.3333	#DIV/0!	#DIV/0!	#DIV/0!			#DIV/0!
417	6.95	#DIV/0!	#DIV/0!	#DIV/0!	#DIV/0!	#DIV/0!	#DIV/0!	#DIV/0!	#DIV/0!		#DIV/0!	69.5	#DIV/0!	#DIV/0!	#DIV/0!			#DIV/0!
418	6.96667	#DIV/0!	#DIV/0!	#DIV/0!	#DIV/0!	#DIV/0!	#DIV/0!	#DIV/0!	#DIV/0!		#DIV/0!	69.6667	#DIV/0!	#DIV/0!	#DIV/0!			#DIV/0!
419	6.98333	#DIV/0!	#DIV/0!	#DIV/0!	#DIV/0!	#DIV/0!	#DIV/0!	#DIV/0!	#DIV/0!		#DIV/0!	69.8333	#DIV/0!	#DIV/0!	#DIV/0!			#DIV/0!
420	7	#DIV/0!	#DIV/0!	#DIV/0!	#DIV/0!	#DIV/0!	#DIV/0!	#DIV/0!	#DIV/0!		#DIV/0!	70	#DIV/0!	#DIV/0!	#DIV/0!			#DIV/0!
421	7.01667	#DIV/0!	#DIV/0!	#DIV/0!	#DIV/0!	#DIV/0!	#DIV/0!	#DIV/0!	#DIV/0!		#DIV/0!	70.1667	#DIV/0!	#DIV/0!	#DIV/0!			#DIV/0!
422	7.03333	#DIV/0!	#DIV/0!	#DIV/0!	#DIV/0!	#DIV/0!	#DIV/0!	#DIV/0!	#DIV/0!		#DIV/0!	70.3333	#DIV/0!	#DIV/0!	#DIV/0!			#DIV/0!
423	7.05	#DIV/0!	#DIV/0!	#DIV/0!	#DIV/0!	#DIV/0!	#DIV/0!	#DIV/0!	#DIV/0!		#DIV/0!	70.5	#DIV/0!	#DIV/0!	#DIV/0!			#DIV/0!
424	7.06667	#DIV/0!	#DIV/0!	#DIV/0!	#DIV/0!	#DIV/0!	#DIV/0!	#DIV/0!	#DIV/0!		#DIV/0!	70.6667	#DIV/0!	#DIV/0!	#DIV/0!			#DIV/0!
425	7.08333	#DIV/0!	#DIV/0!	#DIV/0!	#DIV/0!	#DIV/0!	#DIV/0!	#DIV/0!	#DIV/0!		#DIV/0!	70.8333	#DIV/0!	#DIV/0!	#DIV/0!			#DIV/0!
426	7.1	#DIV/0!	#DIV/0!	#DIV/0!	#DIV/0!	#DIV/0!	#DIV/0!	#DIV/0!	#DIV/0!		#DIV/0!	71	#DIV/0!	#DIV/0!	#DIV/0!			#DIV/0!
427	7.11667	#DIV/0!	#DIV/0!	#DIV/0!	#DIV/0!	#DIV/0!	#DIV/0!	#DIV/0!	#DIV/0!		#DIV/0!	71.1667	#DIV/0!	#DIV/0!	#DIV/0!			#DIV/0!
428	7.13333	#DIV/0!	#DIV/0!	#DIV/0!	#DIV/0!	#DIV/0!	#DIV/0!	#DIV/0!	#DIV/0!		#DIV/0!	71.3333	#DIV/0!	#DIV/0!	#DIV/0!			#DIV/0!
429	7.15	#DIV/0!	#DIV/0!	#DIV/0!	#DIV/0!	#DIV/0!	#DIV/0!	#DIV/0!	#DIV/0!		#DIV/0!	71.5	#DIV/0!	#DIV/0!	#DIV/0!			#DIV/0!
430	7.16667	#DIV/0!	#DIV/0!	#DIV/0!	#DIV/0!	#DIV/0!	#DIV/0!	#DIV/0!	#DIV/0!		#DIV/0!	71.6667	#DIV/0!	#DIV/0!	#DIV/0!			#DIV/0!
431	7.18333	#DIV/0!	#DIV/0!	#DIV/0!	#DIV/0!	#DIV/0!	#DIV/0!	#DIV/0!	#DIV/0!		#DIV/0!	71.8333	#DIV/0!	#DIV/0!	#DIV/0!			#DIV/0!
432	7.2	#DIV/0!	#DIV/0!	#DIV/0!	#DIV/0!	#DIV/0!	#DIV/0!	#DIV/0!	#DIV/0!		#DIV/0!	72	#DIV/0!	#DIV/0!	#DIV/0!			#DIV/0!
433	7.21667	#DIV/0!	#DIV/0!	#DIV/0!	#DIV/0!	#DIV/0!	#DIV/0!	#DIV/0!	#DIV/0!		#DIV/0!	72.1667	#DIV/0!	#DIV/0!	#DIV/0!			#DIV/0!
434	7.23333	#DIV/0!	#DIV/0!	#DIV/0!	#DIV/0!	#DIV/0!	#DIV/0!	#DIV/0!	#DIV/0!		#DIV/0!	72.3333	#DIV/0!	#DIV/0!	#DIV/0!			#DIV/0!
435	7.25	#DIV/0!	#DIV/0!	#DIV/0!	#DIV/0!	#DIV/0!	#DIV/0!	#DIV/0!	#DIV/0!		#DIV/0!	72.5	#DIV/0!	#DIV/0!	#DIV/0!			#DIV/0!
436	7.26667	#DIV/0!	#DIV/0!	#DIV/0!	#DIV/0!	#DIV/0!	#DIV/0!	#DIV/0!	#DIV/0!		#DIV/0!	72.6667	#DIV/0!	#DIV/0!	#DIV/0!			#DIV/0!
437	7.28333	#DIV/0!	#DIV/0!	#DIV/0!	#DIV/0!	#DIV/0!	#DIV/0!	#DIV/0!	#DIV/0!		#DIV/0!	72.8333	#DIV/0!	#DIV/0!	#DIV/0!			#DIV/0!
438	7.3	#DIV/0!	#DIV/0!	#DIV/0!	#DIV/0!	#DIV/0!	#DIV/0!	#DIV/0!	#DIV/0!		#DIV/0!	73	#DIV/0!	#DIV/0!	#DIV/0!			#DIV/0!
439	7.31667	#DIV/0!	#DIV/0!	#DIV/0!	#DIV/0!	#DIV/0!	#DIV/0!	#DIV/0!	#DIV/0!		#DIV/0!	73.1667	#DIV/0!	#DIV/0!	#DIV/0!			#DIV/0!
440	7.33333	#DIV/0!	#DIV/0!	#DIV/0!	#DIV/0!	#DIV/0!	#DIV/0!	#DIV/0!	#DIV/0!		#DIV/0!	73.3333	#DIV/0!	#DIV/0!	#DIV/0!			#DIV/0!
441	7.35	#DIV/0!	#DIV/0!	#DIV/0!	#DIV/0!	#DIV/0!	#DIV/0!	#DIV/0!	#DIV/0!		#DIV/0!	73.5	#DIV/0!	#DIV/0!	#DIV/0!			#DIV/0!
442	7.36667	#DIV/0!	#DIV/0!	#DIV/0!	#DIV/0!	#DIV/0!	#DIV/0!	#DIV/0!	#DIV/0!		#DIV/0!	73.6667	#DIV/0!	#DIV/0!	#DIV/0!			#DIV/0!
443	7.38333	#DIV/0!	#DIV/0!	#DIV/0!	#DIV/0!	#DIV/0!	#DIV/0!	#DIV/0!	#DIV/0!		#DIV/0!	73.8333	#DIV/0!	#DIV/0!	#DIV/0!			#DIV/0!
444	7.4	#DIV/0!	#DIV/0!	#DIV/0!	#DIV/0!	#DIV/0!	#DIV/0!	#DIV/0!	#DIV/0!		#DIV/0!	74	#DIV/0!	#DIV/0!	#DIV/0!			#DIV/0!
445	7.41667	#DIV/0!	#DIV/0!	#DIV/0!	#DIV/0!	#DIV/0!	#DIV/0!	#DIV/0!	#DIV/0!		#DIV/0!	74.1667	#DIV/0!	#DIV/0!	#DIV/0!			#DIV/0!
446	7.43333	#DIV/0!	#DIV/0!	#DIV/0!	#DIV/0!	#DIV/0!	#DIV/0!	#DIV/0!	#DIV/0!		#DIV/0!	74.3333	#DIV/0!	#DIV/0!	#DIV/0!			#DIV/0!
447	7.45	#DIV/0!	#DIV/0!	#DIV/0!	#DIV/0!	#DIV/0!	#DIV/0!	#DIV/0!	#DIV/0!		#DIV/0!	74.5	#DIV/0!	#DIV/0!	#DIV/0!			#DIV/0!
448	7.46667	#DIV/0!	#DIV/0!	#DIV/0!	#DIV/0!	#DIV/0!	#DIV/0!	#DIV/0!	#DIV/0!		#DIV/0!	74.6667	#DIV/0!	#DIV/0!	#DIV/0!			#DIV/0!
449	7.48333	#DIV/0!	#DIV/0!	#DIV/0!	#DIV/0!	#DIV/0!	#DIV/0!	#DIV/0!	#DIV/0!		#DIV/0!	74.8333	#DIV/0!	#DIV/0!	#DIV/0!			#DIV/0!
450	7.5	#DIV/0!	#DIV/0!	#DIV/0!	#DIV/0!	#DIV/0!	#DIV/0!	#DIV/0!	#DIV/0!		#DIV/0!	75	#DIV/0!	#DIV/0!	#DIV/0!			#DIV/0!
451	7.51667	#DIV/0!	#DIV/0!	#DIV/0!	#DIV/0!	#DIV/0!	#DIV/0!	#DIV/0!	#DIV/0!		#DIV/0!	75.1667	#DIV/0!	#DIV/0!	#DIV/0!			#DIV/0!
452	7.53333	#DIV/0!	#DIV/0!	#DIV/0!	#DIV/0!	#DIV/0!	#DIV/0!	#DIV/0!	#DIV/0!		#DIV/0!	75.3333	#DIV/0!	#DIV/0!	#DIV/0!			#DIV/0!
453	7.55	#DIV/0!	#DIV/0!	#DIV/0!	#DIV/0!	#DIV/0!	#DIV/0!	#DIV/0!	#DIV/0!		#DIV/0!	75.5	#DIV/0!	#DIV/0!	#DIV/0!			#DIV/0!
454	7.56667	#DIV/0!	#DIV/0!	#DIV/0!	#DIV/0!	#DIV/0!	#DIV/0!	#DIV/0!	#DIV/0!		#DIV/0!	75.6667	#DIV/0!	#DIV/0!	#DIV/0!			#DIV/0!
455	7.58333	#DIV/0!	#DIV/0!	#DIV/0!	#DIV/0!	#DIV/0!	#DIV/0!	#DIV/0!	#DIV/0!		#DIV/0!	75.8333	#DIV/0!	#DIV/0!	#DIV/0!			#DIV/0!
456	7.6	#DIV/0!	#DIV/0!	#DIV/0!	#DIV/0!	#DIV/0!	#DIV/0!	#DIV/0!	#DIV/0!		#DIV/0!	76	#DIV/0!	#DIV/0!	#DIV/0!			#DIV/0!
457	7.61667	#DIV/0!	#DIV/0!	#DIV/0!	#DIV/0!	#DIV/0!	#DIV/0!	#DIV/0!	#DIV/0!		#DIV/0!	76.1667	#DIV/0!	#DIV/0!	#DIV/0!			#DIV/0!
458	7.63333	#DIV/0!	#DIV/0!	#DIV/0!	#DIV/0!	#DIV/0!	#DIV/0!	#DIV/0!	#DIV/0!		#DIV/0!	76.3333	#DIV/0!	#DIV/0!	#DIV/0!			#DIV/0!
459	7.65	#DIV/0!	#DIV/0!	#DIV/0!	#DIV/0!	#DIV/0!	#DIV/0!	#DIV/0!	#DIV/0!		#DIV/0!	76.5	#DIV/0!	#DIV/0!	#DIV/0!			#DIV/0!
460	7.66667	#DIV/0!	#DIV/0!	#DIV/0!	#DIV/0!	#DIV/0!	#DIV/0!	#DIV/0!	#DIV/0!		#DIV/0!	76.6667	#DIV/0!	#DIV/0!	#DIV/0!			#DIV/0!
461	7.68333	#DIV/0!	#DIV/0!	#DIV/0!	#DIV/0!	#DIV/0!	#DIV/0!	#DIV/0!	#DIV/0!		#DIV/0!	76.8333	#DIV/0!	#DIV/0!	#DIV/0!			#DIV/0!
462	7.7	#DIV/0!	#DIV/0!	#DIV/0!	#DIV/0!	#DIV/0!	#DIV/0!	#DIV/0!	#DIV/0!		#DIV/0!	77	#DIV/0!	#DIV/0!	#DIV/0!			#DIV/0!
463	7.71667	#DIV/0!	#DIV/0!	#DIV/0!	#DIV/0!	#DIV/0!	#DIV/0!	#DIV/0!	#DIV/0!		#DIV/0!	77.1667	#DIV/0!	#DIV/0!	#DIV/0!			#DIV/0!
464	7.73333	#DIV/0!	#DIV/0!	#DIV/0!	#DIV/0!	#DIV/0!	#DIV/0!	#DIV/0!	#DIV/0!		#DIV/0!	77.3333	#DIV/0!	#DIV/0!	#DIV/0!			#DIV/0!
465	7.75	#DIV/0!	#DIV/0!	#DIV/0!	#DIV/0!	#DIV/0!	#DIV/0!	#DIV/0!	#DIV/0!		#DIV/0!	77.5	#DIV/0!	#DIV/0!	#DIV/0!			#DIV/0!
466	7.76667	#DIV/0!	#DIV/0!	#DIV/0!	#DIV/0!	#DIV/0!	#DIV/0!	#DIV/0!	#DIV/0!		#DIV/0!	77.6667	#DIV/0!	#DIV/0!	#DIV/0!			#DIV/0!
467	7.78333	#DIV/0!	#DIV/0!	#DIV/0!	#DIV/0!	#DIV/0!	#DIV/0!	#DIV/0!	#DIV/0!		#DIV/0!	77.8333	#DIV/0!	#DIV/0!	#DIV/0!			#DIV/0!
468	7.8	#DIV/0!	#DIV/0!	#DIV/0!	#DIV/0!	#DIV/0!	#DIV/0!	#DIV/0!	#DIV/0!		#DIV/0!	78	#DIV/0!	#DIV/0!	#DIV/0!			#DIV/0!
469	7.81667	#DIV/0!	#DIV/0!	#DIV/0!	#DIV/0!	#DIV/0!	#DIV/0!	#DIV/0!	#DIV/0!		#DIV/0!	78.1667	#DIV/0!	#DIV/0!	#DIV/0!			#DIV/0!
470	7.83333	#DIV/0!	#DIV/0!	#DIV/0!	#DIV/0!	#DIV/0!	#DIV/0!	#DIV/0!	#DIV/0!		#DIV/0!	78.3333	#DIV/0!	#DIV/0!	#DIV/0!			#DIV/0!
471	7.85	#DIV/0!	#DIV/0!	#DIV/0!	#DIV/0!	#DIV/0!	#DIV/0!	#DIV/0!	#DIV/0!		#DIV/0!	78.5	#DIV/0!	#DIV/0!	#DIV/0!			#DIV/0!
472	7.86667	#DIV/0!	#DIV/0!	#DIV/0!	#DIV/0!	#DIV/0!	#DIV/0!	#DIV/0!	#DIV/0!		#DIV/0!	78.6667	#DIV/0!	#DIV/0!	#DIV/0!			#DIV/0!
473	7.88333	#DIV/0!	#DIV/0!	#DIV/0!	#DIV/0!	#DIV/0!	#DIV/0!	#DIV/0!	#DIV/0!		#DIV/0!	78.8333	#DIV/0!	#DIV/0!	#DIV/0!			#DIV/0!
474	7.9	#DIV/0!	#DIV/0!	#DIV/0!	#DIV/0!	#DIV/0!	#DIV/0!	#DIV/0!	#DIV/0!		#DIV/0!	79	#DIV/0!	#DIV/0!	#DIV/0!			#DIV/0!
475	7.91667	#DIV/0!	#DIV/0!	#DIV/0!	#DIV/0!	#DIV/0!	#DIV/0!	#DIV/0!	#DIV/0!		#DIV/0!	79.1667	#DIV/0!	#DIV/0!	#DIV/0!			#DIV/0!
476	7.93333	#DIV/0!	#DIV/0!	#DIV/0!	#DIV/0!	#DIV/0!	#DIV/0!	#DIV/0!	#DIV/0!		#DIV/0!	79.3333	#DIV/0!	#DIV/0!	#DIV/0!			#DIV/0!
477	7.95	#DIV/0!	#DIV/0!	#DIV/0!	#DIV/0!	#DIV/0!	#DIV/0!	#DIV/0!	#DIV/0!		#DIV/0!	79.5	#DIV/0!	#DIV/0!	#DIV/0!			#DIV/0!
478	7.96667	#DIV/0!	#DIV/0!	#DIV/0!	#DIV/0!	#DIV/0!	#DIV/0!	#DIV/0!	#DIV/0!		#DIV/0!	79.6667	#DIV/0!	#DIV/0!	#DIV/0!			#DIV/0!
479	7.98333	#DIV/0!	#DIV/0!	#DIV/0!	#DIV/0!	#DIV/0!	#DIV/0!	#DIV/0!	#DIV/0!		#DIV/0!	79.8333	#DIV/0!	#DIV/0!	#DIV/0!			#DIV/0!
480	8	#DIV/0!	#DIV/0!	#DIV/0!	#DIV/0!	#DIV/0!	#DIV/0!	#DIV/0!	#DIV/0!		#DIV/0!	80	#DIV/0!	#DIV/0!	#DIV/0!			#DIV/0!
481	8.01667	#DIV/0!	#DIV/0!	#DIV/0!	#DIV/0!	#DIV/0!	#DIV/0!	#DIV/0!	#DIV/0!		#DIV/0!	80.1667	#DIV/0!	#DIV/0!	#DIV/0!			#DIV/0!
482	8.03333	#DIV/0!	#DIV/0!	#DIV/0!	#DIV/0!	#DIV/0!	#DIV/0!	#DIV/0!	#DIV/0!		#DIV/0!	80.3333	#DIV/0!	#DIV/0!	#DIV/0!			#DIV/0!
483	8.05	#DIV/0!	#DIV/0!	#DIV/0!	#DIV/0!	#DIV/0!	#DIV/0!	#DIV/0!	#DIV/0!		#DIV/0!	80.5	#DIV/0!	#DIV/0!	#DIV/0!			#DIV/0!
484	8.06667	#DIV/0!	#DIV/0!	#DIV/0!	#DIV/0!	#DIV/0!	#DIV/0!	#DIV/0!	#DIV/0!		#DIV/0!	80.6667	#DIV/0!	#DIV/0!	#DIV/0!			#DIV/0!
485	8.08333	#DIV/0!	#DIV/0!	#DIV/0!	#DIV/0!	#DIV/0!	#DIV/0!	#DIV/0!	#DIV/0!		#DIV/0!	80.8333	#DIV/0!	#DIV/0!	#DIV/0!			#DIV/0!
486	8.1	#DIV/0!	#DIV/0!	#DIV/0!	#DIV/0!	#DIV/0!	#DIV/0!	#DIV/0!	#DIV/0!		#DIV/0!	81	#DIV/0!	#DIV/0!	#DIV/0!			#DIV/0!
487	8.11667	#DIV/0!	#DIV/0!	#DIV/0!	#DIV/0!	#DIV/0!	#DIV/0!	#DIV/0!	#DIV/0!		#DIV/0!	81.1667	#DIV/0!	#DIV/0!	#DIV/0!			#DIV/0!
488	8.13333	#DIV/0!	#DIV/0!	#DIV/0!	#DIV/0!	#DIV/0!	#DIV/0!	#DIV/0!	#DIV/0!		#DIV/0!	81.3333	#DIV/0!	#DIV/0!	#DIV/0!			#DIV/0!
489	8.15	#DIV/0!	#DIV/0!	#DIV/0!	#DIV/0!	#DIV/0!	#DIV/0!	#DIV/0!	#DIV/0!		#DIV/0!	81.5	#DIV/0!	#DIV/0!	#DIV/0!			#DIV/0!
490	8.16667	#DIV/0!	#DIV/0!	#DIV/0!	#DIV/0!	#DIV/0!	#DIV/0!	#DIV/0!	#DIV/0!		#DIV/0!	81.6667	#DIV/0!	#DIV/0!	#DIV/0!			#DIV/0!
491	8.18333	#DIV/0!	#DIV/0!	#DIV/0!	#DIV/0!	#DIV/0!	#DIV/0!	#DIV/0!	#DIV/0!		#DIV/0!	81.8333	#DIV/0!	#DIV/0!	#DIV/0!			#DIV/0!
492	8.2	#DIV/0!	#DIV/0!	#DIV/0!	#DIV/0!	#DIV/0!	#DIV/0!	#DIV/0!	#DIV/0!		#DIV/0!	82	#DIV/0!	#DIV/0!	#DIV/0!			#DIV/0!
493	8.21667	#DIV/0!	#DIV/0!	#DIV/0!	#DIV/0!	#DIV/0!	#DIV/0!	#DIV/0!	#DIV/0!		#DIV/0!	82.1667	#DIV/0!	#DIV/0!	#DIV/0!			#DIV/0!
494	8.23333	#DIV/0!	#DIV/0!	#DIV/0!	#DIV/0!	#DIV/0!	#DIV/0!	#DIV/0!	#DIV/0!		#DIV/0!	82.3333	#DIV/0!	#DIV/0!	#DIV/0!			#DIV/0!
495	8.25	#DIV/0!	#DIV/0!	#DIV/0!	#DIV/0!	#DIV/0!	#DIV/0!	#DIV/0!	#DIV/0!		#DIV/0!	82.5	#DIV/0!	#DIV/0!	#DIV/0!			#DIV/0!
496	8.26667	#DIV/0!	#DIV/0!	#DIV/0!	#DIV/0!	#DIV/0!	#DIV/0!	#DIV/0!	#DIV/0!		#DIV/0!	82.6667	#DIV/0!	#DIV/0!	#DIV/0!			#DIV/0!
497	8.28333	#DIV/0!	#DIV/0!	#DIV/0!	#DIV/0!	#DIV/0!	#DIV/0!	#DIV/0!	#DIV/0!		#DIV/0!	82.8333	#DIV/0!	#DIV/0!	#DIV/0!			#DIV/0!
498	8.3	#DIV/0!	#DIV/0!	#DIV/0!	#DIV/0!	#DIV/0!	#DIV/0!	#DIV/0!	#DIV/0!		#DIV/0!	83	#DIV/0!	#DIV/0!	#DIV/0!			#DIV/0!
499	8.31667	#DIV/0!	#DIV/0!	#DIV/0!	#DIV/0!	#DIV/0!	#DIV/0!	#DIV/0!	#DIV/0!		#DIV/0!	83.1667	#DIV/0!	#DIV/0!	#DIV/0!			#DIV/0!
500	8.33333	#DIV/0!	#DIV/0!	#DIV/0!	#DIV/0!	#DIV/0!	#DIV/0!	#DIV/0!	#DIV/0!		#DIV/0!	83.3333	#DIV/0!	#DIV/0!	#DIV/0!			#DIV/0!
501	8.35	#DIV/0!	#DIV/0!	#DIV/0!	#DIV/0!	#DIV/0!	#DIV/0!	#DIV/0!	#DIV/0!		#DIV/0!	83.5	#DIV/0!	#DIV/0!	#DIV/0!			#DIV/0!
502	8.36667	#DIV/0!	#DIV/0!	#DIV/0!	#DIV/0!	#DIV/0!	#DIV/0!	#DIV/0!	#DIV/0!		#DIV/0!	83.6667	#DIV/0!	#DIV/0!	#DIV/0!			#DIV/0!
503	8.38333	#DIV/0!	#DIV/0!	#DIV/0!	#DIV/0!	#DIV/0!	#DIV/0!	#DIV/0!	#DIV/0!		#DIV/0!	83.8333	#DIV/0!	#DIV/0!	#DIV/0!			#DIV/0!
504	8.4	#DIV/0!	#DIV/0!	#DIV/0!	#DIV/0!	#DIV/0!	#DIV/0!	#DIV/0!	#DIV/0!		#DIV/0!	84	#DIV/0!	#DIV/0!	#DIV/0!			#DIV/0!
505	8.41667	#DIV/0!	#DIV/0!	#DIV/0!	#DIV/0!	#DIV/0!	#DIV/0!	#DIV/0!	#DIV/0!		#DIV/0!	84.1667	#DIV/0!	#DIV/0!	#DIV/0!			#DIV/0!
506	8.43333	#DIV/0!	#DIV/0!	#DIV/0!	#DIV/0!	#DIV/0!	#DIV/0!	#DIV/0!	#DIV/0!		#DIV/0!	84.3333	#DIV/0!	#DIV/0!	#DIV/0!			#DIV/0!
507	8.45	#DIV/0!	#DIV/0!	#DIV/0!	#DIV/0!	#DIV/0!	#DIV/0!	#DIV/0!	#DIV/0!		#DIV/0!	84.5	#DIV/0!	#DIV/0!	#DIV/0!			#DIV/0!
508	8.46667	#DIV/0!	#DIV/0!	#DIV/0!	#DIV/0!	#DIV/0!	#DIV/0!	#DIV/0!	#DIV/0!		#DIV/0!	84.6667	#DIV/0!	#DIV/0!	#DIV/0!			#DIV/0!
509	8.48333	#DIV/0!	#DIV/0!	#DIV/0!	#DIV/0!	#DIV/0!	#DIV/0!	#DIV/0!	#DIV/0!		#DIV/0!	84.8333	#DIV/0!	#DIV/0!	#DIV/0!			#DIV/0!
510	8.5	#DIV/0!	#DIV/0!	#DIV/0!	#DIV/0!	#DIV/0!	#DIV/0!	#DIV/0!	#DIV/0!		#DIV/0!	85	#DIV/0!	#DIV/0!	#DIV/0!			#DIV/0!
511	8.51667	#DIV/0!	#DIV/0!	#DIV/0!	#DIV/0!	#DIV/0!	#DIV/0!	#DIV/0!	#DIV/0!		#DIV/0!	85.1667	#DIV/0!	#DIV/0!	#DIV/0!			#DIV/0!
512	8.53333	#DIV/0!	#DIV/0!	#DIV/0!	#DIV/0!	#DIV/0!	#DIV/0!	#DIV/0!	#DIV/0!		#DIV/0!	85.3333	#DIV/0!	#DIV/0!	#DIV/0!			#DIV/0!
513	8.55	#DIV/0!	#DIV/0!	#DIV/0!	#DIV/0!	#DIV/0!	#DIV/0!	#DIV/0!	#DIV/0!		#DIV/0!	85.5	#DIV/0!	#DIV/0!	#DIV/0!			#DIV/0!
514	8.56667	#DIV/0!	#DIV/0!	#DIV/0!	#DIV/0!	#DIV/0!	#DIV/0!	#DIV/0!	#DIV/0!		#DIV/0!	85.6667	#DIV/0!	#DIV/0!	#DIV/0!			#DIV/0!
515	8.58333	#DIV/0!	#DIV/0!	#DIV/0!	#DIV/0!	#DIV/0!	#DIV/0!	#DIV/0!	#DIV/0!		#DIV/0!	85.8333	#DIV/0!	#DIV/0!	#DIV/0!			#DIV/0!
516	8.6	#DIV/0!	#DIV/0!	#DIV/0!	#DIV/0!	#DIV/0!	#DIV/0!	#DIV/0!	#DIV/0!		#DIV/0!	86	#DIV/0!	#DIV/0!	#DIV/0!			#DIV/0!
517	8.61667	#DIV/0!	#DIV/0!	#DIV/0!	#DIV/0!	#DIV/0!	#DIV/0!	#DIV/0!	#DIV/0!		#DIV/0!	86.1667	#DIV/0!	#DIV/0!	#DIV/0!			#DIV/0!
518	8.63333	#DIV/0!	#DIV/0!	#DIV/0!	#DIV/0!	#DIV/0!	#DIV/0!	#DIV/0!	#DIV/0!		#DIV/0!	86.3333	#DIV/0!	#DIV/0!	#DIV/0!			#DIV/0!
519	8.65	#DIV/0!	#DIV/0!	#DIV/0!	#DIV/0!	#DIV/0!	#DIV/0!	#DIV/0!	#DIV/0!		#DIV/0!	86.5	#DIV/0!	#DIV/0!	#DIV/0!			#DIV/0!
520	8.66667	#DIV/0!	#DIV/0!	#DIV/0!	#DIV/0!	#DIV/0!	#DIV/0!	#DIV/0!	#DIV/0!		#DIV/0!	86.6667	#DIV/0!	#DIV/0!	#DIV/0!			#DIV/0!
521	8.68333	#DIV/0!	#DIV/0!	#DIV/0!	#DIV/0!	#DIV/0!	#DIV/0!	#DIV/0!	#DIV/0!		#DIV/0!	86.8333	#DIV/0!	#DIV/0!	#DIV/0!			#DIV/0!
522	8.7	#DIV/0!	#DIV/0!	#DIV/0!	#DIV/0!	#DIV/0!	#DIV/0!	#DIV/0!	#DIV/0!		#DIV/0!	87	#DIV/0!	#DIV/0!	#DIV/0!			#DIV/0!
523	8.71667	#DIV/0!	#DIV/0!	#DIV/0!	#DIV/0!	#DIV/0!	#DIV/0!	#DIV/0!	#DIV/0!		#DIV/0!	87.1667	#DIV/0!	#DIV/0!	#DIV/0!			#DIV/0!
524	8.73333	#DIV/0!	#DIV/0!	#DIV/0!	#DIV/0!	#DIV/0!	#DIV/0!	#DIV/0!	#DIV/0!		#DIV/0!	87.3333	#DIV/0!	#DIV/0!	#DIV/0!			#DIV/0!
525	8.75	#DIV/0!	#DIV/0!	#DIV/0!	#DIV/0!	#DIV/0!	#DIV/0!	#DIV/0!	#DIV/0!		#DIV/0!	87.5	#DIV/0!	#DIV/0!	#DIV/0!			#DIV/0!
526	8.76667	#DIV/0!	#DIV/0!	#DIV/0!	#DIV/0!	#DIV/0!	#DIV/0!	#DIV/0!	#DIV/0!		#DIV/0!	87.6667	#DIV/0!	#DIV/0!	#DIV/0!			#DIV/0!
527	8.78333	#DIV/0!	#DIV/0!	#DIV/0!	#DIV/0!	#DIV/0!	#DIV/0!	#DIV/0!	#DIV/0!		#DIV/0!	87.8333	#DIV/0!	#DIV/0!	#DIV/0!			#DIV/0!
528	8.8	#DIV/0!	#DIV/0!	#DIV/0!	#DIV/0!	#DIV/0!	#DIV/0!	#DIV/0!	#DIV/0!		#DIV/0!	88	#DIV/0!	#DIV/0!	#DIV/0!			#DIV/0!
529	8.81667	#DIV/0!	#DIV/0!	#DIV/0!	#DIV/0!	#DIV/0!	#DIV/0!	#DIV/0!	#DIV/0!		#DIV/0!	88.1667	#DIV/0!	#DIV/0!	#DIV/0!			#DIV/0!
530	8.83333	#DIV/0!	#DIV/0!	#DIV/0!	#DIV/0!	#DIV/0!	#DIV/0!	#DIV/0!	#DIV/0!		#DIV/0!	88.3333	#DIV/0!	#DIV/0!	#DIV/0!			#DIV/0!
531	8.85	#DIV/0!	#DIV/0!	#DIV/0!	#DIV/0!	#DIV/0!	#DIV/0!	#DIV/0!	#DIV/0!		#DIV/0!	88.5	#DIV/0!	#DIV/0!	#DIV/0!			#DIV/0!
532	8.86667	#DIV/0!	#DIV/0!	#DIV/0!	#DIV/0!	#DIV/0!	#DIV/0!	#DIV/0!	#DIV/0!		#DIV/0!	88.6667	#DIV/0!	#DIV/0!	#DIV/0!			#DIV/0!
533	8.88333	#DIV/0!	#DIV/0!	#DIV/0!	#DIV/0!	#DIV/0!	#DIV/0!	#DIV/0!	#DIV/0!		#DIV/0!	88.8333	#DIV/0!	#DIV/0!	#DIV/0!			#DIV/0!
534	8.9	#DIV/0!	#DIV/0!	#DIV/0!	#DIV/0!	#DIV/0!	#DIV/0!	#DIV/0!	#DIV/0!		#DIV/0!	89	#DIV/0!	#DIV/0!	#DIV/0!			#DIV/0!
535	8.91667	#DIV/0!	#DIV/0!	#DIV/0!	#DIV/0!	#DIV/0!	#DIV/0!	#DIV/0!	#DIV/0!		#DIV/0!	89.1667	#DIV/0!	#DIV/0!	#DIV/0!			#DIV/0!
536	8.93333	#DIV/0!	#DIV/0!	#DIV/0!	#DIV/0!	#DIV/0!	#DIV/0!	#DIV/0!	#DIV/0!		#DIV/0!	89.3333	#DIV/0!	#DIV/0!	#DIV/0!			#DIV/0!
537	8.95	#DIV/0!	#DIV/0!	#DIV/0!	#DIV/0!	#DIV/0!	#DIV/0!	#DIV/0!	#DIV/0!		#DIV/0!	89.5	#DIV/0!	#DIV/0!	#DIV/0!			#DIV/0!
538	8.96667	#DIV/0!	#DIV/0!	#DIV/0!	#DIV/0!	#DIV/0!	#DIV/0!	#DIV/0!	#DIV/0!		#DIV/0!	89.6667	#DIV/0!	#DIV/0!	#DIV/0!			#DIV/0!
539	8.98333	#DIV/0!	#DIV/0!	#DIV/0!	#DIV/0!	#DIV/0!	#DIV/0!	#DIV/0!	#DIV/0!		#DIV/0!	89.8333	#DIV/0!	#DIV/0!	#DIV/0!			#DIV/0!
540	9	#DIV/0!	#DIV/0!	#DIV/0!	#DIV/0!	#DIV/0!	#DIV/0!	#DIV/0!	#DIV/0!		#DIV/0!	90	#DIV/0!	#DIV/0!	#DIV/0!			#DIV/0!
541	9.01667	#DIV/0!	#DIV/0!	#DIV/0!	#DIV/0!	#DIV/0!	#DIV/0!	#DIV/0!	#DIV/0!		#DIV/0!	90.1667	#DIV/0!	#DIV/0!	#DIV/0!			#DIV/0!
542	9.03333	#DIV/0!	#DIV/0!	#DIV/0!	#DIV/0!	#DIV/0!	#DIV/0!	#DIV/0!	#DIV/0!		#DIV/0!	90.3333	#DIV/0!	#DIV/0!	#DIV/0!			#DIV/0!
543	9.05	#DIV/0!	#DIV/0!	#DIV/0!	#DIV/0!	#DIV/0!	#DIV/0!	#DIV/0!	#DIV/0!		#DIV/0!	90.5	#DIV/0!	#DIV/0!	#DIV/0!			#DIV/0!
544	9.06667	#DIV/0!	#DIV/0!	#DIV/0!	#DIV/0!	#DIV/0!	#DIV/0!	#DIV/0!	#DIV/0!		#DIV/0!	90.6667	#DIV/0!	#DIV/0!	#DIV/0!			#DIV/0!
545	9.08333	#DIV/0!	#DIV/0!	#DIV/0!	#DIV/0!	#DIV/0!	#DIV/0!	#DIV/0!	#DIV/0!		#DIV/0!	90.8333	#DIV/0!	#DIV/0!	#DIV/0!			#DIV/0!
546	9.1	#DIV/0!	#DIV/0!	#DIV/0!	#DIV/0!	#DIV/0!	#DIV/0!	#DIV/0!	#DIV/0!		#DIV/0!	91	#DIV/0!	#DIV/0!	#DIV/0!			#DIV/0!
547	9.11667	#DIV/0!	#DIV/0!	#DIV/0!	#DIV/0!	#DIV/0!	#DIV/0!	#DIV/0!	#DIV/0!		#DIV/0!	91.1667	#DIV/0!	#DIV/0!	#DIV/0!			#DIV/0!
548	9.13333	#DIV/0!	#DIV/0!	#DIV/0!	#DIV/0!	#DIV/0!	#DIV/0!	#DIV/0!	#DIV/0!		#DIV/0!	91.3333	#DIV/0!	#DIV/0!	#DIV/0!			#DIV/0!
549	9.15	#DIV/0!	#DIV/0!	#DIV/0!	#DIV/0!	#DIV/0!	#DIV/0!	#DIV/0!	#DIV/0!		#DIV/0!	91.5	#DIV/0!	#DIV/0!	#DIV/0!			#DIV/0!
550	9.16667	#DIV/0!	#DIV/0!	#DIV/0!	#DIV/0!	#DIV/0!	#DIV/0!	#DIV/0!	#DIV/0!		#DIV/0!	91.6667	#DIV/0!	#DIV/0!	#DIV/0!			#DIV/0!
551	9.18333	#DIV/0!	#DIV/0!	#DIV/0!	#DIV/0!	#DIV/0!	#DIV/0!	#DIV/0!	#DIV/0!		#DIV/0!	91.8333	#DIV/0!	#DIV/0!	#DIV/0!			#DIV/0!
552	9.2	#DIV/0!	#DIV/0!	#DIV/0!	#DIV/0!	#DIV/0!	#DIV/0!	#DIV/0!	#DIV/0!		#DIV/0!	92	#DIV/0!	#DIV/0!	#DIV/0!			#DIV/0!
553	9.21667	#DIV/0!	#DIV/0!	#DIV/0!	#DIV/0!	#DIV/0!	#DIV/0!	#DIV/0!	#DIV/0!		#DIV/0!	92.1667	#DIV/0!	#DIV/0!	#DIV/0!			#DIV/0!
554	9.23333	#DIV/0!	#DIV/0!	#DIV/0!	#DIV/0!	#DIV/0!	#DIV/0!	#DIV/0!	#DIV/0!		#DIV/0!	92.3333	#DIV/0!	#DIV/0!	#DIV/0!			#DIV/0!
555	9.25	#DIV/0!	#DIV/0!	#DIV/0!	#DIV/0!	#DIV/0!	#DIV/0!	#DIV/0!	#DIV/0!		#DIV/0!	92.5	#DIV/0!	#DIV/0!	#DIV/0!			#DIV/0!
556	9.26667	#DIV/0!	#DIV/0!	#DIV/0!	#DIV/0!	#DIV/0!	#DIV/0!	#DIV/0!	#DIV/0!		#DIV/0!	92.6667	#DIV/0!	#DIV/0!	#DIV/0!			#DIV/0!
557	9.28333	#DIV/0!	#DIV/0!	#DIV/0!	#DIV/0!	#DIV/0!	#DIV/0!	#DIV/0!	#DIV/0!		#DIV/0!	92.8333	#DIV/0!	#DIV/0!	#DIV/0!			#DIV/0!
558	9.3	#DIV/0!	#DIV/0!	#DIV/0!	#DIV/0!	#DIV/0!	#DIV/0!	#DIV/0!	#DIV/0!		#DIV/0!	93	#DIV/0!	#DIV/0!	#DIV/0!			#DIV/0!
559	9.31667	#DIV/0!	#DIV/0!	#DIV/0!	#DIV/0!	#DIV/0!	#DIV/0!	#DIV/0!	#DIV/0!		#DIV/0!	93.1667	#DIV/0!	#DIV/0!	#DIV/0!			#DIV/0!
560	9.33333	#DIV/0!	#DIV/0!	#DIV/0!	#DIV/0!	#DIV/0!	#DIV/0!	#DIV/0!	#DIV/0!		#DIV/0!	93.3333	#DIV/0!	#DIV/0!	#DIV/0!			#DIV/0!
561	9.35	#DIV/0!	#DIV/0!	#DIV/0!	#DIV/0!	#DIV/0!	#DIV/0!	#DIV/0!	#DIV/0!		#DIV/0!	93.5	#DIV/0!	#DIV/0!	#DIV/0!			#DIV/0!
562	9.36667	#DIV/0!	#DIV/0!	#DIV/0!	#DIV/0!	#DIV/0!	#DIV/0!	#DIV/0!	#DIV/0!		#DIV/0!	93.6667	#DIV/0!	#DIV/0!	#DIV/0!			#DIV/0!
563	9.38333	#DIV/0!	#DIV/0!	#DIV/0!	#DIV/0!	#DIV/0!	#DIV/0!	#DIV/0!	#DIV/0!		#DIV/0!	93.8333	#DIV/0!	#DIV/0!	#DIV/0!			#DIV/0!
564	9.4	#DIV/0!	#DIV/0!	#DIV/0!	#DIV/0!	#DIV/0!	#DIV/0!	#DIV/0!	#DIV/0!		#DIV/0!	94	#DIV/0!	#DIV/0!	#DIV/0!			#DIV/0!
565	9.41667	#DIV/0!	#DIV/0!	#DIV/0!	#DIV/0!	#DIV/0!	#DIV/0!	#DIV/0!	#DIV/0!		#DIV/0!	94.1667	#DIV/0!	#DIV/0!	#DIV/0!			#DIV/0!
566	9.43333	#DIV/0!	#DIV/0!	#DIV/0!	#DIV/0!	#DIV/0!	#DIV/0!	#DIV/0!	#DIV/0!		#DIV/0!	94.3333	#DIV/0!	#DIV/0!	#DIV/0!			#DIV/0!
567	9.45	#DIV/0!	#DIV/0!	#DIV/0!	#DIV/0!	#DIV/0!	#DIV/0!	#DIV/0!	#DIV/0!		#DIV/0!	94.5	#DIV/0!	#DIV/0!	#DIV/0!			#DIV/0!
568	9.46667	#DIV/0!	#DIV/0!	#DIV/0!	#DIV/0!	#DIV/0!	#DIV/0!	#DIV/0!	#DIV/0!		#DIV/0!	94.6667	#DIV/0!	#DIV/0!	#DIV/0!			#DIV/0!
569	9.48333	#DIV/0!	#DIV/0!	#DIV/0!	#DIV/0!	#DIV/0!	#DIV/0!	#DIV/0!	#DIV/0!		#DIV/0!	94.8333	#DIV/0!	#DIV/0!	#DIV/0!			#DIV/0!
570	9.5	#DIV/0!	#DIV/0!	#DIV/0!	#DIV/0!	#DIV/0!	#DIV/0!	#DIV/0!	#DIV/0!		#DIV/0!	95	#DIV/0!	#DIV/0!	#DIV/0!			#DIV/0!
571	9.51667	#DIV/0!	#DIV/0!	#DIV/0!	#DIV/0!	#DIV/0!	#DIV/0!	#DIV/0!	#DIV/0!		#DIV/0!	95.1667	#DIV/0!	#DIV/0!	#DIV/0!			#DIV/0!
572	9.53333	#DIV/0!	#DIV/0!	#DIV/0!	#DIV/0!	#DIV/0!	#DIV/0!	#DIV/0!	#DIV/0!		#DIV/0!	95.3333	#DIV/0!	#DIV/0!	#DIV/0!			#DIV/0!
573	9.55	#DIV/0!	#DIV/0!	#DIV/0!	#DIV/0!	#DIV/0!	#DIV/0!	#DIV/0!	#DIV/0!		#DIV/0!	95.5	#DIV/0!	#DIV/0!	#DIV/0!			#DIV/0!
574	9.56667	#DIV/0!	#DIV/0!	#DIV/0!	#DIV/0!	#DIV/0!	#DIV/0!	#DIV/0!	#DIV/0!		#DIV/0!	95.6667	#DIV/0!	#DIV/0!	#DIV/0!			#DIV/0!
575	9.58333	#DIV/0!	#DIV/0!	#DIV/0!	#DIV/0!	#DIV/0!	#DIV/0!	#DIV/0!	#DIV/0!		#DIV/0!	95.8333	#DIV/0!	#DIV/0!	#DIV/0!			#DIV/0!
576	9.6	#DIV/0!	#DIV/0!	#DIV/0!	#DIV/0!	#DIV/0!	#DIV/0!	#DIV/0!	#DIV/0!		#DIV/0!	96	#DIV/0!	#DIV/0!	#DIV/0!			#DIV/0!
577	9.61667	#DIV/0!	#DIV/0!	#DIV/0!	#DIV/0!	#DIV/0!	#DIV/0!	#DIV/0!	#DIV/0!		#DIV/0!	96.1667	#DIV/0!	#DIV/0!	#DIV/0!			#DIV/0!
578	9.63333	#DIV/0!	#DIV/0!	#DIV/0!	#DIV/0!	#DIV/0!	#DIV/0!	#DIV/0!	#DIV/0!		#DIV/0!	96.3333	#DIV/0!	#DIV/0!	#DIV/0!			#DIV/0!
579	9.65	#DIV/0!	#DIV/0!	#DIV/0!	#DIV/0!	#DIV/0!	#DIV/0!	#DIV/0!	#DIV/0!		#DIV/0!	96.5	#DIV/0!	#DIV/0!	#DIV/0!			#DIV/0!
580	9.66667	#DIV/0!	#DIV/0!	#DIV/0!	#DIV/0!	#DIV/0!	#DIV/0!	#DIV/0!	#DIV/0!		#DIV/0!	96.6667	#DIV/0!	#DIV/0!	#DIV/0!			#DIV/0!
581	9.68333	#DIV/0!	#DIV/0!	#DIV/0!	#DIV/0!	#DIV/0!	#DIV/0!	#DIV/0!	#DIV/0!		#DIV/0!	96.8333	#DIV/0!	#DIV/0!	#DIV/0!			#DIV/0!
582	9.7	#DIV/0!	#DIV/0!	#DIV/0!	#DIV/0!	#DIV/0!	#DIV/0!	#DIV/0!	#DIV/0!		#DIV/0!	97	#DIV/0!	#DIV/0!	#DIV/0!			#DIV/0!
583	9.71667	#DIV/0!	#DIV/0!	#DIV/0!	#DIV/0!	#DIV/0!	#DIV/0!	#DIV/0!	#DIV/0!		#DIV/0!	97.1667	#DIV/0!	#DIV/0!	#DIV/0!			#DIV/0!
584	9.73333	#DIV/0!	#DIV/0!	#DIV/0!	#DIV/0!	#DIV/0!	#DIV/0!	#DIV/0!	#DIV/0!		#DIV/0!	97.3333	#DIV/0!	#DIV/0!	#DIV/0!			#DIV/0!
585	9.75	#DIV/0!	#DIV/0!	#DIV/0!	#DIV/0!	#DIV/0!	#DIV/0!	#DIV/0!	#DIV/0!		#DIV/0!	97.5	#DIV/0!	#DIV/0!	#DIV/0!			#DIV/0!
586	9.76667	#DIV/0!	#DIV/0!	#DIV/0!	#DIV/0!	#DIV/0!	#DIV/0!	#DIV/0!	#DIV/0!		#DIV/0!	97.6667	#DIV/0!	#DIV/0!	#DIV/0!			#DIV/0!
587	9.78333	#DIV/0!	#DIV/0!	#DIV/0!	#DIV/0!	#DIV/0!	#DIV/0!	#DIV/0!	#DIV/0!		#DIV/0!	97.8333	#DIV/0!	#DIV/0!	#DIV/0!			#DIV/0!
588	9.8	#DIV/0!	#DIV/0!	#DIV/0!	#DIV/0!	#DIV/0!	#DIV/0!	#DIV/0!	#DIV/0!		#DIV/0!	98	#DIV/0!	#DIV/0!	#DIV/0!			#DIV/0!
589	9.81667	#DIV/0!	#DIV/0!	#DIV/0!	#DIV/0!	#DIV/0!	#DIV/0!	#DIV/0!	#DIV/0!		#DIV/0!	98.1667	#DIV/0!	#DIV/0!	#DIV/0!			#DIV/0!
590	9.83333	#DIV/0!	#DIV/0!	#DIV/0!	#DIV/0!	#DIV/0!	#DIV/0!	#DIV/0!	#DIV/0!		#DIV/0!	98.3333	#DIV/0!	#DIV/0!	#DIV/0!			#DIV/0!
591	9.85	#DIV/0!	#DIV/0!	#DIV/0!	#DIV/0!	#DIV/0!	#DIV/0!	#DIV/0!	#DIV/0!		#DIV/0!	98.5	#DIV/0!	#DIV/0!	#DIV/0!			#DIV/0!
592	9.86667	#DIV/0!	#DIV/0!	#DIV/0!	#DIV/0!	#DIV/0!	#DIV/0!	#DIV/0!	#DIV/0!		#DIV/0!	98.6667	#DIV/0!	#DIV/0!	#DIV/0!			#DIV/0!
593	9.88333	#DIV/0!	#DIV/0!	#DIV/0!	#DIV/0!	#DIV/0!	#DIV/0!	#DIV/0!	#DIV/0!		#DIV/0!	98.8333	#DIV/0!	#DIV/0!	#DIV/0!			#DIV/0!
594	9.9	#DIV/0!	#DIV/0!	#DIV/0!	#DIV/0!	#DIV/0!	#DIV/0!	#DIV/0!	#DIV/0!		#DIV/0!	99	#DIV/0!	#DIV/0!	#DIV/0!			#DIV/0!
595	9.91667	#DIV/0!	#DIV/0!	#DIV/0!	#DIV/0!	#DIV/0!	#DIV/0!	#DIV/0!	#DIV/0!		#DIV/0!	99.1667	#DIV/0!	#DIV/0!	#DIV/0!			#DIV/0!
596	9.93333	#DIV/0!	#DIV/0!	#DIV/0!	#DIV/0!	#DIV/0!	#DIV/0!	#DIV/0!	#DIV/0!		#DIV/0!	99.3333	#DIV/0!	#DIV/0!	#DIV/0!			#DIV/0!
597	9.95	#DIV/0!	#DIV/0!	#DIV/0!	#DIV/0!	#DIV/0!	#DIV/0!	#DIV/0!	#DIV/0!		#DIV/0!	99.5	#DIV/0!	#DIV/0!	#DIV/0!			#DIV/0!
598	9.96667	#DIV/0!	#DIV/0!	#DIV/0!	#DIV/0!	#DIV/0!	#DIV/0!	#DIV/0!	#DIV/0!		#DIV/0!	99.6667	#DIV/0!	#DIV/0!	#DIV/0!			#DIV/0!
599	9.98333	#DIV/0!	#DIV/0!	#DIV/0!	#DIV/0!	#DIV/0!	#DIV/0!	#DIV/0!	#DIV/0!		#DIV/0!	99.8333	#DIV/0!	#DIV/0!	#DIV/0!			#DIV/0!
600	10	#DIV/0!	#DIV/0!	#DIV/0!	#DIV/0!	#DIV/0!	#DIV/0!	#DIV/0!	#DIV/0!		#DIV/0!	100	#DIV/0!	#DIV/0!	#DIV/0!			#DIV/0!
601	10.0167	#DIV/0!	#DIV/0!	#DIV/0!	#DIV/0!	#DIV/0!	#DIV/0!	#DIV/0!	#DIV/0!		#DIV/0!	100.167	#DIV/0!	#DIV/0!	#DIV/0!			#DIV/0!
602	10.0333	#DIV/0!	#DIV/0!	#DIV/0!	#DIV/0!	#DIV/0!	#DIV/0!	#DIV/0!	#DIV/0!		#DIV/0!	100.333	#DIV/0!	#DIV/0!	#DIV/0!			#DIV/0!
603	10.05	#DIV/0!	#DIV/0!	#DIV/0!	#DIV/0!	#DIV/0!	#DIV/0!	#DIV/0!	#DIV/0!		#DIV/0!	100.5	#DIV/0!	#DIV/0!	#DIV/0!			#DIV/0!
604	10.0667	#DIV/0!	#DIV/0!	#DIV/0!	#DIV/0!	#DIV/0!	#DIV/0!	#DIV/0!	#DIV/0!		#DIV/0!	100.667	#DIV/0!	#DIV/0!	#DIV/0!			#DIV/0!
605	10.0833	#DIV/0!	#DIV/0!	#DIV/0!	#DIV/0!	#DIV/0!	#DIV/0!	#DIV/0!	#DIV/0!		#DIV/0!	100.833	#DIV/0!	#DIV/0!	#DIV/0!			#DIV/0!
606	10.1	#DIV/0!	#DIV/0!	#DIV/0!	#DIV/0!	#DIV/0!	#DIV/0!	#DIV/0!	#DIV/0!		#DIV/0!	101	#DIV/0!	#DIV/0!	#DIV/0!			#DIV/0!
607	10.1167	#DIV/0!	#DIV/0!	#DIV/0!	#DIV/0!	#DIV/0!	#DIV/0!	#DIV/0!	#DIV/0!		#DIV/0!	101.167	#DIV/0!	#DIV/0!	#DIV/0!			#DIV/0!
608	10.1333	#DIV/0!	#DIV/0!	#DIV/0!	#DIV/0!	#DIV/0!	#DIV/0!	#DIV/0!	#DIV/0!		#DIV/0!	101.333	#DIV/0!	#DIV/0!	#DIV/0!			#DIV/0!
609	10.15	#DIV/0!	#DIV/0!	#DIV/0!	#DIV/0!	#DIV/0!	#DIV/0!	#DIV/0!	#DIV/0!		#DIV/0!	101.5	#DIV/0!	#DIV/0!	#DIV/0!			#DIV/0!
610	10.1667	#DIV/0!	#DIV/0!	#DIV/0!	#DIV/0!	#DIV/0!	#DIV/0!	#DIV/0!	#DIV/0!		#DIV/0!	101.667	#DIV/0!	#DIV/0!	#DIV/0!			#DIV/0!
611	10.1833	#DIV/0!	#DIV/0!	#DIV/0!	#DIV/0!	#DIV/0!	#DIV/0!	#DIV/0!	#DIV/0!		#DIV/0!	101.833	#DIV/0!	#DIV/0!	#DIV/0!			#DIV/0!
612	10.2	#DIV/0!	#DIV/0!	#DIV/0!	#DIV/0!	#DIV/0!	#DIV/0!	#DIV/0!	#DIV/0!		#DIV/0!	102	#DIV/0!	#DIV/0!	#DIV/0!			#DIV/0!
613	10.2167	#DIV/0!	#DIV/0!	#DIV/0!	#DIV/0!	#DIV/0!	#DIV/0!	#DIV/0!	#DIV/0!		#DIV/0!	102.167	#DIV/0!	#DIV/0!	#DIV/0!			#DIV/0!
614	10.2333	#DIV/0!	#DIV/0!	#DIV/0!	#DIV/0!	#DIV/0!	#DIV/0!	#DIV/0!	#DIV/0!		#DIV/0!	102.333	#DIV/0!	#DIV/0!	#DIV/0!			#DIV/0!
615	10.25	#DIV/0!	#DIV/0!	#DIV/0!	#DIV/0!	#DIV/0!	#DIV/0!	#DIV/0!	#DIV/0!		#DIV/0!	102.5	#DIV/0!	#DIV/0!	#DIV/0!			#DIV/0!
616	10.2667	#DIV/0!	#DIV/0!	#DIV/0!	#DIV/0!	#DIV/0!	#DIV/0!	#DIV/0!	#DIV/0!		#DIV/0!	102.667	#DIV/0!	#DIV/0!	#DIV/0!			#DIV/0!
617	10.2833	#DIV/0!	#DIV/0!	#DIV/0!	#DIV/0!	#DIV/0!	#DIV/0!	#DIV/0!	#DIV/0!		#DIV/0!	102.833	#DIV/0!	#DIV/0!	#DIV/0!			#DIV/0!
618	10.3	#DIV/0!	#DIV/0!	#DIV/0!	#DIV/0!	#DIV/0!	#DIV/0!	#DIV/0!	#DIV/0!		#DIV/0!	103	#DIV/0!	#DIV/0!	#DIV/0!			#DIV/0!
619	10.3167	#DIV/0!	#DIV/0!	#DIV/0!	#DIV/0!	#DIV/0!	#DIV/0!	#DIV/0!	#DIV/0!		#DIV/0!	103.167	#DIV/0!	#DIV/0!	#DIV/0!			#DIV/0!
620	10.3333	#DIV/0!	#DIV/0!	#DIV/0!	#DIV/0!	#DIV/0!	#DIV/0!	#DIV/0!	#DIV/0!		#DIV/0!	103.333	#DIV/0!	#DIV/0!	#DIV/0!			#DIV/0!
621	10.35	#DIV/0!	#DIV/0!	#DIV/0!	#DIV/0!	#DIV/0!	#DIV/0!	#DIV/0!	#DIV/0!		#DIV/0!	103.5	#DIV/0!	#DIV/0!	#DIV/0!			#DIV/0!
622	10.3667	#DIV/0!	#DIV/0!	#DIV/0!	#DIV/0!	#DIV/0!	#DIV/0!	#DIV/0!	#DIV/0!		#DIV/0!	103.667	#DIV/0!	#DIV/0!	#DIV/0!			#DIV/0!
623	10.3833	#DIV/0!	#DIV/0!	#DIV/0!	#DIV/0!	#DIV/0!	#DIV/0!	#DIV/0!	#DIV/0!		#DIV/0!	103.833	#DIV/0!	#DIV/0!	#DIV/0!			#DIV/0!
624	10.4	#DIV/0!	#DIV/0!	#DIV/0!	#DIV/0!	#DIV/0!	#DIV/0!	#DIV/0!	#DIV/0!		#DIV/0!	104	#DIV/0!	#DIV/0!	#DIV/0!			#DIV/0!
625	10.4167	#DIV/0!	#DIV/0!	#DIV/0!	#DIV/0!	#DIV/0!	#DIV/0!	#DIV/0!	#DIV/0!		#DIV/0!	104.167	#DIV/0!	#DIV/0!	#DIV/0!			#DIV/0!
626	10.4333	#DIV/0!	#DIV/0!	#DIV/0!	#DIV/0!	#DIV/0!	#DIV/0!	#DIV/0!	#DIV/0!		#DIV/0!	104.333	#DIV/0!	#DIV/0!	#DIV/0!			#DIV/0!
627	10.45	#DIV/0!	#DIV/0!	#DIV/0!	#DIV/0!	#DIV/0!	#DIV/0!	#DIV/0!	#DIV/0!		#DIV/0!	104.5	#DIV/0!	#DIV/0!	#DIV/0!			#DIV/0!
628	10.4667	#DIV/0!	#DIV/0!	#DIV/0!	#DIV/0!	#DIV/0!	#DIV/0!	#DIV/0!	#DIV/0!		#DIV/0!	104.667	#DIV/0!	#DIV/0!	#DIV/0!			#DIV/0!
629	10.4833	#DIV/0!	#DIV/0!	#DIV/0!	#DIV/0!	#DIV/0!	#DIV/0!	#DIV/0!	#DIV/0!		#DIV/0!	104.833	#DIV/0!	#DIV/0!	#DIV/0!			#DIV/0!
630	10.5	#DIV/0!	#DIV/0!	#DIV/0!	#DIV/0!	#DIV/0!	#DIV/0!	#DIV/0!	#DIV/0!		#DIV/0!	105	#DIV/0!	#DIV/0!	#DIV/0!			#DIV/0!
631	10.5167	#DIV/0!	#DIV/0!	#DIV/0!	#DIV/0!	#DIV/0!	#DIV/0!	#DIV/0!	#DIV/0!		#DIV/0!	105.167	#DIV/0!	#DIV/0!	#DIV/0!			#DIV/0!
632	10.5333	#DIV/0!	#DIV/0!	#DIV/0!	#DIV/0!	#DIV/0!	#DIV/0!	#DIV/0!	#DIV/0!		#DIV/0!	105.333	#DIV/0!	#DIV/0!	#DIV/0!			#DIV/0!
633	10.55	#DIV/0!	#DIV/0!	#DIV/0!	#DIV/0!	#DIV/0!	#DIV/0!	#DIV/0!	#DIV/0!		#DIV/0!	105.5	#DIV/0!	#DIV/0!	#DIV/0!			#DIV/0!
634	10.5667	#DIV/0!	#DIV/0!	#DIV/0!	#DIV/0!	#DIV/0!	#DIV/0!	#DIV/0!	#DIV/0!		#DIV/0!	105.667	#DIV/0!	#DIV/0!	#DIV/0!			#DIV/0!
635	10.5833	#DIV/0!	#DIV/0!	#DIV/0!	#DIV/0!	#DIV/0!	#DIV/0!	#DIV/0!	#DIV/0!		#DIV/0!	105.833	#DIV/0!	#DIV/0!	#DIV/0!			#DIV/0!
636	10.6	#DIV/0!	#DIV/0!	#DIV/0!	#DIV/0!	#DIV/0!	#DIV/0!	#DIV/0!	#DIV/0!		#DIV/0!	106	#DIV/0!	#DIV/0!	#DIV/0!			#DIV/0!
637	10.6167	#DIV/0!	#DIV/0!	#DIV/0!	#DIV/0!	#DIV/0!	#DIV/0!	#DIV/0!	#DIV/0!		#DIV/0!	106.167	#DIV/0!	#DIV/0!	#DIV/0!			#DIV/0!
638	10.6333	#DIV/0!	#DIV/0!	#DIV/0!	#DIV/0!	#DIV/0!	#DIV/0!	#DIV/0!	#DIV/0!		#DIV/0!	106.333	#DIV/0!	#DIV/0!	#DIV/0!			#DIV/0!
639	10.65	#DIV/0!	#DIV/0!	#DIV/0!	#DIV/0!	#DIV/0!	#DIV/0!	#DIV/0!	#DIV/0!		#DIV/0!	106.5	#DIV/0!	#DIV/0!	#DIV/0!			#DIV/0!
640	10.6667	#DIV/0!	#DIV/0!	#DIV/0!	#DIV/0!	#DIV/0!	#DIV/0!	#DIV/0!	#DIV/0!		#DIV/0!	106.667	#DIV/0!	#DIV/0!	#DIV/0!			#DIV/0!
641	10.6833	#DIV/0!	#DIV/0!	#DIV/0!	#DIV/0!	#DIV/0!	#DIV/0!	#DIV/0!	#DIV/0!		#DIV/0!	106.833	#DIV/0!	#DIV/0!	#DIV/0!			#DIV/0!
642	10.7	#DIV/0!	#DIV/0!	#DIV/0!	#DIV/0!	#DIV/0!	#DIV/0!	#DIV/0!	#DIV/0!		#DIV/0!	107	#DIV/0!	#DIV/0!	#DIV/0!			#DIV/0!
643	10.7167	#DIV/0!	#DIV/0!	#DIV/0!	#DIV/0!	#DIV/0!	#DIV/0!	#DIV/0!	#DIV/0!		#DIV/0!	107.167	#DIV/0!	#DIV/0!	#DIV/0!			#DIV/0!
644	10.7333	#DIV/0!	#DIV/0!	#DIV/0!	#DIV/0!	#DIV/0!	#DIV/0!	#DIV/0!	#DIV/0!		#DIV/0!	107.333	#DIV/0!	#DIV/0!	#DIV/0!			#DIV/0!
645	10.75	#DIV/0!	#DIV/0!	#DIV/0!	#DIV/0!	#DIV/0!	#DIV/0!	#DIV/0!	#DIV/0!		#DIV/0!	107.5	#DIV/0!	#DIV/0!	#DIV/0!			#DIV/0!
646	10.7667	#DIV/0!	#DIV/0!	#DIV/0!	#DIV/0!	#DIV/0!	#DIV/0!	#DIV/0!	#DIV/0!		#DIV/0!	107.667	#DIV/0!	#DIV/0!	#DIV/0!			#DIV/0!
647	10.7833	#DIV/0!	#DIV/0!	#DIV/0!	#DIV/0!	#DIV/0!	#DIV/0!	#DIV/0!	#DIV/0!		#DIV/0!	107.833	#DIV/0!	#DIV/0!	#DIV/0!			#DIV/0!
648	10.8	#DIV/0!	#DIV/0!	#DIV/0!	#DIV/0!	#DIV/0!	#DIV/0!	#DIV/0!	#DIV/0!		#DIV/0!	108	#DIV/0!	#DIV/0!	#DIV/0!			#DIV/0!
649	10.8167	#DIV/0!	#DIV/0!	#DIV/0!	#DIV/0!	#DIV/0!	#DIV/0!	#DIV/0!	#DIV/0!		#DIV/0!	108.167	#DIV/0!	#DIV/0!	#DIV/0!			#DIV/0!
650	10.8333	#DIV/0!	#DIV/0!	#DIV/0!	#DIV/0!	#DIV/0!	#DIV/0!	#DIV/0!	#DIV/0!		#DIV/0!	108.333	#DIV/0!	#DIV/0!	#DIV/0!			#DIV/0!
651	10.85	#DIV/0!	#DIV/0!	#DIV/0!	#DIV/0!	#DIV/0!	#DIV/0!	#DIV/0!	#DIV/0!		#DIV/0!	108.5	#DIV/0!	#DIV/0!	#DIV/0!			#DIV/0!
652	10.8667	#DIV/0!	#DIV/0!	#DIV/0!	#DIV/0!	#DIV/0!	#DIV/0!	#DIV/0!	#DIV/0!		#DIV/0!	108.667	#DIV/0!	#DIV/0!	#DIV/0!			#DIV/0!
653	10.8833	#DIV/0!	#DIV/0!	#DIV/0!	#DIV/0!	#DIV/0!	#DIV/0!	#DIV/0!	#DIV/0!		#DIV/0!	108.833	#DIV/0!	#DIV/0!	#DIV/0!			#DIV/0!
654	10.9	#DIV/0!	#DIV/0!	#DIV/0!	#DIV/0!	#DIV/0!	#DIV/0!	#DIV/0!	#DIV/0!		#DIV/0!	109	#DIV/0!	#DIV/0!	#DIV/0!			#DIV/0!
655	10.9167	#DIV/0!	#DIV/0!	#DIV/0!	#DIV/0!	#DIV/0!	#DIV/0!	#DIV/0!	#DIV/0!		#DIV/0!	109.167	#DIV/0!	#DIV/0!	#DIV/0!			#DIV/0!
656	10.9333	#DIV/0!	#DIV/0!	#DIV/0!	#DIV/0!	#DIV/0!	#DIV/0!	#DIV/0!	#DIV/0!		#DIV/0!	109.333	#DIV/0!	#DIV/0!	#DIV/0!			#DIV/0!
657	10.95	#DIV/0!	#DIV/0!	#DIV/0!	#DIV/0!	#DIV/0!	#DIV/0!	#DIV/0!	#DIV/0!		#DIV/0!	109.5	#DIV/0!	#DIV/0!	#DIV/0!			#DIV/0!
658	10.9667	#DIV/0!	#DIV/0!	#DIV/0!	#DIV/0!	#DIV/0!	#DIV/0!	#DIV/0!	#DIV/0!		#DIV/0!	109.667	#DIV/0!	#DIV/0!	#DIV/0!			#DIV/0!
659	10.9833	#DIV/0!	#DIV/0!	#DIV/0!	#DIV/0!	#DIV/0!	#DIV/0!	#DIV/0!	#DIV/0!		#DIV/0!	109.833	#DIV/0!	#DIV/0!	#DIV/0!			#DIV/0!
660	11	#DIV/0!	#DIV/0!	#DIV/0!	#DIV/0!	#DIV/0!	#DIV/0!	#DIV/0!	#DIV/0!		#DIV/0!	110	#DIV/0!	#DIV/0!	#DIV/0!			#DIV/0!
661	11.0167	#DIV/0!	#DIV/0!	#DIV/0!	#DIV/0!	#DIV/0!	#DIV/0!	#DIV/0!	#DIV/0!		#DIV/0!	110.167	#DIV/0!	#DIV/0!	#DIV/0!			#DIV/0!
662	11.0333	#DIV/0!	#DIV/0!	#DIV/0!	#DIV/0!	#DIV/0!	#DIV/0!	#DIV/0!	#DIV/0!		#DIV/0!	110.333	#DIV/0!	#DIV/0!	#DIV/0!			#DIV/0!
663	11.05	#DIV/0!	#DIV/0!	#DIV/0!	#DIV/0!	#DIV/0!	#DIV/0!	#DIV/0!	#DIV/0!		#DIV/0!	110.5	#DIV/0!	#DIV/0!	#DIV/0!			#DIV/0!
664	11.0667	#DIV/0!	#DIV/0!	#DIV/0!	#DIV/0!	#DIV/0!	#DIV/0!	#DIV/0!	#DIV/0!		#DIV/0!	110.667	#DIV/0!	#DIV/0!	#DIV/0!			#DIV/0!
665	11.0833	#DIV/0!	#DIV/0!	#DIV/0!	#DIV/0!	#DIV/0!	#DIV/0!	#DIV/0!	#DIV/0!		#DIV/0!	110.833	#DIV/0!	#DIV/0!	#DIV/0!			#DIV/0!
666	11.1	#DIV/0!	#DIV/0!	#DIV/0!	#DIV/0!	#DIV/0!	#DIV/0!	#DIV/0!	#DIV/0!		#DIV/0!	111	#DIV/0!	#DIV/0!	#DIV/0!			#DIV/0!
667	11.1167	#DIV/0!	#DIV/0!	#DIV/0!	#DIV/0!	#DIV/0!	#DIV/0!	#DIV/0!	#DIV/0!		#DIV/0!	111.167	#DIV/0!	#DIV/0!	#DIV/0!			#DIV/0!
668	11.1333	#DIV/0!	#DIV/0!	#DIV/0!	#DIV/0!	#DIV/0!	#DIV/0!	#DIV/0!	#DIV/0!		#DIV/0!	111.333	#DIV/0!	#DIV/0!	#DIV/0!			#DIV/0!
669	11.15	#DIV/0!	#DIV/0!	#DIV/0!	#DIV/0!	#DIV/0!	#DIV/0!	#DIV/0!	#DIV/0!		#DIV/0!	111.5	#DIV/0!	#DIV/0!	#DIV/0!			#DIV/0!
670	11.1667	#DIV/0!	#DIV/0!	#DIV/0!	#DIV/0!	#DIV/0!	#DIV/0!	#DIV/0!	#DIV/0!		#DIV/0!	111.667	#DIV/0!	#DIV/0!	#DIV/0!			#DIV/0!
671	11.1833	#DIV/0!	#DIV/0!	#DIV/0!	#DIV/0!	#DIV/0!	#DIV/0!	#DIV/0!	#DIV/0!		#DIV/0!	111.833	#DIV/0!	#DIV/0!	#DIV/0!			#DIV/0!
672	11.2	#DIV/0!	#DIV/0!	#DIV/0!	#DIV/0!	#DIV/0!	#DIV/0!	#DIV/0!	#DIV/0!		#DIV/0!	112	#DIV/0!	#DIV/0!	#DIV/0!			#DIV/0!
673	11.2167	#DIV/0!	#DIV/0!	#DIV/0!	#DIV/0!	#DIV/0!	#DIV/0!	#DIV/0!	#DIV/0!		#DIV/0!	112.167	#DIV/0!	#DIV/0!	#DIV/0!			#DIV/0!
674	11.2333	#DIV/0!	#DIV/0!	#DIV/0!	#DIV/0!	#DIV/0!	#DIV/0!	#DIV/0!	#DIV/0!		#DIV/0!	112.333	#DIV/0!	#DIV/0!	#DIV/0!			#DIV/0!
675	11.25	#DIV/0!	#DIV/0!	#DIV/0!	#DIV/0!	#DIV/0!	#DIV/0!	#DIV/0!	#DIV/0!		#DIV/0!	112.5	#DIV/0!	#DIV/0!	#DIV/0!			#DIV/0!
676	11.2667	#DIV/0!	#DIV/0!	#DIV/0!	#DIV/0!	#DIV/0!	#DIV/0!	#DIV/0!	#DIV/0!		#DIV/0!	112.667	#DIV/0!	#DIV/0!	#DIV/0!			#DIV/0!
677	11.2833	#DIV/0!	#DIV/0!	#DIV/0!	#DIV/0!	#DIV/0!	#DIV/0!	#DIV/0!	#DIV/0!		#DIV/0!	112.833	#DIV/0!	#DIV/0!	#DIV/0!			#DIV/0!
678	11.3	#DIV/0!	#DIV/0!	#DIV/0!	#DIV/0!	#DIV/0!	#DIV/0!	#DIV/0!	#DIV/0!		#DIV/0!	113	#DIV/0!	#DIV/0!	#DIV/0!			#DIV/0!
679	11.3167	#DIV/0!	#DIV/0!	#DIV/0!	#DIV/0!	#DIV/0!	#DIV/0!	#DIV/0!	#DIV/0!		#DIV/0!	113.167	#DIV/0!	#DIV/0!	#DIV/0!			#DIV/0!
680	11.3333	#DIV/0!	#DIV/0!	#DIV/0!	#DIV/0!	#DIV/0!	#DIV/0!	#DIV/0!	#DIV/0!		#DIV/0!	113.333	#DIV/0!	#DIV/0!	#DIV/0!			#DIV/0!
681	11.35	#DIV/0!	#DIV/0!	#DIV/0!	#DIV/0!	#DIV/0!	#DIV/0!	#DIV/0!	#DIV/0!		#DIV/0!	113.5	#DIV/0!	#DIV/0!	#DIV/0!			#DIV/0!
682	11.3667	#DIV/0!	#DIV/0!	#DIV/0!	#DIV/0!	#DIV/0!	#DIV/0!	#DIV/0!	#DIV/0!		#DIV/0!	113.667	#DIV/0!	#DIV/0!	#DIV/0!			#DIV/0!
683	11.3833	#DIV/0!	#DIV/0!	#DIV/0!	#DIV/0!	#DIV/0!	#DIV/0!	#DIV/0!	#DIV/0!		#DIV/0!	113.833	#DIV/0!	#DIV/0!	#DIV/0!			#DIV/0!
684	11.4	#DIV/0!	#DIV/0!	#DIV/0!	#DIV/0!	#DIV/0!	#DIV/0!	#DIV/0!	#DIV/0!		#DIV/0!	114	#DIV/0!	#DIV/0!	#DIV/0!			#DIV/0!
685	11.4167	#DIV/0!	#DIV/0!	#DIV/0!	#DIV/0!	#DIV/0!	#DIV/0!	#DIV/0!	#DIV/0!		#DIV/0!	114.167	#DIV/0!	#DIV/0!	#DIV/0!			#DIV/0!
686	11.4333	#DIV/0!	#DIV/0!	#DIV/0!	#DIV/0!	#DIV/0!	#DIV/0!	#DIV/0!	#DIV/0!		#DIV/0!	114.333	#DIV/0!	#DIV/0!	#DIV/0!			#DIV/0!
687	11.45	#DIV/0!	#DIV/0!	#DIV/0!	#DIV/0!	#DIV/0!	#DIV/0!	#DIV/0!	#DIV/0!		#DIV/0!	114.5	#DIV/0!	#DIV/0!	#DIV/0!			#DIV/0!
688	11.4667	#DIV/0!	#DIV/0!	#DIV/0!	#DIV/0!	#DIV/0!	#DIV/0!	#DIV/0!	#DIV/0!		#DIV/0!	114.667	#DIV/0!	#DIV/0!	#DIV/0!			#DIV/0!
689	11.4833	#DIV/0!	#DIV/0!	#DIV/0!	#DIV/0!	#DIV/0!	#DIV/0!	#DIV/0!	#DIV/0!		#DIV/0!	114.833	#DIV/0!	#DIV/0!	#DIV/0!			#DIV/0!
690	11.5	#DIV/0!	#DIV/0!	#DIV/0!	#DIV/0!	#DIV/0!	#DIV/0!	#DIV/0!	#DIV/0!		#DIV/0!	115	#DIV/0!	#DIV/0!	#DIV/0!			#DIV/0!
691	11.5167	#DIV/0!	#DIV/0!	#DIV/0!	#DIV/0!	#DIV/0!	#DIV/0!	#DIV/0!	#DIV/0!		#DIV/0!	115.167	#DIV/0!	#DIV/0!	#DIV/0!			#DIV/0!
692	11.5333	#DIV/0!	#DIV/0!	#DIV/0!	#DIV/0!	#DIV/0!	#DIV/0!	#DIV/0!	#DIV/0!		#DIV/0!	115.333	#DIV/0!	#DIV/0!	#DIV/0!			#DIV/0!
693	11.55	#DIV/0!	#DIV/0!	#DIV/0!	#DIV/0!	#DIV/0!	#DIV/0!	#DIV/0!	#DIV/0!		#DIV/0!	115.5	#DIV/0!	#DIV/0!	#DIV/0!			#DIV/0!
694	11.5667	#DIV/0!	#DIV/0!	#DIV/0!	#DIV/0!	#DIV/0!	#DIV/0!	#DIV/0!	#DIV/0!		#DIV/0!	115.667	#DIV/0!	#DIV/0!	#DIV/0!			#DIV/0!
695	11.5833	#DIV/0!	#DIV/0!	#DIV/0!	#DIV/0!	#DIV/0!	#DIV/0!	#DIV/0!	#DIV/0!		#DIV/0!	115.833	#DIV/0!	#DIV/0!	#DIV/0!			#DIV/0!
696	11.6	#DIV/0!	#DIV/0!	#DIV/0!	#DIV/0!	#DIV/0!	#DIV/0!	#DIV/0!	#DIV/0!		#DIV/0!	116	#DIV/0!	#DIV/0!	#DIV/0!			#DIV/0!
697	11.6167	#DIV/0!	#DIV/0!	#DIV/0!	#DIV/0!	#DIV/0!	#DIV/0!	#DIV/0!	#DIV/0!		#DIV/0!	116.167	#DIV/0!	#DIV/0!	#DIV/0!			#DIV/0!
698	11.6333	#DIV/0!	#DIV/0!	#DIV/0!	#DIV/0!	#DIV/0!	#DIV/0!	#DIV/0!	#DIV/0!		#DIV/0!	116.333	#DIV/0!	#DIV/0!	#DIV/0!			#DIV/0!
699	11.65	#DIV/0!	#DIV/0!	#DIV/0!	#DIV/0!	#DIV/0!	#DIV/0!	#DIV/0!	#DIV/0!		#DIV/0!	116.5	#DIV/0!	#DIV/0!	#DIV/0!			#DIV/0!
700	11.6667	#DIV/0!	#DIV/0!	#DIV/0!	#DIV/0!	#DIV/0!	#DIV/0!	#DIV/0!	#DIV/0!		#DIV/0!	116.667	#DIV/0!	#DIV/0!	#DIV/0!			#DIV/0!
701	11.6833	#DIV/0!	#DIV/0!	#DIV/0!	#DIV/0!	#DIV/0!	#DIV/0!	#DIV/0!	#DIV/0!		#DIV/0!	116.833	#DIV/0!	#DIV/0!	#DIV/0!			#DIV/0!
702	11.7	#DIV/0!	#DIV/0!	#DIV/0!	#DIV/0!	#DIV/0!	#DIV/0!	#DIV/0!	#DIV/0!		#DIV/0!	117	#DIV/0!	#DIV/0!	#DIV/0!			#DIV/0!
703	11.7167	#DIV/0!	#DIV/0!	#DIV/0!	#DIV/0!	#DIV/0!	#DIV/0!	#DIV/0!	#DIV/0!		#DIV/0!	117.167	#DIV/0!	#DIV/0!	#DIV/0!			#DIV/0!
704	11.7333	#DIV/0!	#DIV/0!	#DIV/0!	#DIV/0!	#DIV/0!	#DIV/0!	#DIV/0!	#DIV/0!		#DIV/0!	117.333	#DIV/0!	#DIV/0!	#DIV/0!			#DIV/0!
705	11.75	#DIV/0!	#DIV/0!	#DIV/0!	#DIV/0!	#DIV/0!	#DIV/0!	#DIV/0!	#DIV/0!		#DIV/0!	117.5	#DIV/0!	#DIV/0!	#DIV/0!			#DIV/0!
706	11.7667	#DIV/0!	#DIV/0!	#DIV/0!	#DIV/0!	#DIV/0!	#DIV/0!	#DIV/0!	#DIV/0!		#DIV/0!	117.667	#DIV/0!	#DIV/0!	#DIV/0!			#DIV/0!
707	11.7833	#DIV/0!	#DIV/0!	#DIV/0!	#DIV/0!	#DIV/0!	#DIV/0!	#DIV/0!	#DIV/0!		#DIV/0!	117.833	#DIV/0!	#DIV/0!	#DIV/0!			#DIV/0!
708	11.8	#DIV/0!	#DIV/0!	#DIV/0!	#DIV/0!	#DIV/0!	#DIV/0!	#DIV/0!	#DIV/0!		#DIV/0!	118	#DIV/0!	#DIV/0!	#DIV/0!			#DIV/0!
709	11.8167	#DIV/0!	#DIV/0!	#DIV/0!	#DIV/0!	#DIV/0!	#DIV/0!	#DIV/0!	#DIV/0!		#DIV/0!	118.167	#DIV/0!	#DIV/0!	#DIV/0!			#DIV/0!
710	11.8333	#DIV/0!	#DIV/0!	#DIV/0!	#DIV/0!	#DIV/0!	#DIV/0!	#DIV/0!	#DIV/0!		#DIV/0!	118.333	#DIV/0!	#DIV/0!	#DIV/0!			#DIV/0!
711	11.85	#DIV/0!	#DIV/0!	#DIV/0!	#DIV/0!	#DIV/0!	#DIV/0!	#DIV/0!	#DIV/0!		#DIV/0!	118.5	#DIV/0!	#DIV/0!	#DIV/0!			#DIV/0!
712	11.8667	#DIV/0!	#DIV/0!	#DIV/0!	#DIV/0!	#DIV/0!	#DIV/0!	#DIV/0!	#DIV/0!		#DIV/0!	118.667	#DIV/0!	#DIV/0!	#DIV/0!			#DIV/0!
713	11.8833	#DIV/0!	#DIV/0!	#DIV/0!	#DIV/0!	#DIV/0!	#DIV/0!	#DIV/0!	#DIV/0!		#DIV/0!	118.833	#DIV/0!	#DIV/0!	#DIV/0!			#DIV/0!
714	11.9	#DIV/0!	#DIV/0!	#DIV/0!	#DIV/0!	#DIV/0!	#DIV/0!	#DIV/0!	#DIV/0!		#DIV/0!	119	#DIV/0!	#DIV/0!	#DIV/0!			#DIV/0!
715	11.9167	#DIV/0!	#DIV/0!	#DIV/0!	#DIV/0!	#DIV/0!	#DIV/0!	#DIV/0!	#DIV/0!		#DIV/0!	119.167	#DIV/0!	#DIV/0!	#DIV/0!			#DIV/0!
716	11.9333	#DIV/0!	#DIV/0!	#DIV/0!	#DIV/0!	#DIV/0!	#DIV/0!	#DIV/0!	#DIV/0!		#DIV/0!	119.333	#DIV/0!	#DIV/0!	#DIV/0!			#DIV/0!
717	11.95	#DIV/0!	#DIV/0!	#DIV/0!	#DIV/0!	#DIV/0!	#DIV/0!	#DIV/0!	#DIV/0!		#DIV/0!	119.5	#DIV/0!	#DIV/0!	#DIV/0!			#DIV/0!
718	11.9667	#DIV/0!	#DIV/0!	#DIV/0!	#DIV/0!	#DIV/0!	#DIV/0!	#DIV/0!	#DIV/0!		#DIV/0!	119.667	#DIV/0!	#DIV/0!	#DIV/0!			#DIV/0!
719	11.9833	#DIV/0!	#DIV/0!	#DIV/0!	#DIV/0!	#DIV/0!	#DIV/0!	#DIV/0!	#DIV/0!		#DIV/0!	119.833	#DIV/0!	#DIV/0!	#DIV/0!			#DIV/0!
720	12	#DIV/0!	#DIV/0!	#DIV/0!	#DIV/0!	#DIV/0!	#DIV/0!	#DIV/0!	#DIV/0!		#DIV/0!	120	#DIV/0!	#DIV/0!	#DIV/0!			#DIV/0!
721	12.0167	#DIV/0!	#DIV/0!	#DIV/0!	#DIV/0!	#DIV/0!	#DIV/0!	#DIV/0!	#DIV/0!		#DIV/0!	120.167	#DIV/0!	#DIV/0!	#DIV/0!			#DIV/0!
722	12.0333	#DIV/0!	#DIV/0!	#DIV/0!	#DIV/0!	#DIV/0!	#DIV/0!	#DIV/0!	#DIV/0!		#DIV/0!	120.333	#DIV/0!	#DIV/0!	#DIV/0!			#DIV/0!
723	12.05	#DIV/0!	#DIV/0!	#DIV/0!	#DIV/0!	#DIV/0!	#DIV/0!	#DIV/0!	#DIV/0!		#DIV/0!	120.5	#DIV/0!	#DIV/0!	#DIV/0!			#DIV/0!
724	12.0667	#DIV/0!	#DIV/0!	#DIV/0!	#DIV/0!	#DIV/0!	#DIV/0!	#DIV/0!	#DIV/0!		#DIV/0!	120.667	#DIV/0!	#DIV/0!	#DIV/0!			#DIV/0!
725	12.0833	#DIV/0!	#DIV/0!	#DIV/0!	#DIV/0!	#DIV/0!	#DIV/0!	#DIV/0!	#DIV/0!		#DIV/0!	120.833	#DIV/0!	#DIV/0!	#DIV/0!			#DIV/0!
726	12.1	#DIV/0!	#DIV/0!	#DIV/0!	#DIV/0!	#DIV/0!	#DIV/0!	#DIV/0!	#DIV/0!		#DIV/0!	121	#DIV/0!	#DIV/0!	#DIV/0!			#DIV/0!
727	12.1167	#DIV/0!	#DIV/0!	#DIV/0!	#DIV/0!	#DIV/0!	#DIV/0!	#DIV/0!	#DIV/0!		#DIV/0!	121.167	#DIV/0!	#DIV/0!	#DIV/0!			#DIV/0!
728	12.1333	#DIV/0!	#DIV/0!	#DIV/0!	#DIV/0!	#DIV/0!	#DIV/0!	#DIV/0!	#DIV/0!		#DIV/0!	121.333	#DIV/0!	#DIV/0!	#DIV/0!			#DIV/0!
729	12.15	#DIV/0!	#DIV/0!	#DIV/0!	#DIV/0!	#DIV/0!	#DIV/0!	#DIV/0!	#DIV/0!		#DIV/0!	121.5	#DIV/0!	#DIV/0!	#DIV/0!			#DIV/0!
730	12.1667	#DIV/0!	#DIV/0!	#DIV/0!	#DIV/0!	#DIV/0!	#DIV/0!	#DIV/0!	#DIV/0!		#DIV/0!	121.667	#DIV/0!	#DIV/0!	#DIV/0!			#DIV/0!
731	12.1833	#DIV/0!	#DIV/0!	#DIV/0!	#DIV/0!	#DIV/0!	#DIV/0!	#DIV/0!	#DIV/0!		#DIV/0!	121.833	#DIV/0!	#DIV/0!	#DIV/0!			#DIV/0!
732	12.2	#DIV/0!	#DIV/0!	#DIV/0!	#DIV/0!	#DIV/0!	#DIV/0!	#DIV/0!	#DIV/0!		#DIV/0!	122	#DIV/0!	#DIV/0!	#DIV/0!			#DIV/0!
733	12.2167	#DIV/0!	#DIV/0!	#DIV/0!	#DIV/0!	#DIV/0!	#DIV/0!	#DIV/0!	#DIV/0!		#DIV/0!	122.167	#DIV/0!	#DIV/0!	#DIV/0!			#DIV/0!
734	12.2333	#DIV/0!	#DIV/0!	#DIV/0!	#DIV/0!	#DIV/0!	#DIV/0!	#DIV/0!	#DIV/0!		#DIV/0!	122.333	#DIV/0!	#DIV/0!	#DIV/0!			#DIV/0!
735	12.25	#DIV/0!	#DIV/0!	#DIV/0!	#DIV/0!	#DIV/0!	#DIV/0!	#DIV/0!	#DIV/0!		#DIV/0!	122.5	#DIV/0!	#DIV/0!	#DIV/0!			#DIV/0!
736	12.2667	#DIV/0!	#DIV/0!	#DIV/0!	#DIV/0!	#DIV/0!	#DIV/0!	#DIV/0!	#DIV/0!		#DIV/0!	122.667	#DIV/0!	#DIV/0!	#DIV/0!			#DIV/0!
737	12.2833	#DIV/0!	#DIV/0!	#DIV/0!	#DIV/0!	#DIV/0!	#DIV/0!	#DIV/0!	#DIV/0!		#DIV/0!	122.833	#DIV/0!	#DIV/0!	#DIV/0!			#DIV/0!
738	12.3	#DIV/0!	#DIV/0!	#DIV/0!	#DIV/0!	#DIV/0!	#DIV/0!	#DIV/0!	#DIV/0!		#DIV/0!	123	#DIV/0!	#DIV/0!	#DIV/0!			#DIV/0!
739	12.3167	#DIV/0!	#DIV/0!	#DIV/0!	#DIV/0!	#DIV/0!	#DIV/0!	#DIV/0!	#DIV/0!		#DIV/0!	123.167	#DIV/0!	#DIV/0!	#DIV/0!			#DIV/0!
740	12.3333	#DIV/0!	#DIV/0!	#DIV/0!	#DIV/0!	#DIV/0!	#DIV/0!	#DIV/0!	#DIV/0!		#DIV/0!	123.333	#DIV/0!	#DIV/0!	#DIV/0!			#DIV/0!
741	12.35	#DIV/0!	#DIV/0!	#DIV/0!	#DIV/0!	#DIV/0!	#DIV/0!	#DIV/0!	#DIV/0!		#DIV/0!	123.5	#DIV/0!	#DIV/0!	#DIV/0!			#DIV/0!
742	12.3667	#DIV/0!	#DIV/0!	#DIV/0!	#DIV/0!	#DIV/0!	#DIV/0!	#DIV/0!	#DIV/0!		#DIV/0!	123.667	#DIV/0!	#DIV/0!	#DIV/0!			#DIV/0!
743	12.3833	#DIV/0!	#DIV/0!	#DIV/0!	#DIV/0!	#DIV/0!	#DIV/0!	#DIV/0!	#DIV/0!		#DIV/0!	123.833	#DIV/0!	#DIV/0!	#DIV/0!			#DIV/0!
744	12.4	#DIV/0!	#DIV/0!	#DIV/0!	#DIV/0!	#DIV/0!	#DIV/0!	#DIV/0!	#DIV/0!		#DIV/0!	124	#DIV/0!	#DIV/0!	#DIV/0!			#DIV/0!
745	12.4167	#DIV/0!	#DIV/0!	#DIV/0!	#DIV/0!	#DIV/0!	#DIV/0!	#DIV/0!	#DIV/0!		#DIV/0!	124.167	#DIV/0!	#DIV/0!	#DIV/0!			#DIV/0!
746	12.4333	#DIV/0!	#DIV/0!	#DIV/0!	#DIV/0!	#DIV/0!	#DIV/0!	#DIV/0!	#DIV/0!		#DIV/0!	124.333	#DIV/0!	#DIV/0!	#DIV/0!			#DIV/0!
747	12.45	#DIV/0!	#DIV/0!	#DIV/0!	#DIV/0!	#DIV/0!	#DIV/0!	#DIV/0!	#DIV/0!		#DIV/0!	124.5	#DIV/0!	#DIV/0!	#DIV/0!			#DIV/0!
748	12.4667	#DIV/0!	#DIV/0!	#DIV/0!	#DIV/0!	#DIV/0!	#DIV/0!	#DIV/0!	#DIV/0!		#DIV/0!	124.667	#DIV/0!	#DIV/0!	#DIV/0!			#DIV/0!
749	12.4833	#DIV/0!	#DIV/0!	#DIV/0!	#DIV/0!	#DIV/0!	#DIV/0!	#DIV/0!	#DIV/0!		#DIV/0!	124.833	#DIV/0!	#DIV/0!	#DIV/0!			#DIV/0!
750	12.5	#DIV/0!	#DIV/0!	#DIV/0!	#DIV/0!	#DIV/0!	#DIV/0!	#DIV/0!	#DIV/0!		#DIV/0!	125	#DIV/0!	#DIV/0!	#DIV/0!			#DIV/0!
751	12.5167	#DIV/0!	#DIV/0!	#DIV/0!	#DIV/0!	#DIV/0!	#DIV/0!	#DIV/0!	#DIV/0!		#DIV/0!	125.167	#DIV/0!	#DIV/0!	#DIV/0!			#DIV/0!
752	12.5333	#DIV/0!	#DIV/0!	#DIV/0!	#DIV/0!	#DIV/0!	#DIV/0!	#DIV/0!	#DIV/0!		#DIV/0!	125.333	#DIV/0!	#DIV/0!	#DIV/0!			#DIV/0!
753	12.55	#DIV/0!	#DIV/0!	#DIV/0!	#DIV/0!	#DIV/0!	#DIV/0!	#DIV/0!	#DIV/0!		#DIV/0!	125.5	#DIV/0!	#DIV/0!	#DIV/0!			#DIV/0!
754	12.5667	#DIV/0!	#DIV/0!	#DIV/0!	#DIV/0!	#DIV/0!	#DIV/0!	#DIV/0!	#DIV/0!		#DIV/0!	125.667	#DIV/0!	#DIV/0!	#DIV/0!			#DIV/0!
755	12.5833	#DIV/0!	#DIV/0!	#DIV/0!	#DIV/0!	#DIV/0!	#DIV/0!	#DIV/0!	#DIV/0!		#DIV/0!	125.833	#DIV/0!	#DIV/0!	#DIV/0!			#DIV/0!
756	12.6	#DIV/0!	#DIV/0!	#DIV/0!	#DIV/0!	#DIV/0!	#DIV/0!	#DIV/0!	#DIV/0!		#DIV/0!	126	#DIV/0!	#DIV/0!	#DIV/0!			#DIV/0!
757	12.6167	#DIV/0!	#DIV/0!	#DIV/0!	#DIV/0!	#DIV/0!	#DIV/0!	#DIV/0!	#DIV/0!		#DIV/0!	126.167	#DIV/0!	#DIV/0!	#DIV/0!			#DIV/0!
758	12.6333	#DIV/0!	#DIV/0!	#DIV/0!	#DIV/0!	#DIV/0!	#DIV/0!	#DIV/0!	#DIV/0!		#DIV/0!	126.333	#DIV/0!	#DIV/0!	#DIV/0!			#DIV/0!
759	12.65	#DIV/0!	#DIV/0!	#DIV/0!	#DIV/0!	#DIV/0!	#DIV/0!	#DIV/0!	#DIV/0!		#DIV/0!	126.5	#DIV/0!	#DIV/0!	#DIV/0!			#DIV/0!
760	12.6667	#DIV/0!	#DIV/0!	#DIV/0!	#DIV/0!	#DIV/0!	#DIV/0!	#DIV/0!	#DIV/0!		#DIV/0!	126.667	#DIV/0!	#DIV/0!	#DIV/0!			#DIV/0!
761	12.6833	#DIV/0!	#DIV/0!	#DIV/0!	#DIV/0!	#DIV/0!	#DIV/0!	#DIV/0!	#DIV/0!		#DIV/0!	126.833	#DIV/0!	#DIV/0!	#DIV/0!			#DIV/0!
762	12.7	#DIV/0!	#DIV/0!	#DIV/0!	#DIV/0!	#DIV/0!	#DIV/0!	#DIV/0!	#DIV/0!		#DIV/0!	127	#DIV/0!	#DIV/0!	#DIV/0!			#DIV/0!
763	12.7167	#DIV/0!	#DIV/0!	#DIV/0!	#DIV/0!	#DIV/0!	#DIV/0!	#DIV/0!	#DIV/0!		#DIV/0!	127.167	#DIV/0!	#DIV/0!	#DIV/0!			#DIV/0!
764	12.7333	#DIV/0!	#DIV/0!	#DIV/0!	#DIV/0!	#DIV/0!	#DIV/0!	#DIV/0!	#DIV/0!		#DIV/0!	127.333	#DIV/0!	#DIV/0!	#DIV/0!			#DIV/0!
765	12.75	#DIV/0!	#DIV/0!	#DIV/0!	#DIV/0!	#DIV/0!	#DIV/0!	#DIV/0!	#DIV/0!		#DIV/0!	127.5	#DIV/0!	#DIV/0!	#DIV/0!			#DIV/0!
766	12.7667	#DIV/0!	#DIV/0!	#DIV/0!	#DIV/0!	#DIV/0!	#DIV/0!	#DIV/0!	#DIV/0!		#DIV/0!	127.667	#DIV/0!	#DIV/0!	#DIV/0!			#DIV/0!
767	12.7833	#DIV/0!	#DIV/0!	#DIV/0!	#DIV/0!	#DIV/0!	#DIV/0!	#DIV/0!	#DIV/0!		#DIV/0!	127.833	#DIV/0!	#DIV/0!	#DIV/0!			#DIV/0!
768	12.8	#DIV/0!	#DIV/0!	#DIV/0!	#DIV/0!	#DIV/0!	#DIV/0!	#DIV/0!	#DIV/0!		#DIV/0!	128	#DIV/0!	#DIV/0!	#DIV/0!			#DIV/0!
769	12.8167	#DIV/0!	#DIV/0!	#DIV/0!	#DIV/0!	#DIV/0!	#DIV/0!	#DIV/0!	#DIV/0!		#DIV/0!	128.167	#DIV/0!	#DIV/0!	#DIV/0!			#DIV/0!
770	12.8333	#DIV/0!	#DIV/0!	#DIV/0!	#DIV/0!	#DIV/0!	#DIV/0!	#DIV/0!	#DIV/0!		#DIV/0!	128.333	#DIV/0!	#DIV/0!	#DIV/0!			#DIV/0!
771	12.85	#DIV/0!	#DIV/0!	#DIV/0!	#DIV/0!	#DIV/0!	#DIV/0!	#DIV/0!	#DIV/0!		#DIV/0!	128.5	#DIV/0!	#DIV/0!	#DIV/0!			#DIV/0!
772	12.8667	#DIV/0!	#DIV/0!	#DIV/0!	#DIV/0!	#DIV/0!	#DIV/0!	#DIV/0!	#DIV/0!		#DIV/0!	128.667	#DIV/0!	#DIV/0!	#DIV/0!			#DIV/0!
773	12.8833	#DIV/0!	#DIV/0!	#DIV/0!	#DIV/0!	#DIV/0!	#DIV/0!	#DIV/0!	#DIV/0!		#DIV/0!	128.833	#DIV/0!	#DIV/0!	#DIV/0!			#DIV/0!
774	12.9	#DIV/0!	#DIV/0!	#DIV/0!	#DIV/0!	#DIV/0!	#DIV/0!	#DIV/0!	#DIV/0!		#DIV/0!	129	#DIV/0!	#DIV/0!	#DIV/0!			#DIV/0!
775	12.9167	#DIV/0!	#DIV/0!	#DIV/0!	#DIV/0!	#DIV/0!	#DIV/0!	#DIV/0!	#DIV/0!		#DIV/0!	129.167	#DIV/0!	#DIV/0!	#DIV/0!			#DIV/0!
776	12.9333	#DIV/0!	#DIV/0!	#DIV/0!	#DIV/0!	#DIV/0!	#DIV/0!	#DIV/0!	#DIV/0!		#DIV/0!	129.333	#DIV/0!	#DIV/0!	#DIV/0!			#DIV/0!
777	12.95	#DIV/0!	#DIV/0!	#DIV/0!	#DIV/0!	#DIV/0!	#DIV/0!	#DIV/0!	#DIV/0!		#DIV/0!	129.5	#DIV/0!	#DIV/0!	#DIV/0!			#DIV/0!
778	12.9667	#DIV/0!	#DIV/0!	#DIV/0!	#DIV/0!	#DIV/0!	#DIV/0!	#DIV/0!	#DIV/0!		#DIV/0!	129.667	#DIV/0!	#DIV/0!	#DIV/0!			#DIV/0!
779	12.9833	#DIV/0!	#DIV/0!	#DIV/0!	#DIV/0!	#DIV/0!	#DIV/0!	#DIV/0!	#DIV/0!		#DIV/0!	129.833	#DIV/0!	#DIV/0!	#DIV/0!			#DIV/0!
780	13	#DIV/0!	#DIV/0!	#DIV/0!	#DIV/0!	#DIV/0!	#DIV/0!	#DIV/0!	#DIV/0!		#DIV/0!	130	#DIV/0!	#DIV/0!	#DIV/0!			#DIV/0!
781	13.0167	#DIV/0!	#DIV/0!	#DIV/0!	#DIV/0!	#DIV/0!	#DIV/0!	#DIV/0!	#DIV/0!		#DIV/0!	130.167	#DIV/0!	#DIV/0!	#DIV/0!			#DIV/0!
782	13.0333	#DIV/0!	#DIV/0!	#DIV/0!	#DIV/0!	#DIV/0!	#DIV/0!	#DIV/0!	#DIV/0!		#DIV/0!	130.333	#DIV/0!	#DIV/0!	#DIV/0!			#DIV/0!
783	13.05	#DIV/0!	#DIV/0!	#DIV/0!	#DIV/0!	#DIV/0!	#DIV/0!	#DIV/0!	#DIV/0!		#DIV/0!	130.5	#DIV/0!	#DIV/0!	#DIV/0!			#DIV/0!
784	13.0667	#DIV/0!	#DIV/0!	#DIV/0!	#DIV/0!	#DIV/0!	#DIV/0!	#DIV/0!	#DIV/0!		#DIV/0!	130.667	#DIV/0!	#DIV/0!	#DIV/0!			#DIV/0!
785	13.0833	#DIV/0!	#DIV/0!	#DIV/0!	#DIV/0!	#DIV/0!	#DIV/0!	#DIV/0!	#DIV/0!		#DIV/0!	130.833	#DIV/0!	#DIV/0!	#DIV/0!			#DIV/0!
786	13.1	#DIV/0!	#DIV/0!	#DIV/0!	#DIV/0!	#DIV/0!	#DIV/0!	#DIV/0!	#DIV/0!		#DIV/0!	131	#DIV/0!	#DIV/0!	#DIV/0!			#DIV/0!
787	13.1167	#DIV/0!	#DIV/0!	#DIV/0!	#DIV/0!	#DIV/0!	#DIV/0!	#DIV/0!	#DIV/0!		#DIV/0!	131.167	#DIV/0!	#DIV/0!	#DIV/0!			#DIV/0!
788	13.1333	#DIV/0!	#DIV/0!	#DIV/0!	#DIV/0!	#DIV/0!	#DIV/0!	#DIV/0!	#DIV/0!		#DIV/0!	131.333	#DIV/0!	#DIV/0!	#DIV/0!			#DIV/0!
789	13.15	#DIV/0!	#DIV/0!	#DIV/0!	#DIV/0!	#DIV/0!	#DIV/0!	#DIV/0!	#DIV/0!		#DIV/0!	131.5	#DIV/0!	#DIV/0!	#DIV/0!			#DIV/0!
790	13.1667	#DIV/0!	#DIV/0!	#DIV/0!	#DIV/0!	#DIV/0!	#DIV/0!	#DIV/0!	#DIV/0!		#DIV/0!	131.667	#DIV/0!	#DIV/0!	#DIV/0!			#DIV/0!
791	13.1833	#DIV/0!	#DIV/0!	#DIV/0!	#DIV/0!	#DIV/0!	#DIV/0!	#DIV/0!	#DIV/0!		#DIV/0!	131.833	#DIV/0!	#DIV/0!	#DIV/0!			#DIV/0!
792	13.2	#DIV/0!	#DIV/0!	#DIV/0!	#DIV/0!	#DIV/0!	#DIV/0!	#DIV/0!	#DIV/0!		#DIV/0!	132	#DIV/0!	#DIV/0!	#DIV/0!			#DIV/0!
793	13.2167	#DIV/0!	#DIV/0!	#DIV/0!	#DIV/0!	#DIV/0!	#DIV/0!	#DIV/0!	#DIV/0!		#DIV/0!	132.167	#DIV/0!	#DIV/0!	#DIV/0!			#DIV/0!
794	13.2333	#DIV/0!	#DIV/0!	#DIV/0!	#DIV/0!	#DIV/0!	#DIV/0!	#DIV/0!	#DIV/0!		#DIV/0!	132.333	#DIV/0!	#DIV/0!	#DIV/0!			#DIV/0!
795	13.25	#DIV/0!	#DIV/0!	#DIV/0!	#DIV/0!	#DIV/0!	#DIV/0!	#DIV/0!	#DIV/0!		#DIV/0!	132.5	#DIV/0!	#DIV/0!	#DIV/0!			#DIV/0!
796	13.2667	#DIV/0!	#DIV/0!	#DIV/0!	#DIV/0!	#DIV/0!	#DIV/0!	#DIV/0!	#DIV/0!		#DIV/0!	132.667	#DIV/0!	#DIV/0!	#DIV/0!			#DIV/0!
797	13.2833	#DIV/0!	#DIV/0!	#DIV/0!	#DIV/0!	#DIV/0!	#DIV/0!	#DIV/0!	#DIV/0!		#DIV/0!	132.833	#DIV/0!	#DIV/0!	#DIV/0!			#DIV/0!
798	13.3	#DIV/0!	#DIV/0!	#DIV/0!	#DIV/0!	#DIV/0!	#DIV/0!	#DIV/0!	#DIV/0!		#DIV/0!	133	#DIV/0!	#DIV/0!	#DIV/0!			#DIV/0!
799	13.3167	#DIV/0!	#DIV/0!	#DIV/0!	#DIV/0!	#DIV/0!	#DIV/0!	#DIV/0!	#DIV/0!		#DIV/0!	133.167	#DIV/0!	#DIV/0!	#DIV/0!			#DIV/0!
800	13.3333	#DIV/0!	#DIV/0!	#DIV/0!	#DIV/0!	#DIV/0!	#DIV/0!	#DIV/0!	#DIV/0!		#DIV/0!	133.333	#DIV/0!	#DIV/0!	#DIV/0!			#DIV/0!
801	13.35	#DIV/0!	#DIV/0!	#DIV/0!	#DIV/0!	#DIV/0!	#DIV/0!	#DIV/0!	#DIV/0!		#DIV/0!	133.5	#DIV/0!	#DIV/0!	#DIV/0!			#DIV/0!
802	13.3667	#DIV/0!	#DIV/0!	#DIV/0!	#DIV/0!	#DIV/0!	#DIV/0!	#DIV/0!	#DIV/0!		#DIV/0!	133.667	#DIV/0!	#DIV/0!	#DIV/0!			#DIV/0!
803	13.3833	#DIV/0!	#DIV/0!	#DIV/0!	#DIV/0!	#DIV/0!	#DIV/0!	#DIV/0!	#DIV/0!		#DIV/0!	133.833	#DIV/0!	#DIV/0!	#DIV/0!			#DIV/0!
804	13.4	#DIV/0!	#DIV/0!	#DIV/0!	#DIV/0!	#DIV/0!	#DIV/0!	#DIV/0!	#DIV/0!		#DIV/0!	134	#DIV/0!	#DIV/0!	#DIV/0!			#DIV/0!
805	13.4167	#DIV/0!	#DIV/0!	#DIV/0!	#DIV/0!	#DIV/0!	#DIV/0!	#DIV/0!	#DIV/0!		#DIV/0!	134.167	#DIV/0!	#DIV/0!	#DIV/0!			#DIV/0!
806	13.4333	#DIV/0!	#DIV/0!	#DIV/0!	#DIV/0!	#DIV/0!	#DIV/0!	#DIV/0!	#DIV/0!		#DIV/0!	134.333	#DIV/0!	#DIV/0!	#DIV/0!			#DIV/0!
807	13.45	#DIV/0!	#DIV/0!	#DIV/0!	#DIV/0!	#DIV/0!	#DIV/0!	#DIV/0!	#DIV/0!		#DIV/0!	134.5	#DIV/0!	#DIV/0!	#DIV/0!			#DIV/0!
808	13.4667	#DIV/0!	#DIV/0!	#DIV/0!	#DIV/0!	#DIV/0!	#DIV/0!	#DIV/0!	#DIV/0!		#DIV/0!	134.667	#DIV/0!	#DIV/0!	#DIV/0!			#DIV/0!
809	13.4833	#DIV/0!	#DIV/0!	#DIV/0!	#DIV/0!	#DIV/0!	#DIV/0!	#DIV/0!	#DIV/0!		#DIV/0!	134.833	#DIV/0!	#DIV/0!	#DIV/0!			#DIV/0!
810	13.5	#DIV/0!	#DIV/0!	#DIV/0!	#DIV/0!	#DIV/0!	#DIV/0!	#DIV/0!	#DIV/0!		#DIV/0!	135	#DIV/0!	#DIV/0!	#DIV/0!			#DIV/0!
811	13.5167	#DIV/0!	#DIV/0!	#DIV/0!	#DIV/0!	#DIV/0!	#DIV/0!	#DIV/0!	#DIV/0!		#DIV/0!	135.167	#DIV/0!	#DIV/0!	#DIV/0!			#DIV/0!
812	13.5333	#DIV/0!	#DIV/0!	#DIV/0!	#DIV/0!	#DIV/0!	#DIV/0!	#DIV/0!	#DIV/0!		#DIV/0!	135.333	#DIV/0!	#DIV/0!	#DIV/0!			#DIV/0!
813	13.55	#DIV/0!	#DIV/0!	#DIV/0!	#DIV/0!	#DIV/0!	#DIV/0!	#DIV/0!	#DIV/0!		#DIV/0!	135.5	#DIV/0!	#DIV/0!	#DIV/0!			#DIV/0!
814	13.5667	#DIV/0!	#DIV/0!	#DIV/0!	#DIV/0!	#DIV/0!	#DIV/0!	#DIV/0!	#DIV/0!		#DIV/0!	135.667	#DIV/0!	#DIV/0!	#DIV/0!			#DIV/0!
815	13.5833	#DIV/0!	#DIV/0!	#DIV/0!	#DIV/0!	#DIV/0!	#DIV/0!	#DIV/0!	#DIV/0!		#DIV/0!	135.833	#DIV/0!	#DIV/0!	#DIV/0!			#DIV/0!
816	13.6	#DIV/0!	#DIV/0!	#DIV/0!	#DIV/0!	#DIV/0!	#DIV/0!	#DIV/0!	#DIV/0!		#DIV/0!	136	#DIV/0!	#DIV/0!	#DIV/0!			#DIV/0!
817	13.6167	#DIV/0!	#DIV/0!	#DIV/0!	#DIV/0!	#DIV/0!	#DIV/0!	#DIV/0!	#DIV/0!		#DIV/0!	136.167	#DIV/0!	#DIV/0!	#DIV/0!			#DIV/0!
818	13.6333	#DIV/0!	#DIV/0!	#DIV/0!	#DIV/0!	#DIV/0!	#DIV/0!	#DIV/0!	#DIV/0!		#DIV/0!	136.333	#DIV/0!	#DIV/0!	#DIV/0!			#DIV/0!
819	13.65	#DIV/0!	#DIV/0!	#DIV/0!	#DIV/0!	#DIV/0!	#DIV/0!	#DIV/0!	#DIV/0!		#DIV/0!	136.5	#DIV/0!	#DIV/0!	#DIV/0!			#DIV/0!
820	13.6667	#DIV/0!	#DIV/0!	#DIV/0!	#DIV/0!	#DIV/0!	#DIV/0!	#DIV/0!	#DIV/0!		#DIV/0!	136.667	#DIV/0!	#DIV/0!	#DIV/0!			#DIV/0!
821	13.6833	#DIV/0!	#DIV/0!	#DIV/0!	#DIV/0!	#DIV/0!	#DIV/0!	#DIV/0!	#DIV/0!		#DIV/0!	136.833	#DIV/0!	#DIV/0!	#DIV/0!			#DIV/0!
822	13.7	#DIV/0!	#DIV/0!	#DIV/0!	#DIV/0!	#DIV/0!	#DIV/0!	#DIV/0!	#DIV/0!		#DIV/0!	137	#DIV/0!	#DIV/0!	#DIV/0!			#DIV/0!
823	13.7167	#DIV/0!	#DIV/0!	#DIV/0!	#DIV/0!	#DIV/0!	#DIV/0!	#DIV/0!	#DIV/0!		#DIV/0!	137.167	#DIV/0!	#DIV/0!	#DIV/0!			#DIV/0!
824	13.7333	#DIV/0!	#DIV/0!	#DIV/0!	#DIV/0!	#DIV/0!	#DIV/0!	#DIV/0!	#DIV/0!		#DIV/0!	137.333	#DIV/0!	#DIV/0!	#DIV/0!			#DIV/0!
825	13.75	#DIV/0!	#DIV/0!	#DIV/0!	#DIV/0!	#DIV/0!	#DIV/0!	#DIV/0!	#DIV/0!		#DIV/0!	137.5	#DIV/0!	#DIV/0!	#DIV/0!			#DIV/0!
826	13.7667	#DIV/0!	#DIV/0!	#DIV/0!	#DIV/0!	#DIV/0!	#DIV/0!	#DIV/0!	#DIV/0!		#DIV/0!	137.667	#DIV/0!	#DIV/0!	#DIV/0!			#DIV/0!
827	13.7833	#DIV/0!	#DIV/0!	#DIV/0!	#DIV/0!	#DIV/0!	#DIV/0!	#DIV/0!	#DIV/0!		#DIV/0!	137.833	#DIV/0!	#DIV/0!	#DIV/0!			#DIV/0!
828	13.8	#DIV/0!	#DIV/0!	#DIV/0!	#DIV/0!	#DIV/0!	#DIV/0!	#DIV/0!	#DIV/0!		#DIV/0!	138	#DIV/0!	#DIV/0!	#DIV/0!			#DIV/0!
829	13.8167	#DIV/0!	#DIV/0!	#DIV/0!	#DIV/0!	#DIV/0!	#DIV/0!	#DIV/0!	#DIV/0!		#DIV/0!	138.167	#DIV/0!	#DIV/0!	#DIV/0!			#DIV/0!
830	13.8333	#DIV/0!	#DIV/0!	#DIV/0!	#DIV/0!	#DIV/0!	#DIV/0!	#DIV/0!	#DIV/0!		#DIV/0!	138.333	#DIV/0!	#DIV/0!	#DIV/0!			#DIV/0!
831	13.85	#DIV/0!	#DIV/0!	#DIV/0!	#DIV/0!	#DIV/0!	#DIV/0!	#DIV/0!	#DIV/0!		#DIV/0!	138.5	#DIV/0!	#DIV/0!	#DIV/0!			#DIV/0!
832	13.8667	#DIV/0!	#DIV/0!	#DIV/0!	#DIV/0!	#DIV/0!	#DIV/0!	#DIV/0!	#DIV/0!		#DIV/0!	138.667	#DIV/0!	#DIV/0!	#DIV/0!			#DIV/0!
833	13.8833	#DIV/0!	#DIV/0!	#DIV/0!	#DIV/0!	#DIV/0!	#DIV/0!	#DIV/0!	#DIV/0!		#DIV/0!	138.833	#DIV/0!	#DIV/0!	#DIV/0!			#DIV/0!
834	13.9	#DIV/0!	#DIV/0!	#DIV/0!	#DIV/0!	#DIV/0!	#DIV/0!	#DIV/0!	#DIV/0!		#DIV/0!	139	#DIV/0!	#DIV/0!	#DIV/0!			#DIV/0!
835	13.9167	#DIV/0!	#DIV/0!	#DIV/0!	#DIV/0!	#DIV/0!	#DIV/0!	#DIV/0!	#DIV/0!		#DIV/0!	139.167	#DIV/0!	#DIV/0!	#DIV/0!			#DIV/0!
836	13.9333	#DIV/0!	#DIV/0!	#DIV/0!	#DIV/0!	#DIV/0!	#DIV/0!	#DIV/0!	#DIV/0!		#DIV/0!	139.333	#DIV/0!	#DIV/0!	#DIV/0!			#DIV/0!
837	13.95	#DIV/0!	#DIV/0!	#DIV/0!	#DIV/0!	#DIV/0!	#DIV/0!	#DIV/0!	#DIV/0!		#DIV/0!	139.5	#DIV/0!	#DIV/0!	#DIV/0!			#DIV/0!
838	13.9667	#DIV/0!	#DIV/0!	#DIV/0!	#DIV/0!	#DIV/0!	#DIV/0!	#DIV/0!	#DIV/0!		#DIV/0!	139.667	#DIV/0!	#DIV/0!	#DIV/0!			#DIV/0!
839	13.9833	#DIV/0!	#DIV/0!	#DIV/0!	#DIV/0!	#DIV/0!	#DIV/0!	#DIV/0!	#DIV/0!		#DIV/0!	139.833	#DIV/0!	#DIV/0!	#DIV/0!			#DIV/0!
840	14	#DIV/0!	#DIV/0!	#DIV/0!	#DIV/0!	#DIV/0!	#DIV/0!	#DIV/0!	#DIV/0!		#DIV/0!	140	#DIV/0!	#DIV/0!	#DIV/0!			#DIV/0!
841	14.0167	#DIV/0!	#DIV/0!	#DIV/0!	#DIV/0!	#DIV/0!	#DIV/0!	#DIV/0!	#DIV/0!		#DIV/0!	140.167	#DIV/0!	#DIV/0!	#DIV/0!			#DIV/0!
842	14.0333	#DIV/0!	#DIV/0!	#DIV/0!	#DIV/0!	#DIV/0!	#DIV/0!	#DIV/0!	#DIV/0!		#DIV/0!	140.333	#DIV/0!	#DIV/0!	#DIV/0!			#DIV/0!
843	14.05	#DIV/0!	#DIV/0!	#DIV/0!	#DIV/0!	#DIV/0!	#DIV/0!	#DIV/0!	#DIV/0!		#DIV/0!	140.5	#DIV/0!	#DIV/0!	#DIV/0!			#DIV/0!
844	14.0667	#DIV/0!	#DIV/0!	#DIV/0!	#DIV/0!	#DIV/0!	#DIV/0!	#DIV/0!	#DIV/0!		#DIV/0!	140.667	#DIV/0!	#DIV/0!	#DIV/0!			#DIV/0!
845	14.0833	#DIV/0!	#DIV/0!	#DIV/0!	#DIV/0!	#DIV/0!	#DIV/0!	#DIV/0!	#DIV/0!		#DIV/0!	140.833	#DIV/0!	#DIV/0!	#DIV/0!			#DIV/0!
846	14.1	#DIV/0!	#DIV/0!	#DIV/0!	#DIV/0!	#DIV/0!	#DIV/0!	#DIV/0!	#DIV/0!		#DIV/0!	141	#DIV/0!	#DIV/0!	#DIV/0!			#DIV/0!
847	14.1167	#DIV/0!	#DIV/0!	#DIV/0!	#DIV/0!	#DIV/0!	#DIV/0!	#DIV/0!	#DIV/0!		#DIV/0!	141.167	#DIV/0!	#DIV/0!	#DIV/0!			#DIV/0!
848	14.1333	#DIV/0!	#DIV/0!	#DIV/0!	#DIV/0!	#DIV/0!	#DIV/0!	#DIV/0!	#DIV/0!		#DIV/0!	141.333	#DIV/0!	#DIV/0!	#DIV/0!			#DIV/0!
849	14.15	#DIV/0!	#DIV/0!	#DIV/0!	#DIV/0!	#DIV/0!	#DIV/0!	#DIV/0!	#DIV/0!		#DIV/0!	141.5	#DIV/0!	#DIV/0!	#DIV/0!			#DIV/0!
850	14.1667	#DIV/0!	#DIV/0!	#DIV/0!	#DIV/0!	#DIV/0!	#DIV/0!	#DIV/0!	#DIV/0!		#DIV/0!	141.667	#DIV/0!	#DIV/0!	#DIV/0!			#DIV/0!
851	14.1833	#DIV/0!	#DIV/0!	#DIV/0!	#DIV/0!	#DIV/0!	#DIV/0!	#DIV/0!	#DIV/0!		#DIV/0!	141.833	#DIV/0!	#DIV/0!	#DIV/0!			#DIV/0!
852	14.2	#DIV/0!	#DIV/0!	#DIV/0!	#DIV/0!	#DIV/0!	#DIV/0!	#DIV/0!	#DIV/0!		#DIV/0!	142	#DIV/0!	#DIV/0!	#DIV/0!			#DIV/0!
853	14.2167	#DIV/0!	#DIV/0!	#DIV/0!	#DIV/0!	#DIV/0!	#DIV/0!	#DIV/0!	#DIV/0!		#DIV/0!	142.167	#DIV/0!	#DIV/0!	#DIV/0!			#DIV/0!
854	14.2333	#DIV/0!	#DIV/0!	#DIV/0!	#DIV/0!	#DIV/0!	#DIV/0!	#DIV/0!	#DIV/0!		#DIV/0!	142.333	#DIV/0!	#DIV/0!	#DIV/0!			#DIV/0!
855	14.25	#DIV/0!	#DIV/0!	#DIV/0!	#DIV/0!	#DIV/0!	#DIV/0!	#DIV/0!	#DIV/0!		#DIV/0!	142.5	#DIV/0!	#DIV/0!	#DIV/0!			#DIV/0!
856	14.2667	#DIV/0!	#DIV/0!	#DIV/0!	#DIV/0!	#DIV/0!	#DIV/0!	#DIV/0!	#DIV/0!		#DIV/0!	142.667	#DIV/0!	#DIV/0!	#DIV/0!			#DIV/0!
857	14.2833	#DIV/0!	#DIV/0!	#DIV/0!	#DIV/0!	#DIV/0!	#DIV/0!	#DIV/0!	#DIV/0!		#DIV/0!	142.833	#DIV/0!	#DIV/0!	#DIV/0!			#DIV/0!
858	14.3	#DIV/0!	#DIV/0!	#DIV/0!	#DIV/0!	#DIV/0!	#DIV/0!	#DIV/0!	#DIV/0!		#DIV/0!	143	#DIV/0!	#DIV/0!	#DIV/0!			#DIV/0!
859	14.3167	#DIV/0!	#DIV/0!	#DIV/0!	#DIV/0!	#DIV/0!	#DIV/0!	#DIV/0!	#DIV/0!		#DIV/0!	143.167	#DIV/0!	#DIV/0!	#DIV/0!			#DIV/0!
860	14.3333	#DIV/0!	#DIV/0!	#DIV/0!	#DIV/0!	#DIV/0!	#DIV/0!	#DIV/0!	#DIV/0!		#DIV/0!	143.333	#DIV/0!	#DIV/0!	#DIV/0!			#DIV/0!
861	14.35	#DIV/0!	#DIV/0!	#DIV/0!	#DIV/0!	#DIV/0!	#DIV/0!	#DIV/0!	#DIV/0!		#DIV/0!	143.5	#DIV/0!	#DIV/0!	#DIV/0!			#DIV/0!
862	14.3667	#DIV/0!	#DIV/0!	#DIV/0!	#DIV/0!	#DIV/0!	#DIV/0!	#DIV/0!	#DIV/0!		#DIV/0!	143.667	#DIV/0!	#DIV/0!	#DIV/0!			#DIV/0!
863	14.3833	#DIV/0!	#DIV/0!	#DIV/0!	#DIV/0!	#DIV/0!	#DIV/0!	#DIV/0!	#DIV/0!		#DIV/0!	143.833	#DIV/0!	#DIV/0!	#DIV/0!			#DIV/0!
864	14.4	#DIV/0!	#DIV/0!	#DIV/0!	#DIV/0!	#DIV/0!	#DIV/0!	#DIV/0!	#DIV/0!		#DIV/0!	144	#DIV/0!	#DIV/0!	#DIV/0!			#DIV/0!
865	14.4167	#DIV/0!	#DIV/0!	#DIV/0!	#DIV/0!	#DIV/0!	#DIV/0!	#DIV/0!	#DIV/0!		#DIV/0!	144.167	#DIV/0!	#DIV/0!	#DIV/0!			#DIV/0!
866	14.4333	#DIV/0!	#DIV/0!	#DIV/0!	#DIV/0!	#DIV/0!	#DIV/0!	#DIV/0!	#DIV/0!		#DIV/0!	144.333	#DIV/0!	#DIV/0!	#DIV/0!			#DIV/0!
867	14.45	#DIV/0!	#DIV/0!	#DIV/0!	#DIV/0!	#DIV/0!	#DIV/0!	#DIV/0!	#DIV/0!		#DIV/0!	144.5	#DIV/0!	#DIV/0!	#DIV/0!			#DIV/0!
868	14.4667	#DIV/0!	#DIV/0!	#DIV/0!	#DIV/0!	#DIV/0!	#DIV/0!	#DIV/0!	#DIV/0!		#DIV/0!	144.667	#DIV/0!	#DIV/0!	#DIV/0!			#DIV/0!
869	14.4833	#DIV/0!	#DIV/0!	#DIV/0!	#DIV/0!	#DIV/0!	#DIV/0!	#DIV/0!	#DIV/0!		#DIV/0!	144.833	#DIV/0!	#DIV/0!	#DIV/0!			#DIV/0!
870	14.5	#DIV/0!	#DIV/0!	#DIV/0!	#DIV/0!	#DIV/0!	#DIV/0!	#DIV/0!	#DIV/0!		#DIV/0!	145	#DIV/0!	#DIV/0!	#DIV/0!			#DIV/0!
871	14.5167	#DIV/0!	#DIV/0!	#DIV/0!	#DIV/0!	#DIV/0!	#DIV/0!	#DIV/0!	#DIV/0!		#DIV/0!	145.167	#DIV/0!	#DIV/0!	#DIV/0!			#DIV/0!
872	14.5333	#DIV/0!	#DIV/0!	#DIV/0!	#DIV/0!	#DIV/0!	#DIV/0!	#DIV/0!	#DIV/0!		#DIV/0!	145.333	#DIV/0!	#DIV/0!	#DIV/0!			#DIV/0!
873	14.55	#DIV/0!	#DIV/0!	#DIV/0!	#DIV/0!	#DIV/0!	#DIV/0!	#DIV/0!	#DIV/0!		#DIV/0!	145.5	#DIV/0!	#DIV/0!	#DIV/0!			#DIV/0!
874	14.5667	#DIV/0!	#DIV/0!	#DIV/0!	#DIV/0!	#DIV/0!	#DIV/0!	#DIV/0!	#DIV/0!		#DIV/0!	145.667	#DIV/0!	#DIV/0!	#DIV/0!			#DIV/0!
875	14.5833	#DIV/0!	#DIV/0!	#DIV/0!	#DIV/0!	#DIV/0!	#DIV/0!	#DIV/0!	#DIV/0!		#DIV/0!	145.833	#DIV/0!	#DIV/0!	#DIV/0!			#DIV/0!
876	14.6	#DIV/0!	#DIV/0!	#DIV/0!	#DIV/0!	#DIV/0!	#DIV/0!	#DIV/0!	#DIV/0!		#DIV/0!	146	#DIV/0!	#DIV/0!	#DIV/0!			#DIV/0!
877	14.6167	#DIV/0!	#DIV/0!	#DIV/0!	#DIV/0!	#DIV/0!	#DIV/0!	#DIV/0!	#DIV/0!		#DIV/0!	146.167	#DIV/0!	#DIV/0!	#DIV/0!			#DIV/0!
878	14.6333	#DIV/0!	#DIV/0!	#DIV/0!	#DIV/0!	#DIV/0!	#DIV/0!	#DIV/0!	#DIV/0!		#DIV/0!	146.333	#DIV/0!	#DIV/0!	#DIV/0!			#DIV/0!
879	14.65	#DIV/0!	#DIV/0!	#DIV/0!	#DIV/0!	#DIV/0!	#DIV/0!	#DIV/0!	#DIV/0!		#DIV/0!	146.5	#DIV/0!	#DIV/0!	#DIV/0!			#DIV/0!
880	14.6667	#DIV/0!	#DIV/0!	#DIV/0!	#DIV/0!	#DIV/0!	#DIV/0!	#DIV/0!	#DIV/0!		#DIV/0!	146.667	#DIV/0!	#DIV/0!	#DIV/0!			#DIV/0!
881	14.6833	#DIV/0!	#DIV/0!	#DIV/0!	#DIV/0!	#DIV/0!	#DIV/0!	#DIV/0!	#DIV/0!		#DIV/0!	146.833	#DIV/0!	#DIV/0!	#DIV/0!			#DIV/0!
882	14.7	#DIV/0!	#DIV/0!	#DIV/0!	#DIV/0!	#DIV/0!	#DIV/0!	#DIV/0!	#DIV/0!		#DIV/0!	147	#DIV/0!	#DIV/0!	#DIV/0!			#DIV/0!
883	14.7167	#DIV/0!	#DIV/0!	#DIV/0!	#DIV/0!	#DIV/0!	#DIV/0!	#DIV/0!	#DIV/0!		#DIV/0!	147.167	#DIV/0!	#DIV/0!	#DIV/0!			#DIV/0!
884	14.7333	#DIV/0!	#DIV/0!	#DIV/0!	#DIV/0!	#DIV/0!	#DIV/0!	#DIV/0!	#DIV/0!		#DIV/0!	147.333	#DIV/0!	#DIV/0!	#DIV/0!			#DIV/0!
885	14.75	#DIV/0!	#DIV/0!	#DIV/0!	#DIV/0!	#DIV/0!	#DIV/0!	#DIV/0!	#DIV/0!		#DIV/0!	147.5	#DIV/0!	#DIV/0!	#DIV/0!			#DIV/0!
886	14.7667	#DIV/0!	#DIV/0!	#DIV/0!	#DIV/0!	#DIV/0!	#DIV/0!	#DIV/0!	#DIV/0!		#DIV/0!	147.667	#DIV/0!	#DIV/0!	#DIV/0!			#DIV/0!
887	14.7833	#DIV/0!	#DIV/0!	#DIV/0!	#DIV/0!	#DIV/0!	#DIV/0!	#DIV/0!	#DIV/0!		#DIV/0!	147.833	#DIV/0!	#DIV/0!	#DIV/0!			#DIV/0!
888	14.8	#DIV/0!	#DIV/0!	#DIV/0!	#DIV/0!	#DIV/0!	#DIV/0!	#DIV/0!	#DIV/0!		#DIV/0!	148	#DIV/0!	#DIV/0!	#DIV/0!			#DIV/0!
889	14.8167	#DIV/0!	#DIV/0!	#DIV/0!	#DIV/0!	#DIV/0!	#DIV/0!	#DIV/0!	#DIV/0!		#DIV/0!	148.167	#DIV/0!	#DIV/0!	#DIV/0!			#DIV/0!
890	14.8333	#DIV/0!	#DIV/0!	#DIV/0!	#DIV/0!	#DIV/0!	#DIV/0!	#DIV/0!	#DIV/0!		#DIV/0!	148.333	#DIV/0!	#DIV/0!	#DIV/0!			#DIV/0!
891	14.85	#DIV/0!	#DIV/0!	#DIV/0!	#DIV/0!	#DIV/0!	#DIV/0!	#DIV/0!	#DIV/0!		#DIV/0!	148.5	#DIV/0!	#DIV/0!	#DIV/0!			#DIV/0!
892	14.8667	#DIV/0!	#DIV/0!	#DIV/0!	#DIV/0!	#DIV/0!	#DIV/0!	#DIV/0!	#DIV/0!		#DIV/0!	148.667	#DIV/0!	#DIV/0!	#DIV/0!			#DIV/0!
893	14.8833	#DIV/0!	#DIV/0!	#DIV/0!	#DIV/0!	#DIV/0!	#DIV/0!	#DIV/0!	#DIV/0!		#DIV/0!	148.833	#DIV/0!	#DIV/0!	#DIV/0!			#DIV/0!
894	14.9	#DIV/0!	#DIV/0!	#DIV/0!	#DIV/0!	#DIV/0!	#DIV/0!	#DIV/0!	#DIV/0!		#DIV/0!	149	#DIV/0!	#DIV/0!	#DIV/0!			#DIV/0!
895	14.9167	#DIV/0!	#DIV/0!	#DIV/0!	#DIV/0!	#DIV/0!	#DIV/0!	#DIV/0!	#DIV/0!		#DIV/0!	149.167	#DIV/0!	#DIV/0!	#DIV/0!			#DIV/0!
896	14.9333	#DIV/0!	#DIV/0!	#DIV/0!	#DIV/0!	#DIV/0!	#DIV/0!	#DIV/0!	#DIV/0!		#DIV/0!	149.333	#DIV/0!	#DIV/0!	#DIV/0!			#DIV/0!
897	14.95	#DIV/0!	#DIV/0!	#DIV/0!	#DIV/0!	#DIV/0!	#DIV/0!	#DIV/0!	#DIV/0!		#DIV/0!	149.5	#DIV/0!	#DIV/0!	#DIV/0!			#DIV/0!
898	14.9667	#DIV/0!	#DIV/0!	#DIV/0!	#DIV/0!	#DIV/0!	#DIV/0!	#DIV/0!	#DIV/0!		#DIV/0!	149.667	#DIV/0!	#DIV/0!	#DIV/0!			#DIV/0!
899	14.9833	#DIV/0!	#DIV/0!	#DIV/0!	#DIV/0!	#DIV/0!	#DIV/0!	#DIV/0!	#DIV/0!		#DIV/0!	149.833	#DIV/0!	#DIV/0!	#DIV/0!			#DIV/0!
900	15	#DIV/0!	#DIV/0!	#DIV/0!	#DIV/0!	#DIV/0!	#DIV/0!	#DIV/0!	#DIV/0!		#DIV/0!	150	#DIV/0!	#DIV/0!	#DIV/0!			#DIV/0!
901	15.0167	#DIV/0!	#DIV/0!	#DIV/0!	#DIV/0!	#DIV/0!	#DIV/0!	#DIV/0!	#DIV/0!		#DIV/0!	150.167	#DIV/0!	#DIV/0!	#DIV/0!			#DIV/0!
902	15.0333	#DIV/0!	#DIV/0!	#DIV/0!	#DIV/0!	#DIV/0!	#DIV/0!	#DIV/0!	#DIV/0!		#DIV/0!	150.333	#DIV/0!	#DIV/0!	#DIV/0!			#DIV/0!
903	15.05	#DIV/0!	#DIV/0!	#DIV/0!	#DIV/0!	#DIV/0!	#DIV/0!	#DIV/0!	#DIV/0!		#DIV/0!	150.5	#DIV/0!	#DIV/0!	#DIV/0!			#DIV/0!
904	15.0667	#DIV/0!	#DIV/0!	#DIV/0!	#DIV/0!	#DIV/0!	#DIV/0!	#DIV/0!	#DIV/0!		#DIV/0!	150.667	#DIV/0!	#DIV/0!	#DIV/0!			#DIV/0!
905	15.0833	#DIV/0!	#DIV/0!	#DIV/0!	#DIV/0!	#DIV/0!	#DIV/0!	#DIV/0!	#DIV/0!		#DIV/0!	150.833	#DIV/0!	#DIV/0!	#DIV/0!			#DIV/0!
906	15.1	#DIV/0!	#DIV/0!	#DIV/0!	#DIV/0!	#DIV/0!	#DIV/0!	#DIV/0!	#DIV/0!		#DIV/0!	151	#DIV/0!	#DIV/0!	#DIV/0!			#DIV/0!
907	15.1167	#DIV/0!	#DIV/0!	#DIV/0!	#DIV/0!	#DIV/0!	#DIV/0!	#DIV/0!	#DIV/0!		#DIV/0!	151.167	#DIV/0!	#DIV/0!	#DIV/0!			#DIV/0!
908	15.1333	#DIV/0!	#DIV/0!	#DIV/0!	#DIV/0!	#DIV/0!	#DIV/0!	#DIV/0!	#DIV/0!		#DIV/0!	151.333	#DIV/0!	#DIV/0!	#DIV/0!			#DIV/0!
909	15.15	#DIV/0!	#DIV/0!	#DIV/0!	#DIV/0!	#DIV/0!	#DIV/0!	#DIV/0!	#DIV/0!		#DIV/0!	151.5	#DIV/0!	#DIV/0!	#DIV/0!			#DIV/0!
910	15.1667	#DIV/0!	#DIV/0!	#DIV/0!	#DIV/0!	#DIV/0!	#DIV/0!	#DIV/0!	#DIV/0!		#DIV/0!	151.667	#DIV/0!	#DIV/0!	#DIV/0!			#DIV/0!
911	15.1833	#DIV/0!	#DIV/0!	#DIV/0!	#DIV/0!	#DIV/0!	#DIV/0!	#DIV/0!	#DIV/0!		#DIV/0!	151.833	#DIV/0!	#DIV/0!	#DIV/0!			#DIV/0!
912	15.2	#DIV/0!	#DIV/0!	#DIV/0!	#DIV/0!	#DIV/0!	#DIV/0!	#DIV/0!	#DIV/0!		#DIV/0!	152	#DIV/0!	#DIV/0!	#DIV/0!			#DIV/0!
913	15.2167	#DIV/0!	#DIV/0!	#DIV/0!	#DIV/0!	#DIV/0!	#DIV/0!	#DIV/0!	#DIV/0!		#DIV/0!	152.167	#DIV/0!	#DIV/0!	#DIV/0!			#DIV/0!
914	15.2333	#DIV/0!	#DIV/0!	#DIV/0!	#DIV/0!	#DIV/0!	#DIV/0!	#DIV/0!	#DIV/0!		#DIV/0!	152.333	#DIV/0!	#DIV/0!	#DIV/0!			#DIV/0!
915	15.25	#DIV/0!	#DIV/0!	#DIV/0!	#DIV/0!	#DIV/0!	#DIV/0!	#DIV/0!	#DIV/0!		#DIV/0!	152.5	#DIV/0!	#DIV/0!	#DIV/0!			#DIV/0!
916	15.2667	#DIV/0!	#DIV/0!	#DIV/0!	#DIV/0!	#DIV/0!	#DIV/0!	#DIV/0!	#DIV/0!		#DIV/0!	152.667	#DIV/0!	#DIV/0!	#DIV/0!			#DIV/0!
917	15.2833	#DIV/0!	#DIV/0!	#DIV/0!	#DIV/0!	#DIV/0!	#DIV/0!	#DIV/0!	#DIV/0!		#DIV/0!	152.833	#DIV/0!	#DIV/0!	#DIV/0!			#DIV/0!
918	15.3	#DIV/0!	#DIV/0!	#DIV/0!	#DIV/0!	#DIV/0!	#DIV/0!	#DIV/0!	#DIV/0!		#DIV/0!	153	#DIV/0!	#DIV/0!	#DIV/0!			#DIV/0!
919	15.3167	#DIV/0!	#DIV/0!	#DIV/0!	#DIV/0!	#DIV/0!	#DIV/0!	#DIV/0!	#DIV/0!		#DIV/0!	153.167	#DIV/0!	#DIV/0!	#DIV/0!			#DIV/0!
920	15.3333	#DIV/0!	#DIV/0!	#DIV/0!	#DIV/0!	#DIV/0!	#DIV/0!	#DIV/0!	#DIV/0!		#DIV/0!	153.333	#DIV/0!	#DIV/0!	#DIV/0!			#DIV/0!
921	15.35	#DIV/0!	#DIV/0!	#DIV/0!	#DIV/0!	#DIV/0!	#DIV/0!	#DIV/0!	#DIV/0!		#DIV/0!	153.5	#DIV/0!	#DIV/0!	#DIV/0!			#DIV/0!
922	15.3667	#DIV/0!	#DIV/0!	#DIV/0!	#DIV/0!	#DIV/0!	#DIV/0!	#DIV/0!	#DIV/0!		#DIV/0!	153.667	#DIV/0!	#DIV/0!	#DIV/0!			#DIV/0!
923	15.3833	#DIV/0!	#DIV/0!	#DIV/0!	#DIV/0!	#DIV/0!	#DIV/0!	#DIV/0!	#DIV/0!		#DIV/0!	153.833	#DIV/0!	#DIV/0!	#DIV/0!			#DIV/0!
924	15.4	#DIV/0!	#DIV/0!	#DIV/0!	#DIV/0!	#DIV/0!	#DIV/0!	#DIV/0!	#DIV/0!		#DIV/0!	154	#DIV/0!	#DIV/0!	#DIV/0!			#DIV/0!
925	15.4167	#DIV/0!	#DIV/0!	#DIV/0!	#DIV/0!	#DIV/0!	#DIV/0!	#DIV/0!	#DIV/0!		#DIV/0!	154.167	#DIV/0!	#DIV/0!	#DIV/0!			#DIV/0!
926	15.4333	#DIV/0!	#DIV/0!	#DIV/0!	#DIV/0!	#DIV/0!	#DIV/0!	#DIV/0!	#DIV/0!		#DIV/0!	154.333	#DIV/0!	#DIV/0!	#DIV/0!			#DIV/0!
927	15.45	#DIV/0!	#DIV/0!	#DIV/0!	#DIV/0!	#DIV/0!	#DIV/0!	#DIV/0!	#DIV/0!		#DIV/0!	154.5	#DIV/0!	#DIV/0!	#DIV/0!			#DIV/0!
928	15.4667	#DIV/0!	#DIV/0!	#DIV/0!	#DIV/0!	#DIV/0!	#DIV/0!	#DIV/0!	#DIV/0!		#DIV/0!	154.667	#DIV/0!	#DIV/0!	#DIV/0!			#DIV/0!
929	15.4833	#DIV/0!	#DIV/0!	#DIV/0!	#DIV/0!	#DIV/0!	#DIV/0!	#DIV/0!	#DIV/0!		#DIV/0!	154.833	#DIV/0!	#DIV/0!	#DIV/0!			#DIV/0!
930	15.5	#DIV/0!	#DIV/0!	#DIV/0!	#DIV/0!	#DIV/0!	#DIV/0!	#DIV/0!	#DIV/0!		#DIV/0!	155	#DIV/0!	#DIV/0!	#DIV/0!			#DIV/0!
931	15.5167	#DIV/0!	#DIV/0!	#DIV/0!	#DIV/0!	#DIV/0!	#DIV/0!	#DIV/0!	#DIV/0!		#DIV/0!	155.167	#DIV/0!	#DIV/0!	#DIV/0!			#DIV/0!
932	15.5333	#DIV/0!	#DIV/0!	#DIV/0!	#DIV/0!	#DIV/0!	#DIV/0!	#DIV/0!	#DIV/0!		#DIV/0!	155.333	#DIV/0!	#DIV/0!	#DIV/0!			#DIV/0!
933	15.55	#DIV/0!	#DIV/0!	#DIV/0!	#DIV/0!	#DIV/0!	#DIV/0!	#DIV/0!	#DIV/0!		#DIV/0!	155.5	#DIV/0!	#DIV/0!	#DIV/0!			#DIV/0!
934	15.5667	#DIV/0!	#DIV/0!	#DIV/0!	#DIV/0!	#DIV/0!	#DIV/0!	#DIV/0!	#DIV/0!		#DIV/0!	155.667	#DIV/0!	#DIV/0!	#DIV/0!			#DIV/0!
935	15.5833	#DIV/0!	#DIV/0!	#DIV/0!	#DIV/0!	#DIV/0!	#DIV/0!	#DIV/0!	#DIV/0!		#DIV/0!	155.833	#DIV/0!	#DIV/0!	#DIV/0!			#DIV/0!
936	15.6	#DIV/0!	#DIV/0!	#DIV/0!	#DIV/0!	#DIV/0!	#DIV/0!	#DIV/0!	#DIV/0!		#DIV/0!	156	#DIV/0!	#DIV/0!	#DIV/0!			#DIV/0!
937	15.6167	#DIV/0!	#DIV/0!	#DIV/0!	#DIV/0!	#DIV/0!	#DIV/0!	#DIV/0!	#DIV/0!		#DIV/0!	156.167	#DIV/0!	#DIV/0!	#DIV/0!			#DIV/0!
938	15.6333	#DIV/0!	#DIV/0!	#DIV/0!	#DIV/0!	#DIV/0!	#DIV/0!	#DIV/0!	#DIV/0!		#DIV/0!	156.333	#DIV/0!	#DIV/0!	#DIV/0!			#DIV/0!
939	15.65	#DIV/0!	#DIV/0!	#DIV/0!	#DIV/0!	#DIV/0!	#DIV/0!	#DIV/0!	#DIV/0!		#DIV/0!	156.5	#DIV/0!	#DIV/0!	#DIV/0!			#DIV/0!
940	15.6667	#DIV/0!	#DIV/0!	#DIV/0!	#DIV/0!	#DIV/0!	#DIV/0!	#DIV/0!	#DIV/0!		#DIV/0!	156.667	#DIV/0!	#DIV/0!	#DIV/0!			#DIV/0!
941	15.6833	#DIV/0!	#DIV/0!	#DIV/0!	#DIV/0!	#DIV/0!	#DIV/0!	#DIV/0!	#DIV/0!		#DIV/0!	156.833	#DIV/0!	#DIV/0!	#DIV/0!			#DIV/0!
942	15.7	#DIV/0!	#DIV/0!	#DIV/0!	#DIV/0!	#DIV/0!	#DIV/0!	#DIV/0!	#DIV/0!		#DIV/0!	157	#DIV/0!	#DIV/0!	#DIV/0!			#DIV/0!
943	15.7167	#DIV/0!	#DIV/0!	#DIV/0!	#DIV/0!	#DIV/0!	#DIV/0!	#DIV/0!	#DIV/0!		#DIV/0!	157.167	#DIV/0!	#DIV/0!	#DIV/0!			#DIV/0!
944	15.7333	#DIV/0!	#DIV/0!	#DIV/0!	#DIV/0!	#DIV/0!	#DIV/0!	#DIV/0!	#DIV/0!		#DIV/0!	157.333	#DIV/0!	#DIV/0!	#DIV/0!			#DIV/0!
945	15.75	#DIV/0!	#DIV/0!	#DIV/0!	#DIV/0!	#DIV/0!	#DIV/0!	#DIV/0!	#DIV/0!		#DIV/0!	157.5	#DIV/0!	#DIV/0!	#DIV/0!			#DIV/0!
946	15.7667	#DIV/0!	#DIV/0!	#DIV/0!	#DIV/0!	#DIV/0!	#DIV/0!	#DIV/0!	#DIV/0!		#DIV/0!	157.667	#DIV/0!	#DIV/0!	#DIV/0!			#DIV/0!
947	15.7833	#DIV/0!	#DIV/0!	#DIV/0!	#DIV/0!	#DIV/0!	#DIV/0!	#DIV/0!	#DIV/0!		#DIV/0!	157.833	#DIV/0!	#DIV/0!	#DIV/0!			#DIV/0!
948	15.8	#DIV/0!	#DIV/0!	#DIV/0!	#DIV/0!	#DIV/0!	#DIV/0!	#DIV/0!	#DIV/0!		#DIV/0!	158	#DIV/0!	#DIV/0!	#DIV/0!			#DIV/0!
949	15.8167	#DIV/0!	#DIV/0!	#DIV/0!	#DIV/0!	#DIV/0!	#DIV/0!	#DIV/0!	#DIV/0!		#DIV/0!	158.167	#DIV/0!	#DIV/0!	#DIV/0!			#DIV/0!
950	15.8333	#DIV/0!	#DIV/0!	#DIV/0!	#DIV/0!	#DIV/0!	#DIV/0!	#DIV/0!	#DIV/0!		#DIV/0!	158.333	#DIV/0!	#DIV/0!	#DIV/0!			#DIV/0!
951	15.85	#DIV/0!	#DIV/0!	#DIV/0!	#DIV/0!	#DIV/0!	#DIV/0!	#DIV/0!	#DIV/0!		#DIV/0!	158.5	#DIV/0!	#DIV/0!	#DIV/0!			#DIV/0!
952	15.8667	#DIV/0!	#DIV/0!	#DIV/0!	#DIV/0!	#DIV/0!	#DIV/0!	#DIV/0!	#DIV/0!		#DIV/0!	158.667	#DIV/0!	#DIV/0!	#DIV/0!			#DIV/0!
953	15.8833	#DIV/0!	#DIV/0!	#DIV/0!	#DIV/0!	#DIV/0!	#DIV/0!	#DIV/0!	#DIV/0!		#DIV/0!	158.833	#DIV/0!	#DIV/0!	#DIV/0!			#DIV/0!
954	15.9	#DIV/0!	#DIV/0!	#DIV/0!	#DIV/0!	#DIV/0!	#DIV/0!	#DIV/0!	#DIV/0!		#DIV/0!	159	#DIV/0!	#DIV/0!	#DIV/0!			#DIV/0!
955	15.9167	#DIV/0!	#DIV/0!	#DIV/0!	#DIV/0!	#DIV/0!	#DIV/0!	#DIV/0!	#DIV/0!		#DIV/0!	159.167	#DIV/0!	#DIV/0!	#DIV/0!			#DIV/0!
956	15.9333	#DIV/0!	#DIV/0!	#DIV/0!	#DIV/0!	#DIV/0!	#DIV/0!	#DIV/0!	#DIV/0!		#DIV/0!	159.333	#DIV/0!	#DIV/0!	#DIV/0!			#DIV/0!
957	15.95	#DIV/0!	#DIV/0!	#DIV/0!	#DIV/0!	#DIV/0!	#DIV/0!	#DIV/0!	#DIV/0!		#DIV/0!	159.5	#DIV/0!	#DIV/0!	#DIV/0!			#DIV/0!
958	15.9667	#DIV/0!	#DIV/0!	#DIV/0!	#DIV/0!	#DIV/0!	#DIV/0!	#DIV/0!	#DIV/0!		#DIV/0!	159.667	#DIV/0!	#DIV/0!	#DIV/0!			#DIV/0!
959	15.9833	#DIV/0!	#DIV/0!	#DIV/0!	#DIV/0!	#DIV/0!	#DIV/0!	#DIV/0!	#DIV/0!		#DIV/0!	159.833	#DIV/0!	#DIV/0!	#DIV/0!			#DIV/0!
960	16	#DIV/0!	#DIV/0!	#DIV/0!	#DIV/0!	#DIV/0!	#DIV/0!	#DIV/0!	#DIV/0!		#DIV/0!	160	#DIV/0!	#DIV/0!	#DIV/0!			#DIV/0!
961	16.0167	#DIV/0!	#DIV/0!	#DIV/0!	#DIV/0!	#DIV/0!	#DIV/0!	#DIV/0!	#DIV/0!		#DIV/0!	160.167	#DIV/0!	#DIV/0!	#DIV/0!			#DIV/0!
962	16.0333	#DIV/0!	#DIV/0!	#DIV/0!	#DIV/0!	#DIV/0!	#DIV/0!	#DIV/0!	#DIV/0!		#DIV/0!	160.333	#DIV/0!	#DIV/0!	#DIV/0!			#DIV/0!
963	16.05	#DIV/0!	#DIV/0!	#DIV/0!	#DIV/0!	#DIV/0!	#DIV/0!	#DIV/0!	#DIV/0!		#DIV/0!	160.5	#DIV/0!	#DIV/0!	#DIV/0!			#DIV/0!
964	16.0667	#DIV/0!	#DIV/0!	#DIV/0!	#DIV/0!	#DIV/0!	#DIV/0!	#DIV/0!	#DIV/0!		#DIV/0!	160.667	#DIV/0!	#DIV/0!	#DIV/0!			#DIV/0!
965	16.0833	#DIV/0!	#DIV/0!	#DIV/0!	#DIV/0!	#DIV/0!	#DIV/0!	#DIV/0!	#DIV/0!		#DIV/0!	160.833	#DIV/0!	#DIV/0!	#DIV/0!			#DIV/0!
966	16.1	#DIV/0!	#DIV/0!	#DIV/0!	#DIV/0!	#DIV/0!	#DIV/0!	#DIV/0!	#DIV/0!		#DIV/0!	161	#DIV/0!	#DIV/0!	#DIV/0!			#DIV/0!
967	16.1167	#DIV/0!	#DIV/0!	#DIV/0!	#DIV/0!	#DIV/0!	#DIV/0!	#DIV/0!	#DIV/0!		#DIV/0!	161.167	#DIV/0!	#DIV/0!	#DIV/0!			#DIV/0!
968	16.1333	#DIV/0!	#DIV/0!	#DIV/0!	#DIV/0!	#DIV/0!	#DIV/0!	#DIV/0!	#DIV/0!		#DIV/0!	161.333	#DIV/0!	#DIV/0!	#DIV/0!			#DIV/0!
969	16.15	#DIV/0!	#DIV/0!	#DIV/0!	#DIV/0!	#DIV/0!	#DIV/0!	#DIV/0!	#DIV/0!		#DIV/0!	161.5	#DIV/0!	#DIV/0!	#DIV/0!			#DIV/0!
970	16.1667	#DIV/0!	#DIV/0!	#DIV/0!	#DIV/0!	#DIV/0!	#DIV/0!	#DIV/0!	#DIV/0!		#DIV/0!	161.667	#DIV/0!	#DIV/0!	#DIV/0!			#DIV/0!
971	16.1833	#DIV/0!	#DIV/0!	#DIV/0!	#DIV/0!	#DIV/0!	#DIV/0!	#DIV/0!	#DIV/0!		#DIV/0!	161.833	#DIV/0!	#DIV/0!	#DIV/0!			#DIV/0!
972	16.2	#DIV/0!	#DIV/0!	#DIV/0!	#DIV/0!	#DIV/0!	#DIV/0!	#DIV/0!	#DIV/0!		#DIV/0!	162	#DIV/0!	#DIV/0!	#DIV/0!			#DIV/0!
973	16.2167	#DIV/0!	#DIV/0!	#DIV/0!	#DIV/0!	#DIV/0!	#DIV/0!	#DIV/0!	#DIV/0!		#DIV/0!	162.167	#DIV/0!	#DIV/0!	#DIV/0!			#DIV/0!
974	16.2333	#DIV/0!	#DIV/0!	#DIV/0!	#DIV/0!	#DIV/0!	#DIV/0!	#DIV/0!	#DIV/0!		#DIV/0!	162.333	#DIV/0!	#DIV/0!	#DIV/0!			#DIV/0!
975	16.25	#DIV/0!	#DIV/0!	#DIV/0!	#DIV/0!	#DIV/0!	#DIV/0!	#DIV/0!	#DIV/0!		#DIV/0!	162.5	#DIV/0!	#DIV/0!	#DIV/0!			#DIV/0!
976	16.2667	#DIV/0!	#DIV/0!	#DIV/0!	#DIV/0!	#DIV/0!	#DIV/0!	#DIV/0!	#DIV/0!		#DIV/0!	162.667	#DIV/0!	#DIV/0!	#DIV/0!			#DIV/0!
977	16.2833	#DIV/0!	#DIV/0!	#DIV/0!	#DIV/0!	#DIV/0!	#DIV/0!	#DIV/0!	#DIV/0!		#DIV/0!	162.833	#DIV/0!	#DIV/0!	#DIV/0!			#DIV/0!
978	16.3	#DIV/0!	#DIV/0!	#DIV/0!	#DIV/0!	#DIV/0!	#DIV/0!	#DIV/0!	#DIV/0!		#DIV/0!	163	#DIV/0!	#DIV/0!	#DIV/0!			#DIV/0!
979	16.3167	#DIV/0!	#DIV/0!	#DIV/0!	#DIV/0!	#DIV/0!	#DIV/0!	#DIV/0!	#DIV/0!		#DIV/0!	163.167	#DIV/0!	#DIV/0!	#DIV/0!			#DIV/0!
980	16.3333	#DIV/0!	#DIV/0!	#DIV/0!	#DIV/0!	#DIV/0!	#DIV/0!	#DIV/0!	#DIV/0!		#DIV/0!	163.333	#DIV/0!	#DIV/0!	#DIV/0!			#DIV/0!
981	16.35	#DIV/0!	#DIV/0!	#DIV/0!	#DIV/0!	#DIV/0!	#DIV/0!	#DIV/0!	#DIV/0!		#DIV/0!	163.5	#DIV/0!	#DIV/0!	#DIV/0!			#DIV/0!
982	16.3667	#DIV/0!	#DIV/0!	#DIV/0!	#DIV/0!	#DIV/0!	#DIV/0!	#DIV/0!	#DIV/0!		#DIV/0!	163.667	#DIV/0!	#DIV/0!	#DIV/0!			#DIV/0!
983	16.3833	#DIV/0!	#DIV/0!	#DIV/0!	#DIV/0!	#DIV/0!	#DIV/0!	#DIV/0!	#DIV/0!		#DIV/0!	163.833	#DIV/0!	#DIV/0!	#DIV/0!			#DIV/0!
984	16.4	#DIV/0!	#DIV/0!	#DIV/0!	#DIV/0!	#DIV/0!	#DIV/0!	#DIV/0!	#DIV/0!		#DIV/0!	164	#DIV/0!	#DIV/0!	#DIV/0!			#DIV/0!
985	16.4167	#DIV/0!	#DIV/0!	#DIV/0!	#DIV/0!	#DIV/0!	#DIV/0!	#DIV/0!	#DIV/0!		#DIV/0!	164.167	#DIV/0!	#DIV/0!	#DIV/0!			#DIV/0!
986	16.4333	#DIV/0!	#DIV/0!	#DIV/0!	#DIV/0!	#DIV/0!	#DIV/0!	#DIV/0!	#DIV/0!		#DIV/0!	164.333	#DIV/0!	#DIV/0!	#DIV/0!			#DIV/0!
987	16.45	#DIV/0!	#DIV/0!	#DIV/0!	#DIV/0!	#DIV/0!	#DIV/0!	#DIV/0!	#DIV/0!		#DIV/0!	164.5	#DIV/0!	#DIV/0!	#DIV/0!			#DIV/0!
988	16.4667	#DIV/0!	#DIV/0!	#DIV/0!	#DIV/0!	#DIV/0!	#DIV/0!	#DIV/0!	#DIV/0!		#DIV/0!	164.667	#DIV/0!	#DIV/0!	#DIV/0!			#DIV/0!
989	16.4833	#DIV/0!	#DIV/0!	#DIV/0!	#DIV/0!	#DIV/0!	#DIV/0!	#DIV/0!	#DIV/0!		#DIV/0!	164.833	#DIV/0!	#DIV/0!	#DIV/0!			#DIV/0!
990	16.5	#DIV/0!	#DIV/0!	#DIV/0!	#DIV/0!	#DIV/0!	#DIV/0!	#DIV/0!	#DIV/0!		#DIV/0!	165	#DIV/0!	#DIV/0!	#DIV/0!			#DIV/0!
991	16.5167	#DIV/0!	#DIV/0!	#DIV/0!	#DIV/0!	#DIV/0!	#DIV/0!	#DIV/0!	#DIV/0!		#DIV/0!	165.167	#DIV/0!	#DIV/0!	#DIV/0!			#DIV/0!
992	16.5333	#DIV/0!	#DIV/0!	#DIV/0!	#DIV/0!	#DIV/0!	#DIV/0!	#DIV/0!	#DIV/0!		#DIV/0!	165.333	#DIV/0!	#DIV/0!	#DIV/0!			#DIV/0!
993	16.55	#DIV/0!	#DIV/0!	#DIV/0!	#DIV/0!	#DIV/0!	#DIV/0!	#DIV/0!	#DIV/0!		#DIV/0!	165.5	#DIV/0!	#DIV/0!	#DIV/0!			#DIV/0!
994	16.5667	#DIV/0!	#DIV/0!	#DIV/0!	#DIV/0!	#DIV/0!	#DIV/0!	#DIV/0!	#DIV/0!		#DIV/0!	165.667	#DIV/0!	#DIV/0!	#DIV/0!			#DIV/0!
995	16.5833	#DIV/0!	#DIV/0!	#DIV/0!	#DIV/0!	#DIV/0!	#DIV/0!	#DIV/0!	#DIV/0!		#DIV/0!	165.833	#DIV/0!	#DIV/0!	#DIV/0!			#DIV/0!
996	16.6	#DIV/0!	#DIV/0!	#DIV/0!	#DIV/0!	#DIV/0!	#DIV/0!	#DIV/0!	#DIV/0!		#DIV/0!	166	#DIV/0!	#DIV/0!	#DIV/0!			#DIV/0!
997	16.6167	#DIV/0!	#DIV/0!	#DIV/0!	#DIV/0!	#DIV/0!	#DIV/0!	#DIV/0!	#DIV/0!		#DIV/0!	166.167	#DIV/0!	#DIV/0!	#DIV/0!			#DIV/0!
998	16.6333	#DIV/0!	#DIV/0!	#DIV/0!	#DIV/0!	#DIV/0!	#DIV/0!	#DIV/0!	#DIV/0!		#DIV/0!	166.333	#DIV/0!	#DIV/0!	#DIV/0!			#DIV/0!
999	16.65	#DIV/0!	#DIV/0!	#DIV/0!	#DIV/0!	#DIV/0!	#DIV/0!	#DIV/0!	#DIV/0!		#DIV/0!	166.5	#DIV/0!	#DIV/0!	#DIV/0!			#DIV/0!
1000	16.6667	#DIV/0!	#DIV/0!	#DIV/0!	#DIV/0!	#DIV/0!	#DIV/0!	#DIV/0!	#DIV/0!		#DIV/0!	166.667	#DIV/0!	#DIV/0!	#DIV/0!			#DIV/0!
1001	16.6833	#DIV/0!	#DIV/0!	#DIV/0!	#DIV/0!	#DIV/0!	#DIV/0!	#DIV/0!	#DIV/0!		#DIV/0!	166.833	#DIV/0!	#DIV/0!	#DIV/0!			#DIV/0!
1002	16.7	#DIV/0!	#DIV/0!	#DIV/0!	#DIV/0!	#DIV/0!	#DIV/0!	#DIV/0!	#DIV/0!		#DIV/0!	167	#DIV/0!	#DIV/0!	#DIV/0!			#DIV/0!
1003	16.7167	#DIV/0!	#DIV/0!	#DIV/0!	#DIV/0!	#DIV/0!	#DIV/0!	#DIV/0!	#DIV/0!		#DIV/0!	167.167	#DIV/0!	#DIV/0!	#DIV/0!			#DIV/0!
1004	16.7333	#DIV/0!	#DIV/0!	#DIV/0!	#DIV/0!	#DIV/0!	#DIV/0!	#DIV/0!	#DIV/0!		#DIV/0!	167.333	#DIV/0!	#DIV/0!	#DIV/0!			#DIV/0!
1005	16.75	#DIV/0!	#DIV/0!	#DIV/0!	#DIV/0!	#DIV/0!	#DIV/0!	#DIV/0!	#DIV/0!		#DIV/0!	167.5	#DIV/0!	#DIV/0!	#DIV/0!			#DIV/0!
1006	16.7667	#DIV/0!	#DIV/0!	#DIV/0!	#DIV/0!	#DIV/0!	#DIV/0!	#DIV/0!	#DIV/0!		#DIV/0!	167.667	#DIV/0!	#DIV/0!	#DIV/0!			#DIV/0!
1007	16.7833	#DIV/0!	#DIV/0!	#DIV/0!	#DIV/0!	#DIV/0!	#DIV/0!	#DIV/0!	#DIV/0!		#DIV/0!	167.833	#DIV/0!	#DIV/0!	#DIV/0!			#DIV/0!
1008	16.8	#DIV/0!	#DIV/0!	#DIV/0!	#DIV/0!	#DIV/0!	#DIV/0!	#DIV/0!	#DIV/0!		#DIV/0!	168	#DIV/0!	#DIV/0!	#DIV/0!			#DIV/0!
1009	16.8167	#DIV/0!	#DIV/0!	#DIV/0!	#DIV/0!	#DIV/0!	#DIV/0!	#DIV/0!	#DIV/0!		#DIV/0!	168.167	#DIV/0!	#DIV/0!	#DIV/0!			#DIV/0!
1010	16.8333	#DIV/0!	#DIV/0!	#DIV/0!	#DIV/0!	#DIV/0!	#DIV/0!	#DIV/0!	#DIV/0!		#DIV/0!	168.333	#DIV/0!	#DIV/0!	#DIV/0!			#DIV/0!
1011	16.85	#DIV/0!	#DIV/0!	#DIV/0!	#DIV/0!	#DIV/0!	#DIV/0!	#DIV/0!	#DIV/0!		#DIV/0!	168.5	#DIV/0!	#DIV/0!	#DIV/0!			#DIV/0!
1012	16.8667	#DIV/0!	#DIV/0!	#DIV/0!	#DIV/0!	#DIV/0!	#DIV/0!	#DIV/0!	#DIV/0!		#DIV/0!	168.667	#DIV/0!	#DIV/0!	#DIV/0!			#DIV/0!
1013	16.8833	#DIV/0!	#DIV/0!	#DIV/0!	#DIV/0!	#DIV/0!	#DIV/0!	#DIV/0!	#DIV/0!		#DIV/0!	168.833	#DIV/0!	#DIV/0!	#DIV/0!			#DIV/0!
1014	16.9	#DIV/0!	#DIV/0!	#DIV/0!	#DIV/0!	#DIV/0!	#DIV/0!	#DIV/0!	#DIV/0!		#DIV/0!	169	#DIV/0!	#DIV/0!	#DIV/0!			#DIV/0!
1015	16.9167	#DIV/0!	#DIV/0!	#DIV/0!	#DIV/0!	#DIV/0!	#DIV/0!	#DIV/0!	#DIV/0!		#DIV/0!	169.167	#DIV/0!	#DIV/0!	#DIV/0!			#DIV/0!
1016	16.9333	#DIV/0!	#DIV/0!	#DIV/0!	#DIV/0!	#DIV/0!	#DIV/0!	#DIV/0!	#DIV/0!		#DIV/0!	169.333	#DIV/0!	#DIV/0!	#DIV/0!			#DIV/0!
1017	16.95	#DIV/0!	#DIV/0!	#DIV/0!	#DIV/0!	#DIV/0!	#DIV/0!	#DIV/0!	#DIV/0!		#DIV/0!	169.5	#DIV/0!	#DIV/0!	#DIV/0!			#DIV/0!
1018	16.9667	#DIV/0!	#DIV/0!	#DIV/0!	#DIV/0!	#DIV/0!	#DIV/0!	#DIV/0!	#DIV/0!		#DIV/0!	169.667	#DIV/0!	#DIV/0!	#DIV/0!			#DIV/0!
1019	16.9833	#DIV/0!	#DIV/0!	#DIV/0!	#DIV/0!	#DIV/0!	#DIV/0!	#DIV/0!	#DIV/0!		#DIV/0!	169.833	#DIV/0!	#DIV/0!	#DIV/0!			#DIV/0!
1020	17	#DIV/0!	#DIV/0!	#DIV/0!	#DIV/0!	#DIV/0!	#DIV/0!	#DIV/0!	#DIV/0!		#DIV/0!	170	#DIV/0!	#DIV/0!	#DIV/0!			#DIV/0!
1021	17.0167	#DIV/0!	#DIV/0!	#DIV/0!	#DIV/0!	#DIV/0!	#DIV/0!	#DIV/0!	#DIV/0!		#DIV/0!	170.167	#DIV/0!	#DIV/0!	#DIV/0!			#DIV/0!
1022	17.0333	#DIV/0!	#DIV/0!	#DIV/0!	#DIV/0!	#DIV/0!	#DIV/0!	#DIV/0!	#DIV/0!		#DIV/0!	170.333	#DIV/0!	#DIV/0!	#DIV/0!			#DIV/0!
1023	17.05	#DIV/0!	#DIV/0!	#DIV/0!	#DIV/0!	#DIV/0!	#DIV/0!	#DIV/0!	#DIV/0!		#DIV/0!	170.5	#DIV/0!	#DIV/0!	#DIV/0!			#DIV/0!
1024	17.0667	#DIV/0!	#DIV/0!	#DIV/0!	#DIV/0!	#DIV/0!	#DIV/0!	#DIV/0!	#DIV/0!		#DIV/0!	170.667	#DIV/0!	#DIV/0!	#DIV/0!			#DIV/0!
1025	17.0833	#DIV/0!	#DIV/0!	#DIV/0!	#DIV/0!	#DIV/0!	#DIV/0!	#DIV/0!	#DIV/0!		#DIV/0!	170.833	#DIV/0!	#DIV/0!	#DIV/0!			#DIV/0!
1026	17.1	#DIV/0!	#DIV/0!	#DIV/0!	#DIV/0!	#DIV/0!	#DIV/0!	#DIV/0!	#DIV/0!		#DIV/0!	171	#DIV/0!	#DIV/0!	#DIV/0!			#DIV/0!
1027	17.1167	#DIV/0!	#DIV/0!	#DIV/0!	#DIV/0!	#DIV/0!	#DIV/0!	#DIV/0!	#DIV/0!		#DIV/0!	171.167	#DIV/0!	#DIV/0!	#DIV/0!			#DIV/0!
1028	17.1333	#DIV/0!	#DIV/0!	#DIV/0!	#DIV/0!	#DIV/0!	#DIV/0!	#DIV/0!	#DIV/0!		#DIV/0!	171.333	#DIV/0!	#DIV/0!	#DIV/0!			#DIV/0!
1029	17.15	#DIV/0!	#DIV/0!	#DIV/0!	#DIV/0!	#DIV/0!	#DIV/0!	#DIV/0!	#DIV/0!		#DIV/0!	171.5	#DIV/0!	#DIV/0!	#DIV/0!			#DIV/0!
1030	17.1667	#DIV/0!	#DIV/0!	#DIV/0!	#DIV/0!	#DIV/0!	#DIV/0!	#DIV/0!	#DIV/0!		#DIV/0!	171.667	#DIV/0!	#DIV/0!	#DIV/0!			#DIV/0!
1031	17.1833	#DIV/0!	#DIV/0!	#DIV/0!	#DIV/0!	#DIV/0!	#DIV/0!	#DIV/0!	#DIV/0!		#DIV/0!	171.833	#DIV/0!	#DIV/0!	#DIV/0!			#DIV/0!
1032	17.2	#DIV/0!	#DIV/0!	#DIV/0!	#DIV/0!	#DIV/0!	#DIV/0!	#DIV/0!	#DIV/0!		#DIV/0!	172	#DIV/0!	#DIV/0!	#DIV/0!			#DIV/0!
1033	17.2167	#DIV/0!	#DIV/0!	#DIV/0!	#DIV/0!	#DIV/0!	#DIV/0!	#DIV/0!	#DIV/0!		#DIV/0!	172.167	#DIV/0!	#DIV/0!	#DIV/0!			#DIV/0!
1034	17.2333	#DIV/0!	#DIV/0!	#DIV/0!	#DIV/0!	#DIV/0!	#DIV/0!	#DIV/0!	#DIV/0!		#DIV/0!	172.333	#DIV/0!	#DIV/0!	#DIV/0!			#DIV/0!
1035	17.25	#DIV/0!	#DIV/0!	#DIV/0!	#DIV/0!	#DIV/0!	#DIV/0!	#DIV/0!	#DIV/0!		#DIV/0!	172.5	#DIV/0!	#DIV/0!	#DIV/0!			#DIV/0!
1036	17.2667	#DIV/0!	#DIV/0!	#DIV/0!	#DIV/0!	#DIV/0!	#DIV/0!	#DIV/0!	#DIV/0!		#DIV/0!	172.667	#DIV/0!	#DIV/0!	#DIV/0!			#DIV/0!
1037	17.2833	#DIV/0!	#DIV/0!	#DIV/0!	#DIV/0!	#DIV/0!	#DIV/0!	#DIV/0!	#DIV/0!		#DIV/0!	172.833	#DIV/0!	#DIV/0!	#DIV/0!			#DIV/0!
1038	17.3	#DIV/0!	#DIV/0!	#DIV/0!	#DIV/0!	#DIV/0!	#DIV/0!	#DIV/0!	#DIV/0!		#DIV/0!	173	#DIV/0!	#DIV/0!	#DIV/0!			#DIV/0!
1039	17.3167	#DIV/0!	#DIV/0!	#DIV/0!	#DIV/0!	#DIV/0!	#DIV/0!	#DIV/0!	#DIV/0!		#DIV/0!	173.167	#DIV/0!	#DIV/0!	#DIV/0!			#DIV/0!
1040	17.3333	#DIV/0!	#DIV/0!	#DIV/0!	#DIV/0!	#DIV/0!	#DIV/0!	#DIV/0!	#DIV/0!		#DIV/0!	173.333	#DIV/0!	#DIV/0!	#DIV/0!			#DIV/0!
1041	17.35	#DIV/0!	#DIV/0!	#DIV/0!	#DIV/0!	#DIV/0!	#DIV/0!	#DIV/0!	#DIV/0!		#DIV/0!	173.5	#DIV/0!	#DIV/0!	#DIV/0!			#DIV/0!
1042	17.3667	#DIV/0!	#DIV/0!	#DIV/0!	#DIV/0!	#DIV/0!	#DIV/0!	#DIV/0!	#DIV/0!		#DIV/0!	173.667	#DIV/0!	#DIV/0!	#DIV/0!			#DIV/0!
1043	17.3833	#DIV/0!	#DIV/0!	#DIV/0!	#DIV/0!	#DIV/0!	#DIV/0!	#DIV/0!	#DIV/0!		#DIV/0!	173.833	#DIV/0!	#DIV/0!	#DIV/0!			#DIV/0!
1044	17.4	#DIV/0!	#DIV/0!	#DIV/0!	#DIV/0!	#DIV/0!	#DIV/0!	#DIV/0!	#DIV/0!		#DIV/0!	174	#DIV/0!	#DIV/0!	#DIV/0!			#DIV/0!
1045	17.4167	#DIV/0!	#DIV/0!	#DIV/0!	#DIV/0!	#DIV/0!	#DIV/0!	#DIV/0!	#DIV/0!		#DIV/0!	174.167	#DIV/0!	#DIV/0!	#DIV/0!			#DIV/0!
1046	17.4333	#DIV/0!	#DIV/0!	#DIV/0!	#DIV/0!	#DIV/0!	#DIV/0!	#DIV/0!	#DIV/0!		#DIV/0!	174.333	#DIV/0!	#DIV/0!	#DIV/0!			#DIV/0!
1047	17.45	#DIV/0!	#DIV/0!	#DIV/0!	#DIV/0!	#DIV/0!	#DIV/0!	#DIV/0!	#DIV/0!		#DIV/0!	174.5	#DIV/0!	#DIV/0!	#DIV/0!			#DIV/0!
1048	17.4667	#DIV/0!	#DIV/0!	#DIV/0!	#DIV/0!	#DIV/0!	#DIV/0!	#DIV/0!	#DIV/0!		#DIV/0!	174.667	#DIV/0!	#DIV/0!	#DIV/0!			#DIV/0!
1049	17.4833	#DIV/0!	#DIV/0!	#DIV/0!	#DIV/0!	#DIV/0!	#DIV/0!	#DIV/0!	#DIV/0!		#DIV/0!	174.833	#DIV/0!	#DIV/0!	#DIV/0!			#DIV/0!
1050	17.5	#DIV/0!	#DIV/0!	#DIV/0!	#DIV/0!	#DIV/0!	#DIV/0!	#DIV/0!	#DIV/0!		#DIV/0!	175	#DIV/0!	#DIV/0!	#DIV/0!			#DIV/0!
1051	17.5167	#DIV/0!	#DIV/0!	#DIV/0!	#DIV/0!	#DIV/0!	#DIV/0!	#DIV/0!	#DIV/0!		#DIV/0!	175.167	#DIV/0!	#DIV/0!	#DIV/0!			#DIV/0!
1052	17.5333	#DIV/0!	#DIV/0!	#DIV/0!	#DIV/0!	#DIV/0!	#DIV/0!	#DIV/0!	#DIV/0!		#DIV/0!	175.333	#DIV/0!	#DIV/0!	#DIV/0!			#DIV/0!
1053	17.55	#DIV/0!	#DIV/0!	#DIV/0!	#DIV/0!	#DIV/0!	#DIV/0!	#DIV/0!	#DIV/0!		#DIV/0!	175.5	#DIV/0!	#DIV/0!	#DIV/0!			#DIV/0!
1054	17.5667	#DIV/0!	#DIV/0!	#DIV/0!	#DIV/0!	#DIV/0!	#DIV/0!	#DIV/0!	#DIV/0!		#DIV/0!	175.667	#DIV/0!	#DIV/0!	#DIV/0!			#DIV/0!
1055	17.5833	#DIV/0!	#DIV/0!	#DIV/0!	#DIV/0!	#DIV/0!	#DIV/0!	#DIV/0!	#DIV/0!		#DIV/0!	175.833	#DIV/0!	#DIV/0!	#DIV/0!			#DIV/0!
1056	17.6	#DIV/0!	#DIV/0!	#DIV/0!	#DIV/0!	#DIV/0!	#DIV/0!	#DIV/0!	#DIV/0!		#DIV/0!	176	#DIV/0!	#DIV/0!	#DIV/0!			#DIV/0!
1057	17.6167	#DIV/0!	#DIV/0!	#DIV/0!	#DIV/0!	#DIV/0!	#DIV/0!	#DIV/0!	#DIV/0!		#DIV/0!	176.167	#DIV/0!	#DIV/0!	#DIV/0!			#DIV/0!
1058	17.6333	#DIV/0!	#DIV/0!	#DIV/0!	#DIV/0!	#DIV/0!	#DIV/0!	#DIV/0!	#DIV/0!		#DIV/0!	176.333	#DIV/0!	#DIV/0!	#DIV/0!			#DIV/0!
1059	17.65	#DIV/0!	#DIV/0!	#DIV/0!	#DIV/0!	#DIV/0!	#DIV/0!	#DIV/0!	#DIV/0!		#DIV/0!	176.5	#DIV/0!	#DIV/0!	#DIV/0!			#DIV/0!
1060	17.6667	#DIV/0!	#DIV/0!	#DIV/0!	#DIV/0!	#DIV/0!	#DIV/0!	#DIV/0!	#DIV/0!		#DIV/0!	176.667	#DIV/0!	#DIV/0!	#DIV/0!			#DIV/0!
1061	17.6833	#DIV/0!	#DIV/0!	#DIV/0!	#DIV/0!	#DIV/0!	#DIV/0!	#DIV/0!	#DIV/0!		#DIV/0!	176.833	#DIV/0!	#DIV/0!	#DIV/0!			#DIV/0!
1062	17.7	#DIV/0!	#DIV/0!	#DIV/0!	#DIV/0!	#DIV/0!	#DIV/0!	#DIV/0!	#DIV/0!		#DIV/0!	177	#DIV/0!	#DIV/0!	#DIV/0!			#DIV/0!
1063	17.7167	#DIV/0!	#DIV/0!	#DIV/0!	#DIV/0!	#DIV/0!	#DIV/0!	#DIV/0!	#DIV/0!		#DIV/0!	177.167	#DIV/0!	#DIV/0!	#DIV/0!			#DIV/0!
1064	17.7333	#DIV/0!	#DIV/0!	#DIV/0!	#DIV/0!	#DIV/0!	#DIV/0!	#DIV/0!	#DIV/0!		#DIV/0!	177.333	#DIV/0!	#DIV/0!	#DIV/0!			#DIV/0!
1065	17.75	#DIV/0!	#DIV/0!	#DIV/0!	#DIV/0!	#DIV/0!	#DIV/0!	#DIV/0!	#DIV/0!		#DIV/0!	177.5	#DIV/0!	#DIV/0!	#DIV/0!			#DIV/0!
1066	17.7667	#DIV/0!	#DIV/0!	#DIV/0!	#DIV/0!	#DIV/0!	#DIV/0!	#DIV/0!	#DIV/0!		#DIV/0!	177.667	#DIV/0!	#DIV/0!	#DIV/0!			#DIV/0!
1067	17.7833	#DIV/0!	#DIV/0!	#DIV/0!	#DIV/0!	#DIV/0!	#DIV/0!	#DIV/0!	#DIV/0!		#DIV/0!	177.833	#DIV/0!	#DIV/0!	#DIV/0!			#DIV/0!
1068	17.8	#DIV/0!	#DIV/0!	#DIV/0!	#DIV/0!	#DIV/0!	#DIV/0!	#DIV/0!	#DIV/0!		#DIV/0!	178	#DIV/0!	#DIV/0!	#DIV/0!			#DIV/0!
1069	17.8167	#DIV/0!	#DIV/0!	#DIV/0!	#DIV/0!	#DIV/0!	#DIV/0!	#DIV/0!	#DIV/0!		#DIV/0!	178.167	#DIV/0!	#DIV/0!	#DIV/0!			#DIV/0!
1070	17.8333	#DIV/0!	#DIV/0!	#DIV/0!	#DIV/0!	#DIV/0!	#DIV/0!	#DIV/0!	#DIV/0!		#DIV/0!	178.333	#DIV/0!	#DIV/0!	#DIV/0!			#DIV/0!
1071	17.85	#DIV/0!	#DIV/0!	#DIV/0!	#DIV/0!	#DIV/0!	#DIV/0!	#DIV/0!	#DIV/0!		#DIV/0!	178.5	#DIV/0!	#DIV/0!	#DIV/0!			#DIV/0!
1072	17.8667	#DIV/0!	#DIV/0!	#DIV/0!	#DIV/0!	#DIV/0!	#DIV/0!	#DIV/0!	#DIV/0!		#DIV/0!	178.667	#DIV/0!	#DIV/0!	#DIV/0!			#DIV/0!
1073	17.8833	#DIV/0!	#DIV/0!	#DIV/0!	#DIV/0!	#DIV/0!	#DIV/0!	#DIV/0!	#DIV/0!		#DIV/0!	178.833	#DIV/0!	#DIV/0!	#DIV/0!			#DIV/0!
1074	17.9	#DIV/0!	#DIV/0!	#DIV/0!	#DIV/0!	#DIV/0!	#DIV/0!	#DIV/0!	#DIV/0!		#DIV/0!	179	#DIV/0!	#DIV/0!	#DIV/0!			#DIV/0!
1075	17.9167	#DIV/0!	#DIV/0!	#DIV/0!	#DIV/0!	#DIV/0!	#DIV/0!	#DIV/0!	#DIV/0!		#DIV/0!	179.167	#DIV/0!	#DIV/0!	#DIV/0!			#DIV/0!
1076	17.9333	#DIV/0!	#DIV/0!	#DIV/0!	#DIV/0!	#DIV/0!	#DIV/0!	#DIV/0!	#DIV/0!		#DIV/0!	179.333	#DIV/0!	#DIV/0!	#DIV/0!			#DIV/0!
1077	17.95	#DIV/0!	#DIV/0!	#DIV/0!	#DIV/0!	#DIV/0!	#DIV/0!	#DIV/0!	#DIV/0!		#DIV/0!	179.5	#DIV/0!	#DIV/0!	#DIV/0!			#DIV/0!
1078	17.9667	#DIV/0!	#DIV/0!	#DIV/0!	#DIV/0!	#DIV/0!	#DIV/0!	#DIV/0!	#DIV/0!		#DIV/0!	179.667	#DIV/0!	#DIV/0!	#DIV/0!			#DIV/0!
1079	17.9833	#DIV/0!	#DIV/0!	#DIV/0!	#DIV/0!	#DIV/0!	#DIV/0!	#DIV/0!	#DIV/0!		#DIV/0!	179.833	#DIV/0!	#DIV/0!	#DIV/0!			#DIV/0!
1080	18	#DIV/0!	#DIV/0!	#DIV/0!	#DIV/0!	#DIV/0!	#DIV/0!	#DIV/0!	#DIV/0!		#DIV/0!	180	#DIV/0!	#DIV/0!	#DIV/0!			#DIV/0!
1081	18.0167	#DIV/0!	#DIV/0!	#DIV/0!	#DIV/0!	#DIV/0!	#DIV/0!	#DIV/0!	#DIV/0!		#DIV/0!	180.167	#DIV/0!	#DIV/0!	#DIV/0!			#DIV/0!
1082	18.0333	#DIV/0!	#DIV/0!	#DIV/0!	#DIV/0!	#DIV/0!	#DIV/0!	#DIV/0!	#DIV/0!		#DIV/0!	180.333	#DIV/0!	#DIV/0!	#DIV/0!			#DIV/0!
1083	18.05	#DIV/0!	#DIV/0!	#DIV/0!	#DIV/0!	#DIV/0!	#DIV/0!	#DIV/0!	#DIV/0!		#DIV/0!	180.5	#DIV/0!	#DIV/0!	#DIV/0!			#DIV/0!
1084	18.0667	#DIV/0!	#DIV/0!	#DIV/0!	#DIV/0!	#DIV/0!	#DIV/0!	#DIV/0!	#DIV/0!		#DIV/0!	180.667	#DIV/0!	#DIV/0!	#DIV/0!			#DIV/0!
1085	18.0833	#DIV/0!	#DIV/0!	#DIV/0!	#DIV/0!	#DIV/0!	#DIV/0!	#DIV/0!	#DIV/0!		#DIV/0!	180.833	#DIV/0!	#DIV/0!	#DIV/0!			#DIV/0!
1086	18.1	#DIV/0!	#DIV/0!	#DIV/0!	#DIV/0!	#DIV/0!	#DIV/0!	#DIV/0!	#DIV/0!		#DIV/0!	181	#DIV/0!	#DIV/0!	#DIV/0!			#DIV/0!
1087	18.1167	#DIV/0!	#DIV/0!	#DIV/0!	#DIV/0!	#DIV/0!	#DIV/0!	#DIV/0!	#DIV/0!		#DIV/0!	181.167	#DIV/0!	#DIV/0!	#DIV/0!			#DIV/0!
1088	18.1333	#DIV/0!	#DIV/0!	#DIV/0!	#DIV/0!	#DIV/0!	#DIV/0!	#DIV/0!	#DIV/0!		#DIV/0!	181.333	#DIV/0!	#DIV/0!	#DIV/0!			#DIV/0!
1089	18.15	#DIV/0!	#DIV/0!	#DIV/0!	#DIV/0!	#DIV/0!	#DIV/0!	#DIV/0!	#DIV/0!		#DIV/0!	181.5	#DIV/0!	#DIV/0!	#DIV/0!			#DIV/0!
1090	18.1667	#DIV/0!	#DIV/0!	#DIV/0!	#DIV/0!	#DIV/0!	#DIV/0!	#DIV/0!	#DIV/0!		#DIV/0!	181.667	#DIV/0!	#DIV/0!	#DIV/0!			#DIV/0!
1091	18.1833	#DIV/0!	#DIV/0!	#DIV/0!	#DIV/0!	#DIV/0!	#DIV/0!	#DIV/0!	#DIV/0!		#DIV/0!	181.833	#DIV/0!	#DIV/0!	#DIV/0!			#DIV/0!
1092	18.2	#DIV/0!	#DIV/0!	#DIV/0!	#DIV/0!	#DIV/0!	#DIV/0!	#DIV/0!	#DIV/0!		#DIV/0!	182	#DIV/0!	#DIV/0!	#DIV/0!			#DIV/0!
1093	18.2167	#DIV/0!	#DIV/0!	#DIV/0!	#DIV/0!	#DIV/0!	#DIV/0!	#DIV/0!	#DIV/0!		#DIV/0!	182.167	#DIV/0!	#DIV/0!	#DIV/0!			#DIV/0!
1094	18.2333	#DIV/0!	#DIV/0!	#DIV/0!	#DIV/0!	#DIV/0!	#DIV/0!	#DIV/0!	#DIV/0!		#DIV/0!	182.333	#DIV/0!	#DIV/0!	#DIV/0!			#DIV/0!
1095	18.25	#DIV/0!	#DIV/0!	#DIV/0!	#DIV/0!	#DIV/0!	#DIV/0!	#DIV/0!	#DIV/0!		#DIV/0!	182.5	#DIV/0!	#DIV/0!	#DIV/0!			#DIV/0!
1096	18.2667	#DIV/0!	#DIV/0!	#DIV/0!	#DIV/0!	#DIV/0!	#DIV/0!	#DIV/0!	#DIV/0!		#DIV/0!	182.667	#DIV/0!	#DIV/0!	#DIV/0!			#DIV/0!
1097	18.2833	#DIV/0!	#DIV/0!	#DIV/0!	#DIV/0!	#DIV/0!	#DIV/0!	#DIV/0!	#DIV/0!		#DIV/0!	182.833	#DIV/0!	#DIV/0!	#DIV/0!			#DIV/0!
1098	18.3	#DIV/0!	#DIV/0!	#DIV/0!	#DIV/0!	#DIV/0!	#DIV/0!	#DIV/0!	#DIV/0!		#DIV/0!	183	#DIV/0!	#DIV/0!	#DIV/0!			#DIV/0!
1099	18.3167	#DIV/0!	#DIV/0!	#DIV/0!	#DIV/0!	#DIV/0!	#DIV/0!	#DIV/0!	#DIV/0!		#DIV/0!	183.167	#DIV/0!	#DIV/0!	#DIV/0!			#DIV/0!
1100	18.3333	#DIV/0!	#DIV/0!	#DIV/0!	#DIV/0!	#DIV/0!	#DIV/0!	#DIV/0!	#DIV/0!		#DIV/0!	183.333	#DIV/0!	#DIV/0!	#DIV/0!			#DIV/0!
1101	18.35	#DIV/0!	#DIV/0!	#DIV/0!	#DIV/0!	#DIV/0!	#DIV/0!	#DIV/0!	#DIV/0!		#DIV/0!	183.5	#DIV/0!	#DIV/0!	#DIV/0!			#DIV/0!
1102	18.3667	#DIV/0!	#DIV/0!	#DIV/0!	#DIV/0!	#DIV/0!	#DIV/0!	#DIV/0!	#DIV/0!		#DIV/0!	183.667	#DIV/0!	#DIV/0!	#DIV/0!			#DIV/0!
1103	18.3833	#DIV/0!	#DIV/0!	#DIV/0!	#DIV/0!	#DIV/0!	#DIV/0!	#DIV/0!	#DIV/0!		#DIV/0!	183.833	#DIV/0!	#DIV/0!	#DIV/0!			#DIV/0!
1104	18.4	#DIV/0!	#DIV/0!	#DIV/0!	#DIV/0!	#DIV/0!	#DIV/0!	#DIV/0!	#DIV/0!		#DIV/0!	184	#DIV/0!	#DIV/0!	#DIV/0!			#DIV/0!
1105	18.4167	#DIV/0!	#DIV/0!	#DIV/0!	#DIV/0!	#DIV/0!	#DIV/0!	#DIV/0!	#DIV/0!		#DIV/0!	184.167	#DIV/0!	#DIV/0!	#DIV/0!			#DIV/0!
1106	18.4333	#DIV/0!	#DIV/0!	#DIV/0!	#DIV/0!	#DIV/0!	#DIV/0!	#DIV/0!	#DIV/0!		#DIV/0!	184.333	#DIV/0!	#DIV/0!	#DIV/0!			#DIV/0!
1107	18.45	#DIV/0!	#DIV/0!	#DIV/0!	#DIV/0!	#DIV/0!	#DIV/0!	#DIV/0!	#DIV/0!		#DIV/0!	184.5	#DIV/0!	#DIV/0!	#DIV/0!			#DIV/0!
1108	18.4667	#DIV/0!	#DIV/0!	#DIV/0!	#DIV/0!	#DIV/0!	#DIV/0!	#DIV/0!	#DIV/0!		#DIV/0!	184.667	#DIV/0!	#DIV/0!	#DIV/0!			#DIV/0!
1109	18.4833	#DIV/0!	#DIV/0!	#DIV/0!	#DIV/0!	#DIV/0!	#DIV/0!	#DIV/0!	#DIV/0!		#DIV/0!	184.833	#DIV/0!	#DIV/0!	#DIV/0!			#DIV/0!
1110	18.5	#DIV/0!	#DIV/0!	#DIV/0!	#DIV/0!	#DIV/0!	#DIV/0!	#DIV/0!	#DIV/0!		#DIV/0!	185	#DIV/0!	#DIV/0!	#DIV/0!			#DIV/0!
1111	18.5167	#DIV/0!	#DIV/0!	#DIV/0!	#DIV/0!	#DIV/0!	#DIV/0!	#DIV/0!	#DIV/0!		#DIV/0!	185.167	#DIV/0!	#DIV/0!	#DIV/0!			#DIV/0!
1112	18.5333	#DIV/0!	#DIV/0!	#DIV/0!	#DIV/0!	#DIV/0!	#DIV/0!	#DIV/0!	#DIV/0!		#DIV/0!	185.333	#DIV/0!	#DIV/0!	#DIV/0!			#DIV/0!
1113	18.55	#DIV/0!	#DIV/0!	#DIV/0!	#DIV/0!	#DIV/0!	#DIV/0!	#DIV/0!	#DIV/0!		#DIV/0!	185.5	#DIV/0!	#DIV/0!	#DIV/0!			#DIV/0!
1114	18.5667	#DIV/0!	#DIV/0!	#DIV/0!	#DIV/0!	#DIV/0!	#DIV/0!	#DIV/0!	#DIV/0!		#DIV/0!	185.667	#DIV/0!	#DIV/0!	#DIV/0!			#DIV/0!
1115	18.5833	#DIV/0!	#DIV/0!	#DIV/0!	#DIV/0!	#DIV/0!	#DIV/0!	#DIV/0!	#DIV/0!		#DIV/0!	185.833	#DIV/0!	#DIV/0!	#DIV/0!			#DIV/0!
1116	18.6	#DIV/0!	#DIV/0!	#DIV/0!	#DIV/0!	#DIV/0!	#DIV/0!	#DIV/0!	#DIV/0!		#DIV/0!	186	#DIV/0!	#DIV/0!	#DIV/0!			#DIV/0!
1117	18.6167	#DIV/0!	#DIV/0!	#DIV/0!	#DIV/0!	#DIV/0!	#DIV/0!	#DIV/0!	#DIV/0!		#DIV/0!	186.167	#DIV/0!	#DIV/0!	#DIV/0!			#DIV/0!
1118	18.6333	#DIV/0!	#DIV/0!	#DIV/0!	#DIV/0!	#DIV/0!	#DIV/0!	#DIV/0!	#DIV/0!		#DIV/0!	186.333	#DIV/0!	#DIV/0!	#DIV/0!			#DIV/0!
1119	18.65	#DIV/0!	#DIV/0!	#DIV/0!	#DIV/0!	#DIV/0!	#DIV/0!	#DIV/0!	#DIV/0!		#DIV/0!	186.5	#DIV/0!	#DIV/0!	#DIV/0!			#DIV/0!
1120	18.6667	#DIV/0!	#DIV/0!	#DIV/0!	#DIV/0!	#DIV/0!	#DIV/0!	#DIV/0!	#DIV/0!		#DIV/0!	186.667	#DIV/0!	#DIV/0!	#DIV/0!			#DIV/0!
1121	18.6833	#DIV/0!	#DIV/0!	#DIV/0!	#DIV/0!	#DIV/0!	#DIV/0!	#DIV/0!	#DIV/0!		#DIV/0!	186.833	#DIV/0!	#DIV/0!	#DIV/0!			#DIV/0!
1122	18.7	#DIV/0!	#DIV/0!	#DIV/0!	#DIV/0!	#DIV/0!	#DIV/0!	#DIV/0!	#DIV/0!		#DIV/0!	187	#DIV/0!	#DIV/0!	#DIV/0!			#DIV/0!
1123	18.7167	#DIV/0!	#DIV/0!	#DIV/0!	#DIV/0!	#DIV/0!	#DIV/0!	#DIV/0!	#DIV/0!		#DIV/0!	187.167	#DIV/0!	#DIV/0!	#DIV/0!			#DIV/0!
1124	18.7333	#DIV/0!	#DIV/0!	#DIV/0!	#DIV/0!	#DIV/0!	#DIV/0!	#DIV/0!	#DIV/0!		#DIV/0!	187.333	#DIV/0!	#DIV/0!	#DIV/0!			#DIV/0!
1125	18.75	#DIV/0!	#DIV/0!	#DIV/0!	#DIV/0!	#DIV/0!	#DIV/0!	#DIV/0!	#DIV/0!		#DIV/0!	187.5	#DIV/0!	#DIV/0!	#DIV/0!			#DIV/0!
1126	18.7667	#DIV/0!	#DIV/0!	#DIV/0!	#DIV/0!	#DIV/0!	#DIV/0!	#DIV/0!	#DIV/0!		#DIV/0!	187.667	#DIV/0!	#DIV/0!	#DIV/0!			#DIV/0!
1127	18.7833	#DIV/0!	#DIV/0!	#DIV/0!	#DIV/0!	#DIV/0!	#DIV/0!	#DIV/0!	#DIV/0!		#DIV/0!	187.833	#DIV/0!	#DIV/0!	#DIV/0!			#DIV/0!
1128	18.8	#DIV/0!	#DIV/0!	#DIV/0!	#DIV/0!	#DIV/0!	#DIV/0!	#DIV/0!	#DIV/0!		#DIV/0!	188	#DIV/0!	#DIV/0!	#DIV/0!			#DIV/0!
1129	18.8167	#DIV/0!	#DIV/0!	#DIV/0!	#DIV/0!	#DIV/0!	#DIV/0!	#DIV/0!	#DIV/0!		#DIV/0!	188.167	#DIV/0!	#DIV/0!	#DIV/0!			#DIV/0!
1130	18.8333	#DIV/0!	#DIV/0!	#DIV/0!	#DIV/0!	#DIV/0!	#DIV/0!	#DIV/0!	#DIV/0!		#DIV/0!	188.333	#DIV/0!	#DIV/0!	#DIV/0!			#DIV/0!
1131	18.85	#DIV/0!	#DIV/0!	#DIV/0!	#DIV/0!	#DIV/0!	#DIV/0!	#DIV/0!	#DIV/0!		#DIV/0!	188.5	#DIV/0!	#DIV/0!	#DIV/0!			#DIV/0!
1132	18.8667	#DIV/0!	#DIV/0!	#DIV/0!	#DIV/0!	#DIV/0!	#DIV/0!	#DIV/0!	#DIV/0!		#DIV/0!	188.667	#DIV/0!	#DIV/0!	#DIV/0!			#DIV/0!
1133	18.8833	#DIV/0!	#DIV/0!	#DIV/0!	#DIV/0!	#DIV/0!	#DIV/0!	#DIV/0!	#DIV/0!		#DIV/0!	188.833	#DIV/0!	#DIV/0!	#DIV/0!			#DIV/0!
1134	18.9	#DIV/0!	#DIV/0!	#DIV/0!	#DIV/0!	#DIV/0!	#DIV/0!	#DIV/0!	#DIV/0!		#DIV/0!	189	#DIV/0!	#DIV/0!	#DIV/0!			#DIV/0!
1135	18.9167	#DIV/0!	#DIV/0!	#DIV/0!	#DIV/0!	#DIV/0!	#DIV/0!	#DIV/0!	#DIV/0!		#DIV/0!	189.167	#DIV/0!	#DIV/0!	#DIV/0!			#DIV/0!
1136	18.9333	#DIV/0!	#DIV/0!	#DIV/0!	#DIV/0!	#DIV/0!	#DIV/0!	#DIV/0!	#DIV/0!		#DIV/0!	189.333	#DIV/0!	#DIV/0!	#DIV/0!			#DIV/0!
1137	18.95	#DIV/0!	#DIV/0!	#DIV/0!	#DIV/0!	#DIV/0!	#DIV/0!	#DIV/0!	#DIV/0!		#DIV/0!	189.5	#DIV/0!	#DIV/0!	#DIV/0!			#DIV/0!
1138	18.9667	#DIV/0!	#DIV/0!	#DIV/0!	#DIV/0!	#DIV/0!	#DIV/0!	#DIV/0!	#DIV/0!		#DIV/0!	189.667	#DIV/0!	#DIV/0!	#DIV/0!			#DIV/0!
1139	18.9833	#DIV/0!	#DIV/0!	#DIV/0!	#DIV/0!	#DIV/0!	#DIV/0!	#DIV/0!	#DIV/0!		#DIV/0!	189.833	#DIV/0!	#DIV/0!	#DIV/0!			#DIV/0!
1140	19	#DIV/0!	#DIV/0!	#DIV/0!	#DIV/0!	#DIV/0!	#DIV/0!	#DIV/0!	#DIV/0!		#DIV/0!	190	#DIV/0!	#DIV/0!	#DIV/0!			#DIV/0!
1141	19.0167	#DIV/0!	#DIV/0!	#DIV/0!	#DIV/0!	#DIV/0!	#DIV/0!	#DIV/0!	#DIV/0!		#DIV/0!	190.167	#DIV/0!	#DIV/0!	#DIV/0!			#DIV/0!
1142	19.0333	#DIV/0!	#DIV/0!	#DIV/0!	#DIV/0!	#DIV/0!	#DIV/0!	#DIV/0!	#DIV/0!		#DIV/0!	190.333	#DIV/0!	#DIV/0!	#DIV/0!			#DIV/0!
1143	19.05	#DIV/0!	#DIV/0!	#DIV/0!	#DIV/0!	#DIV/0!	#DIV/0!	#DIV/0!	#DIV/0!		#DIV/0!	190.5	#DIV/0!	#DIV/0!	#DIV/0!			#DIV/0!
1144	19.0667	#DIV/0!	#DIV/0!	#DIV/0!	#DIV/0!	#DIV/0!	#DIV/0!	#DIV/0!	#DIV/0!		#DIV/0!	190.667	#DIV/0!	#DIV/0!	#DIV/0!			#DIV/0!
1145	19.0833	#DIV/0!	#DIV/0!	#DIV/0!	#DIV/0!	#DIV/0!	#DIV/0!	#DIV/0!	#DIV/0!		#DIV/0!	190.833	#DIV/0!	#DIV/0!	#DIV/0!			#DIV/0!
1146	19.1	#DIV/0!	#DIV/0!	#DIV/0!	#DIV/0!	#DIV/0!	#DIV/0!	#DIV/0!	#DIV/0!		#DIV/0!	191	#DIV/0!	#DIV/0!	#DIV/0!			#DIV/0!
1147	19.1167	#DIV/0!	#DIV/0!	#DIV/0!	#DIV/0!	#DIV/0!	#DIV/0!	#DIV/0!	#DIV/0!		#DIV/0!	191.167	#DIV/0!	#DIV/0!	#DIV/0!			#DIV/0!
1148	19.1333	#DIV/0!	#DIV/0!	#DIV/0!	#DIV/0!	#DIV/0!	#DIV/0!	#DIV/0!	#DIV/0!		#DIV/0!	191.333	#DIV/0!	#DIV/0!	#DIV/0!			#DIV/0!
1149	19.15	#DIV/0!	#DIV/0!	#DIV/0!	#DIV/0!	#DIV/0!	#DIV/0!	#DIV/0!	#DIV/0!		#DIV/0!	191.5	#DIV/0!	#DIV/0!	#DIV/0!			#DIV/0!
1150	19.1667	#DIV/0!	#DIV/0!	#DIV/0!	#DIV/0!	#DIV/0!	#DIV/0!	#DIV/0!	#DIV/0!		#DIV/0!	191.667	#DIV/0!	#DIV/0!	#DIV/0!			#DIV/0!
1151	19.1833	#DIV/0!	#DIV/0!	#DIV/0!	#DIV/0!	#DIV/0!	#DIV/0!	#DIV/0!	#DIV/0!		#DIV/0!	191.833	#DIV/0!	#DIV/0!	#DIV/0!			#DIV/0!
1152	19.2	#DIV/0!	#DIV/0!	#DIV/0!	#DIV/0!	#DIV/0!	#DIV/0!	#DIV/0!	#DIV/0!		#DIV/0!	192	#DIV/0!	#DIV/0!	#DIV/0!			#DIV/0!
1153	19.2167	#DIV/0!	#DIV/0!	#DIV/0!	#DIV/0!	#DIV/0!	#DIV/0!	#DIV/0!	#DIV/0!		#DIV/0!	192.167	#DIV/0!	#DIV/0!	#DIV/0!			#DIV/0!
1154	19.2333	#DIV/0!	#DIV/0!	#DIV/0!	#DIV/0!	#DIV/0!	#DIV/0!	#DIV/0!	#DIV/0!		#DIV/0!	192.333	#DIV/0!	#DIV/0!	#DIV/0!			#DIV/0!
1155	19.25	#DIV/0!	#DIV/0!	#DIV/0!	#DIV/0!	#DIV/0!	#DIV/0!	#DIV/0!	#DIV/0!		#DIV/0!	192.5	#DIV/0!	#DIV/0!	#DIV/0!			#DIV/0!
1156	19.2667	#DIV/0!	#DIV/0!	#DIV/0!	#DIV/0!	#DIV/0!	#DIV/0!	#DIV/0!	#DIV/0!		#DIV/0!	192.667	#DIV/0!	#DIV/0!	#DIV/0!			#DIV/0!
1157	19.2833	#DIV/0!	#DIV/0!	#DIV/0!	#DIV/0!	#DIV/0!	#DIV/0!	#DIV/0!	#DIV/0!		#DIV/0!	192.833	#DIV/0!	#DIV/0!	#DIV/0!			#DIV/0!
1158	19.3	#DIV/0!	#DIV/0!	#DIV/0!	#DIV/0!	#DIV/0!	#DIV/0!	#DIV/0!	#DIV/0!		#DIV/0!	193	#DIV/0!	#DIV/0!	#DIV/0!			#DIV/0!
1159	19.3167	#DIV/0!	#DIV/0!	#DIV/0!	#DIV/0!	#DIV/0!	#DIV/0!	#DIV/0!	#DIV/0!		#DIV/0!	193.167	#DIV/0!	#DIV/0!	#DIV/0!			#DIV/0!
1160	19.3333	#DIV/0!	#DIV/0!	#DIV/0!	#DIV/0!	#DIV/0!	#DIV/0!	#DIV/0!	#DIV/0!		#DIV/0!	193.333	#DIV/0!	#DIV/0!	#DIV/0!			#DIV/0!
1161	19.35	#DIV/0!	#DIV/0!	#DIV/0!	#DIV/0!	#DIV/0!	#DIV/0!	#DIV/0!	#DIV/0!		#DIV/0!	193.5	#DIV/0!	#DIV/0!	#DIV/0!			#DIV/0!
1162	19.3667	#DIV/0!	#DIV/0!	#DIV/0!	#DIV/0!	#DIV/0!	#DIV/0!	#DIV/0!	#DIV/0!		#DIV/0!	193.667	#DIV/0!	#DIV/0!	#DIV/0!			#DIV/0!
1163	19.3833	#DIV/0!	#DIV/0!	#DIV/0!	#DIV/0!	#DIV/0!	#DIV/0!	#DIV/0!	#DIV/0!		#DIV/0!	193.833	#DIV/0!	#DIV/0!	#DIV/0!			#DIV/0!
1164	19.4	#DIV/0!	#DIV/0!	#DIV/0!	#DIV/0!	#DIV/0!	#DIV/0!	#DIV/0!	#DIV/0!		#DIV/0!	194	#DIV/0!	#DIV/0!	#DIV/0!			#DIV/0!
1165	19.4167	#DIV/0!	#DIV/0!	#DIV/0!	#DIV/0!	#DIV/0!	#DIV/0!	#DIV/0!	#DIV/0!		#DIV/0!	194.167	#DIV/0!	#DIV/0!	#DIV/0!			#DIV/0!
1166	19.4333	#DIV/0!	#DIV/0!	#DIV/0!	#DIV/0!	#DIV/0!	#DIV/0!	#DIV/0!	#DIV/0!		#DIV/0!	194.333	#DIV/0!	#DIV/0!	#DIV/0!			#DIV/0!
1167	19.45	#DIV/0!	#DIV/0!	#DIV/0!	#DIV/0!	#DIV/0!	#DIV/0!	#DIV/0!	#DIV/0!		#DIV/0!	194.5	#DIV/0!	#DIV/0!	#DIV/0!			#DIV/0!
1168	19.4667	#DIV/0!	#DIV/0!	#DIV/0!	#DIV/0!	#DIV/0!	#DIV/0!	#DIV/0!	#DIV/0!		#DIV/0!	194.667	#DIV/0!	#DIV/0!	#DIV/0!			#DIV/0!
1169	19.4833	#DIV/0!	#DIV/0!	#DIV/0!	#DIV/0!	#DIV/0!	#DIV/0!	#DIV/0!	#DIV/0!		#DIV/0!	194.833	#DIV/0!	#DIV/0!	#DIV/0!			#DIV/0!
1170	19.5	#DIV/0!	#DIV/0!	#DIV/0!	#DIV/0!	#DIV/0!	#DIV/0!	#DIV/0!	#DIV/0!		#DIV/0!	195	#DIV/0!	#DIV/0!	#DIV/0!			#DIV/0!
1171	19.5167	#DIV/0!	#DIV/0!	#DIV/0!	#DIV/0!	#DIV/0!	#DIV/0!	#DIV/0!	#DIV/0!		#DIV/0!	195.167	#DIV/0!	#DIV/0!	#DIV/0!			#DIV/0!
1172	19.5333	#DIV/0!	#DIV/0!	#DIV/0!	#DIV/0!	#DIV/0!	#DIV/0!	#DIV/0!	#DIV/0!		#DIV/0!	195.333	#DIV/0!	#DIV/0!	#DIV/0!			#DIV/0!
1173	19.55	#DIV/0!	#DIV/0!	#DIV/0!	#DIV/0!	#DIV/0!	#DIV/0!	#DIV/0!	#DIV/0!		#DIV/0!	195.5	#DIV/0!	#DIV/0!	#DIV/0!			#DIV/0!
1174	19.5667	#DIV/0!	#DIV/0!	#DIV/0!	#DIV/0!	#DIV/0!	#DIV/0!	#DIV/0!	#DIV/0!		#DIV/0!	195.667	#DIV/0!	#DIV/0!	#DIV/0!			#DIV/0!
1175	19.5833	#DIV/0!	#DIV/0!	#DIV/0!	#DIV/0!	#DIV/0!	#DIV/0!	#DIV/0!	#DIV/0!		#DIV/0!	195.833	#DIV/0!	#DIV/0!	#DIV/0!			#DIV/0!
1176	19.6	#DIV/0!	#DIV/0!	#DIV/0!	#DIV/0!	#DIV/0!	#DIV/0!	#DIV/0!	#DIV/0!		#DIV/0!	196	#DIV/0!	#DIV/0!	#DIV/0!			#DIV/0!
1177	19.6167	#DIV/0!	#DIV/0!	#DIV/0!	#DIV/0!	#DIV/0!	#DIV/0!	#DIV/0!	#DIV/0!		#DIV/0!	196.167	#DIV/0!	#DIV/0!	#DIV/0!			#DIV/0!
1178	19.6333	#DIV/0!	#DIV/0!	#DIV/0!	#DIV/0!	#DIV/0!	#DIV/0!	#DIV/0!	#DIV/0!		#DIV/0!	196.333	#DIV/0!	#DIV/0!	#DIV/0!			#DIV/0!
1179	19.65	#DIV/0!	#DIV/0!	#DIV/0!	#DIV/0!	#DIV/0!	#DIV/0!	#DIV/0!	#DIV/0!		#DIV/0!	196.5	#DIV/0!	#DIV/0!	#DIV/0!			#DIV/0!
1180	19.6667	#DIV/0!	#DIV/0!	#DIV/0!	#DIV/0!	#DIV/0!	#DIV/0!	#DIV/0!	#DIV/0!		#DIV/0!	196.667	#DIV/0!	#DIV/0!	#DIV/0!			#DIV/0!
1181	19.6833	#DIV/0!	#DIV/0!	#DIV/0!	#DIV/0!	#DIV/0!	#DIV/0!	#DIV/0!	#DIV/0!		#DIV/0!	196.833	#DIV/0!	#DIV/0!	#DIV/0!			#DIV/0!
1182	19.7	#DIV/0!	#DIV/0!	#DIV/0!	#DIV/0!	#DIV/0!	#DIV/0!	#DIV/0!	#DIV/0!		#DIV/0!	197	#DIV/0!	#DIV/0!	#DIV/0!			#DIV/0!
1183	19.7167	#DIV/0!	#DIV/0!	#DIV/0!	#DIV/0!	#DIV/0!	#DIV/0!	#DIV/0!	#DIV/0!		#DIV/0!	197.167	#DIV/0!	#DIV/0!	#DIV/0!			#DIV/0!
1184	19.7333	#DIV/0!	#DIV/0!	#DIV/0!	#DIV/0!	#DIV/0!	#DIV/0!	#DIV/0!	#DIV/0!		#DIV/0!	197.333	#DIV/0!	#DIV/0!	#DIV/0!			#DIV/0!
1185	19.75	#DIV/0!	#DIV/0!	#DIV/0!	#DIV/0!	#DIV/0!	#DIV/0!	#DIV/0!	#DIV/0!		#DIV/0!	197.5	#DIV/0!	#DIV/0!	#DIV/0!			#DIV/0!
1186	19.7667	#DIV/0!	#DIV/0!	#DIV/0!	#DIV/0!	#DIV/0!	#DIV/0!	#DIV/0!	#DIV/0!		#DIV/0!	197.667	#DIV/0!	#DIV/0!	#DIV/0!			#DIV/0!
1187	19.7833	#DIV/0!	#DIV/0!	#DIV/0!	#DIV/0!	#DIV/0!	#DIV/0!	#DIV/0!	#DIV/0!		#DIV/0!	197.833	#DIV/0!	#DIV/0!	#DIV/0!			#DIV/0!
1188	19.8	#DIV/0!	#DIV/0!	#DIV/0!	#DIV/0!	#DIV/0!	#DIV/0!	#DIV/0!	#DIV/0!		#DIV/0!	198	#DIV/0!	#DIV/0!	#DIV/0!			#DIV/0!
1189	19.8167	#DIV/0!	#DIV/0!	#DIV/0!	#DIV/0!	#DIV/0!	#DIV/0!	#DIV/0!	#DIV/0!		#DIV/0!	198.167	#DIV/0!	#DIV/0!	#DIV/0!			#DIV/0!
1190	19.8333	#DIV/0!	#DIV/0!	#DIV/0!	#DIV/0!	#DIV/0!	#DIV/0!	#DIV/0!	#DIV/0!		#DIV/0!	198.333	#DIV/0!	#DIV/0!	#DIV/0!			#DIV/0!
1191	19.85	#DIV/0!	#DIV/0!	#DIV/0!	#DIV/0!	#DIV/0!	#DIV/0!	#DIV/0!	#DIV/0!		#DIV/0!	198.5	#DIV/0!	#DIV/0!	#DIV/0!			#DIV/0!
1192	19.8667	#DIV/0!	#DIV/0!	#DIV/0!	#DIV/0!	#DIV/0!	#DIV/0!	#DIV/0!	#DIV/0!		#DIV/0!	198.667	#DIV/0!	#DIV/0!	#DIV/0!			#DIV/0!
1193	19.8833	#DIV/0!	#DIV/0!	#DIV/0!	#DIV/0!	#DIV/0!	#DIV/0!	#DIV/0!	#DIV/0!		#DIV/0!	198.833	#DIV/0!	#DIV/0!	#DIV/0!			#DIV/0!
1194	19.9	#DIV/0!	#DIV/0!	#DIV/0!	#DIV/0!	#DIV/0!	#DIV/0!	#DIV/0!	#DIV/0!		#DIV/0!	199	#DIV/0!	#DIV/0!	#DIV/0!			#DIV/0!
1195	19.9167	#DIV/0!	#DIV/0!	#DIV/0!	#DIV/0!	#DIV/0!	#DIV/0!	#DIV/0!	#DIV/0!		#DIV/0!	199.167	#DIV/0!	#DIV/0!	#DIV/0!			#DIV/0!
1196	19.9333	#DIV/0!	#DIV/0!	#DIV/0!	#DIV/0!	#DIV/0!	#DIV/0!	#DIV/0!	#DIV/0!		#DIV/0!	199.333	#DIV/0!	#DIV/0!	#DIV/0!			#DIV/0!
1197	19.95	#DIV/0!	#DIV/0!	#DIV/0!	#DIV/0!	#DIV/0!	#DIV/0!	#DIV/0!	#DIV/0!		#DIV/0!	199.5	#DIV/0!	#DIV/0!	#DIV/0!			#DIV/0!
1198	19.9667	#DIV/0!	#DIV/0!	#DIV/0!	#DIV/0!	#DIV/0!	#DIV/0!	#DIV/0!	#DIV/0!		#DIV/0!	199.667	#DIV/0!	#DIV/0!	#DIV/0!			#DIV/0!
1199	19.9833	#DIV/0!	#DIV/0!	#DIV/0!	#DIV/0!	#DIV/0!	#DIV/0!	#DIV/0!	#DIV/0!		#DIV/0!	199.833	#DIV/0!	#DIV/0!	#DIV/0!			#DIV/0!
1200	20	#DIV/0!	#DIV/0!	#DIV/0!	#DIV/0!	#DIV/0!	#DIV/0!	#DIV/0!	#DIV/0!		#DIV/0!	200	#DIV/0!	#DIV/0!	#DIV/0!			#DIV/0!
1201	20.0167	#DIV/0!	#DIV/0!	#DIV/0!	#DIV/0!	#DIV/0!	#DIV/0!	#DIV/0!	#DIV/0!		#DIV/0!	200.167	#DIV/0!	#DIV/0!	#DIV/0!			#DIV/0!
1202	20.0333	#DIV/0!	#DIV/0!	#DIV/0!	#DIV/0!	#DIV/0!	#DIV/0!	#DIV/0!	#DIV/0!		#DIV/0!	200.333	#DIV/0!	#DIV/0!	#DIV/0!			#DIV/0!
1203	20.05	#DIV/0!	#DIV/0!	#DIV/0!	#DIV/0!	#DIV/0!	#DIV/0!	#DIV/0!	#DIV/0!		#DIV/0!	200.5	#DIV/0!	#DIV/0!	#DIV/0!			#DIV/0!
1204	20.0667	#DIV/0!	#DIV/0!	#DIV/0!	#DIV/0!	#DIV/0!	#DIV/0!	#DIV/0!	#DIV/0!		#DIV/0!	200.667	#DIV/0!	#DIV/0!	#DIV/0!			#DIV/0!
1205	20.0833	#DIV/0!	#DIV/0!	#DIV/0!	#DIV/0!	#DIV/0!	#DIV/0!	#DIV/0!	#DIV/0!		#DIV/0!	200.833	#DIV/0!	#DIV/0!	#DIV/0!			#DIV/0!
1206	20.1	#DIV/0!	#DIV/0!	#DIV/0!	#DIV/0!	#DIV/0!	#DIV/0!	#DIV/0!	#DIV/0!		#DIV/0!	201	#DIV/0!	#DIV/0!	#DIV/0!			#DIV/0!
1207	20.1167	#DIV/0!	#DIV/0!	#DIV/0!	#DIV/0!	#DIV/0!	#DIV/0!	#DIV/0!	#DIV/0!		#DIV/0!	201.167	#DIV/0!	#DIV/0!	#DIV/0!			#DIV/0!
1208	20.1333	#DIV/0!	#DIV/0!	#DIV/0!	#DIV/0!	#DIV/0!	#DIV/0!	#DIV/0!	#DIV/0!		#DIV/0!	201.333	#DIV/0!	#DIV/0!	#DIV/0!			#DIV/0!
1209	20.15	#DIV/0!	#DIV/0!	#DIV/0!	#DIV/0!	#DIV/0!	#DIV/0!	#DIV/0!	#DIV/0!		#DIV/0!	201.5	#DIV/0!	#DIV/0!	#DIV/0!			#DIV/0!
1210	20.1667	#DIV/0!	#DIV/0!	#DIV/0!	#DIV/0!	#DIV/0!	#DIV/0!	#DIV/0!	#DIV/0!		#DIV/0!	201.667	#DIV/0!	#DIV/0!	#DIV/0!			#DIV/0!
1211	20.1833	#DIV/0!	#DIV/0!	#DIV/0!	#DIV/0!	#DIV/0!	#DIV/0!	#DIV/0!	#DIV/0!		#DIV/0!	201.833	#DIV/0!	#DIV/0!	#DIV/0!			#DIV/0!
1212	20.2	#DIV/0!	#DIV/0!	#DIV/0!	#DIV/0!	#DIV/0!	#DIV/0!	#DIV/0!	#DIV/0!		#DIV/0!	202	#DIV/0!	#DIV/0!	#DIV/0!			#DIV/0!
1213	20.2167	#DIV/0!	#DIV/0!	#DIV/0!	#DIV/0!	#DIV/0!	#DIV/0!	#DIV/0!	#DIV/0!		#DIV/0!	202.167	#DIV/0!	#DIV/0!	#DIV/0!			#DIV/0!
1214	20.2333	#DIV/0!	#DIV/0!	#DIV/0!	#DIV/0!	#DIV/0!	#DIV/0!	#DIV/0!	#DIV/0!		#DIV/0!	202.333	#DIV/0!	#DIV/0!	#DIV/0!			#DIV/0!
1215	20.25	#DIV/0!	#DIV/0!	#DIV/0!	#DIV/0!	#DIV/0!	#DIV/0!	#DIV/0!	#DIV/0!		#DIV/0!	202.5	#DIV/0!	#DIV/0!	#DIV/0!			#DIV/0!
1216	20.2667	#DIV/0!	#DIV/0!	#DIV/0!	#DIV/0!	#DIV/0!	#DIV/0!	#DIV/0!	#DIV/0!		#DIV/0!	202.667	#DIV/0!	#DIV/0!	#DIV/0!			#DIV/0!
1217	20.2833	#DIV/0!	#DIV/0!	#DIV/0!	#DIV/0!	#DIV/0!	#DIV/0!	#DIV/0!	#DIV/0!		#DIV/0!	202.833	#DIV/0!	#DIV/0!	#DIV/0!			#DIV/0!
1218	20.3	#DIV/0!	#DIV/0!	#DIV/0!	#DIV/0!	#DIV/0!	#DIV/0!	#DIV/0!	#DIV/0!		#DIV/0!	203	#DIV/0!	#DIV/0!	#DIV/0!			#DIV/0!
1219	20.3167	#DIV/0!	#DIV/0!	#DIV/0!	#DIV/0!	#DIV/0!	#DIV/0!	#DIV/0!	#DIV/0!		#DIV/0!	203.167	#DIV/0!	#DIV/0!	#DIV/0!			#DIV/0!
1220	20.3333	#DIV/0!	#DIV/0!	#DIV/0!	#DIV/0!	#DIV/0!	#DIV/0!	#DIV/0!	#DIV/0!		#DIV/0!	203.333	#DIV/0!	#DIV/0!	#DIV/0!			#DIV/0!
1221	20.35	#DIV/0!	#DIV/0!	#DIV/0!	#DIV/0!	#DIV/0!	#DIV/0!	#DIV/0!	#DIV/0!		#DIV/0!	203.5	#DIV/0!	#DIV/0!	#DIV/0!			#DIV/0!
1222	20.3667	#DIV/0!	#DIV/0!	#DIV/0!	#DIV/0!	#DIV/0!	#DIV/0!	#DIV/0!	#DIV/0!		#DIV/0!	203.667	#DIV/0!	#DIV/0!	#DIV/0!			#DIV/0!
1223	20.3833	#DIV/0!	#DIV/0!	#DIV/0!	#DIV/0!	#DIV/0!	#DIV/0!	#DIV/0!	#DIV/0!		#DIV/0!	203.833	#DIV/0!	#DIV/0!	#DIV/0!			#DIV/0!
1224	20.4	#DIV/0!	#DIV/0!	#DIV/0!	#DIV/0!	#DIV/0!	#DIV/0!	#DIV/0!	#DIV/0!		#DIV/0!	204	#DIV/0!	#DIV/0!	#DIV/0!			#DIV/0!
1225	20.4167	#DIV/0!	#DIV/0!	#DIV/0!	#DIV/0!	#DIV/0!	#DIV/0!	#DIV/0!	#DIV/0!		#DIV/0!	204.167	#DIV/0!	#DIV/0!	#DIV/0!			#DIV/0!
1226	20.4333	#DIV/0!	#DIV/0!	#DIV/0!	#DIV/0!	#DIV/0!	#DIV/0!	#DIV/0!	#DIV/0!		#DIV/0!	204.333	#DIV/0!	#DIV/0!	#DIV/0!			#DIV/0!
1227	20.45	#DIV/0!	#DIV/0!	#DIV/0!	#DIV/0!	#DIV/0!	#DIV/0!	#DIV/0!	#DIV/0!		#DIV/0!	204.5	#DIV/0!	#DIV/0!	#DIV/0!			#DIV/0!
1228	20.4667	#DIV/0!	#DIV/0!	#DIV/0!	#DIV/0!	#DIV/0!	#DIV/0!	#DIV/0!	#DIV/0!		#DIV/0!	204.667	#DIV/0!	#DIV/0!	#DIV/0!			#DIV/0!
1229	20.4833	#DIV/0!	#DIV/0!	#DIV/0!	#DIV/0!	#DIV/0!	#DIV/0!	#DIV/0!	#DIV/0!		#DIV/0!	204.833	#DIV/0!	#DIV/0!	#DIV/0!			#DIV/0!
1230	20.5	#DIV/0!	#DIV/0!	#DIV/0!	#DIV/0!	#DIV/0!	#DIV/0!	#DIV/0!	#DIV/0!		#DIV/0!	205	#DIV/0!	#DIV/0!	#DIV/0!			#DIV/0!
1231	20.5167	#DIV/0!	#DIV/0!	#DIV/0!	#DIV/0!	#DIV/0!	#DIV/0!	#DIV/0!	#DIV/0!		#DIV/0!	205.167	#DIV/0!	#DIV/0!	#DIV/0!			#DIV/0!
1232	20.5333	#DIV/0!	#DIV/0!	#DIV/0!	#DIV/0!	#DIV/0!	#DIV/0!	#DIV/0!	#DIV/0!		#DIV/0!	205.333	#DIV/0!	#DIV/0!	#DIV/0!			#DIV/0!
1233	20.55	#DIV/0!	#DIV/0!	#DIV/0!	#DIV/0!	#DIV/0!	#DIV/0!	#DIV/0!	#DIV/0!		#DIV/0!	205.5	#DIV/0!	#DIV/0!	#DIV/0!			#DIV/0!
1234	20.5667	#DIV/0!	#DIV/0!	#DIV/0!	#DIV/0!	#DIV/0!	#DIV/0!	#DIV/0!	#DIV/0!		#DIV/0!	205.667	#DIV/0!	#DIV/0!	#DIV/0!			#DIV/0!
1235	20.5833	#DIV/0!	#DIV/0!	#DIV/0!	#DIV/0!	#DIV/0!	#DIV/0!	#DIV/0!	#DIV/0!		#DIV/0!	205.833	#DIV/0!	#DIV/0!	#DIV/0!			#DIV/0!
1236	20.6	#DIV/0!	#DIV/0!	#DIV/0!	#DIV/0!	#DIV/0!	#DIV/0!	#DIV/0!	#DIV/0!		#DIV/0!	206	#DIV/0!	#DIV/0!	#DIV/0!			#DIV/0!
1237	20.6167	#DIV/0!	#DIV/0!	#DIV/0!	#DIV/0!	#DIV/0!	#DIV/0!	#DIV/0!	#DIV/0!		#DIV/0!	206.167	#DIV/0!	#DIV/0!	#DIV/0!			#DIV/0!
1238	20.6333	#DIV/0!	#DIV/0!	#DIV/0!	#DIV/0!	#DIV/0!	#DIV/0!	#DIV/0!	#DIV/0!		#DIV/0!	206.333	#DIV/0!	#DIV/0!	#DIV/0!			#DIV/0!
1239	20.65	#DIV/0!	#DIV/0!	#DIV/0!	#DIV/0!	#DIV/0!	#DIV/0!	#DIV/0!	#DIV/0!		#DIV/0!	206.5	#DIV/0!	#DIV/0!	#DIV/0!			#DIV/0!
1240	20.6667	#DIV/0!	#DIV/0!	#DIV/0!	#DIV/0!	#DIV/0!	#DIV/0!	#DIV/0!	#DIV/0!		#DIV/0!	206.667	#DIV/0!	#DIV/0!	#DIV/0!			#DIV/0!
1241	20.6833	#DIV/0!	#DIV/0!	#DIV/0!	#DIV/0!	#DIV/0!	#DIV/0!	#DIV/0!	#DIV/0!		#DIV/0!	206.833	#DIV/0!	#DIV/0!	#DIV/0!			#DIV/0!
1242	20.7	#DIV/0!	#DIV/0!	#DIV/0!	#DIV/0!	#DIV/0!	#DIV/0!	#DIV/0!	#DIV/0!		#DIV/0!	207	#DIV/0!	#DIV/0!	#DIV/0!			#DIV/0!
1243	20.7167	#DIV/0!	#DIV/0!	#DIV/0!	#DIV/0!	#DIV/0!	#DIV/0!	#DIV/0!	#DIV/0!		#DIV/0!	207.167	#DIV/0!	#DIV/0!	#DIV/0!			#DIV/0!
1244	20.7333	#DIV/0!	#DIV/0!	#DIV/0!	#DIV/0!	#DIV/0!	#DIV/0!	#DIV/0!	#DIV/0!		#DIV/0!	207.333	#DIV/0!	#DIV/0!	#DIV/0!			#DIV/0!
1245	20.75	#DIV/0!	#DIV/0!	#DIV/0!	#DIV/0!	#DIV/0!	#DIV/0!	#DIV/0!	#DIV/0!		#DIV/0!	207.5	#DIV/0!	#DIV/0!	#DIV/0!			#DIV/0!
1246	20.7667	#DIV/0!	#DIV/0!	#DIV/0!	#DIV/0!	#DIV/0!	#DIV/0!	#DIV/0!	#DIV/0!		#DIV/0!	207.667	#DIV/0!	#DIV/0!	#DIV/0!			#DIV/0!
1247	20.7833	#DIV/0!	#DIV/0!	#DIV/0!	#DIV/0!	#DIV/0!	#DIV/0!	#DIV/0!	#DIV/0!		#DIV/0!	207.833	#DIV/0!	#DIV/0!	#DIV/0!			#DIV/0!
1248	20.8	#DIV/0!	#DIV/0!	#DIV/0!	#DIV/0!	#DIV/0!	#DIV/0!	#DIV/0!	#DIV/0!		#DIV/0!	208	#DIV/0!	#DIV/0!	#DIV/0!			#DIV/0!
1249	20.8167	#DIV/0!	#DIV/0!	#DIV/0!	#DIV/0!	#DIV/0!	#DIV/0!	#DIV/0!	#DIV/0!		#DIV/0!	208.167	#DIV/0!	#DIV/0!	#DIV/0!			#DIV/0!
1250	20.8333	#DIV/0!	#DIV/0!	#DIV/0!	#DIV/0!	#DIV/0!	#DIV/0!	#DIV/0!	#DIV/0!		#DIV/0!	208.333	#DIV/0!	#DIV/0!	#DIV/0!			#DIV/0!
1251	20.85	#DIV/0!	#DIV/0!	#DIV/0!	#DIV/0!	#DIV/0!	#DIV/0!	#DIV/0!	#DIV/0!		#DIV/0!	208.5	#DIV/0!	#DIV/0!	#DIV/0!			#DIV/0!
1252	20.8667	#DIV/0!	#DIV/0!	#DIV/0!	#DIV/0!	#DIV/0!	#DIV/0!	#DIV/0!	#DIV/0!		#DIV/0!	208.667	#DIV/0!	#DIV/0!	#DIV/0!			#DIV/0!
1253	20.8833	#DIV/0!	#DIV/0!	#DIV/0!	#DIV/0!	#DIV/0!	#DIV/0!	#DIV/0!	#DIV/0!		#DIV/0!	208.833	#DIV/0!	#DIV/0!	#DIV/0!			#DIV/0!
1254	20.9	#DIV/0!	#DIV/0!	#DIV/0!	#DIV/0!	#DIV/0!	#DIV/0!	#DIV/0!	#DIV/0!		#DIV/0!	209	#DIV/0!	#DIV/0!	#DIV/0!			#DIV/0!
1255	20.9167	#DIV/0!	#DIV/0!	#DIV/0!	#DIV/0!	#DIV/0!	#DIV/0!	#DIV/0!	#DIV/0!		#DIV/0!	209.167	#DIV/0!	#DIV/0!	#DIV/0!			#DIV/0!
1256	20.9333	#DIV/0!	#DIV/0!	#DIV/0!	#DIV/0!	#DIV/0!	#DIV/0!	#DIV/0!	#DIV/0!		#DIV/0!	209.333	#DIV/0!	#DIV/0!	#DIV/0!			#DIV/0!
1257	20.95	#DIV/0!	#DIV/0!	#DIV/0!	#DIV/0!	#DIV/0!	#DIV/0!	#DIV/0!	#DIV/0!		#DIV/0!	209.5	#DIV/0!	#DIV/0!	#DIV/0!			#DIV/0!
1258	20.9667	#DIV/0!	#DIV/0!	#DIV/0!	#DIV/0!	#DIV/0!	#DIV/0!	#DIV/0!	#DIV/0!		#DIV/0!	209.667	#DIV/0!	#DIV/0!	#DIV/0!			#DIV/0!
1259	20.9833	#DIV/0!	#DIV/0!	#DIV/0!	#DIV/0!	#DIV/0!	#DIV/0!	#DIV/0!	#DIV/0!		#DIV/0!	209.833	#DIV/0!	#DIV/0!	#DIV/0!			#DIV/0!
1260	21	#DIV/0!	#DIV/0!	#DIV/0!	#DIV/0!	#DIV/0!	#DIV/0!	#DIV/0!	#DIV/0!		#DIV/0!	210	#DIV/0!	#DIV/0!	#DIV/0!			#DIV/0!
1261	21.0167	#DIV/0!	#DIV/0!	#DIV/0!	#DIV/0!	#DIV/0!	#DIV/0!	#DIV/0!	#DIV/0!		#DIV/0!	210.167	#DIV/0!	#DIV/0!	#DIV/0!			#DIV/0!
1262	21.0333	#DIV/0!	#DIV/0!	#DIV/0!	#DIV/0!	#DIV/0!	#DIV/0!	#DIV/0!	#DIV/0!		#DIV/0!	210.333	#DIV/0!	#DIV/0!	#DIV/0!			#DIV/0!
1263	21.05	#DIV/0!	#DIV/0!	#DIV/0!	#DIV/0!	#DIV/0!	#DIV/0!	#DIV/0!	#DIV/0!		#DIV/0!	210.5	#DIV/0!	#DIV/0!	#DIV/0!			#DIV/0!
1264	21.0667	#DIV/0!	#DIV/0!	#DIV/0!	#DIV/0!	#DIV/0!	#DIV/0!	#DIV/0!	#DIV/0!		#DIV/0!	210.667	#DIV/0!	#DIV/0!	#DIV/0!			#DIV/0!
1265	21.0833	#DIV/0!	#DIV/0!	#DIV/0!	#DIV/0!	#DIV/0!	#DIV/0!	#DIV/0!	#DIV/0!		#DIV/0!	210.833	#DIV/0!	#DIV/0!	#DIV/0!			#DIV/0!
1266	21.1	#DIV/0!	#DIV/0!	#DIV/0!	#DIV/0!	#DIV/0!	#DIV/0!	#DIV/0!	#DIV/0!		#DIV/0!	211	#DIV/0!	#DIV/0!	#DIV/0!			#DIV/0!
1267	21.1167	#DIV/0!	#DIV/0!	#DIV/0!	#DIV/0!	#DIV/0!	#DIV/0!	#DIV/0!	#DIV/0!		#DIV/0!	211.167	#DIV/0!	#DIV/0!	#DIV/0!			#DIV/0!
1268	21.1333	#DIV/0!	#DIV/0!	#DIV/0!	#DIV/0!	#DIV/0!	#DIV/0!	#DIV/0!	#DIV/0!		#DIV/0!	211.333	#DIV/0!	#DIV/0!	#DIV/0!			#DIV/0!
1269	21.15	#DIV/0!	#DIV/0!	#DIV/0!	#DIV/0!	#DIV/0!	#DIV/0!	#DIV/0!	#DIV/0!		#DIV/0!	211.5	#DIV/0!	#DIV/0!	#DIV/0!			#DIV/0!
1270	21.1667	#DIV/0!	#DIV/0!	#DIV/0!	#DIV/0!	#DIV/0!	#DIV/0!	#DIV/0!	#DIV/0!		#DIV/0!	211.667	#DIV/0!	#DIV/0!	#DIV/0!			#DIV/0!
1271	21.1833	#DIV/0!	#DIV/0!	#DIV/0!	#DIV/0!	#DIV/0!	#DIV/0!	#DIV/0!	#DIV/0!		#DIV/0!	211.833	#DIV/0!	#DIV/0!	#DIV/0!			#DIV/0!
1272	21.2	#DIV/0!	#DIV/0!	#DIV/0!	#DIV/0!	#DIV/0!	#DIV/0!	#DIV/0!	#DIV/0!		#DIV/0!	212	#DIV/0!	#DIV/0!	#DIV/0!			#DIV/0!
1273	21.2167	#DIV/0!	#DIV/0!	#DIV/0!	#DIV/0!	#DIV/0!	#DIV/0!	#DIV/0!	#DIV/0!		#DIV/0!	212.167	#DIV/0!	#DIV/0!	#DIV/0!			#DIV/0!
1274	21.2333	#DIV/0!	#DIV/0!	#DIV/0!	#DIV/0!	#DIV/0!	#DIV/0!	#DIV/0!	#DIV/0!		#DIV/0!	212.333	#DIV/0!	#DIV/0!	#DIV/0!			#DIV/0!
1275	21.25	#DIV/0!	#DIV/0!	#DIV/0!	#DIV/0!	#DIV/0!	#DIV/0!	#DIV/0!	#DIV/0!		#DIV/0!	212.5	#DIV/0!	#DIV/0!	#DIV/0!			#DIV/0!
1276	21.2667	#DIV/0!	#DIV/0!	#DIV/0!	#DIV/0!	#DIV/0!	#DIV/0!	#DIV/0!	#DIV/0!		#DIV/0!	212.667	#DIV/0!	#DIV/0!	#DIV/0!			#DIV/0!
1277	21.2833	#DIV/0!	#DIV/0!	#DIV/0!	#DIV/0!	#DIV/0!	#DIV/0!	#DIV/0!	#DIV/0!		#DIV/0!	212.833	#DIV/0!	#DIV/0!	#DIV/0!			#DIV/0!
1278	21.3	#DIV/0!	#DIV/0!	#DIV/0!	#DIV/0!	#DIV/0!	#DIV/0!	#DIV/0!	#DIV/0!		#DIV/0!	213	#DIV/0!	#DIV/0!	#DIV/0!			#DIV/0!
1279	21.3167	#DIV/0!	#DIV/0!	#DIV/0!	#DIV/0!	#DIV/0!	#DIV/0!	#DIV/0!	#DIV/0!		#DIV/0!	213.167	#DIV/0!	#DIV/0!	#DIV/0!			#DIV/0!
1280	21.3333	#DIV/0!	#DIV/0!	#DIV/0!	#DIV/0!	#DIV/0!	#DIV/0!	#DIV/0!	#DIV/0!		#DIV/0!	213.333	#DIV/0!	#DIV/0!	#DIV/0!			#DIV/0!
1281	21.35	#DIV/0!	#DIV/0!	#DIV/0!	#DIV/0!	#DIV/0!	#DIV/0!	#DIV/0!	#DIV/0!		#DIV/0!	213.5	#DIV/0!	#DIV/0!	#DIV/0!			#DIV/0!
1282	21.3667	#DIV/0!	#DIV/0!	#DIV/0!	#DIV/0!	#DIV/0!	#DIV/0!	#DIV/0!	#DIV/0!		#DIV/0!	213.667	#DIV/0!	#DIV/0!	#DIV/0!			#DIV/0!
1283	21.3833	#DIV/0!	#DIV/0!	#DIV/0!	#DIV/0!	#DIV/0!	#DIV/0!	#DIV/0!	#DIV/0!		#DIV/0!	213.833	#DIV/0!	#DIV/0!	#DIV/0!			#DIV/0!
1284	21.4	#DIV/0!	#DIV/0!	#DIV/0!	#DIV/0!	#DIV/0!	#DIV/0!	#DIV/0!	#DIV/0!		#DIV/0!	214	#DIV/0!	#DIV/0!	#DIV/0!			#DIV/0!
1285	21.4167	#DIV/0!	#DIV/0!	#DIV/0!	#DIV/0!	#DIV/0!	#DIV/0!	#DIV/0!	#DIV/0!		#DIV/0!	214.167	#DIV/0!	#DIV/0!	#DIV/0!			#DIV/0!
1286	21.4333	#DIV/0!	#DIV/0!	#DIV/0!	#DIV/0!	#DIV/0!	#DIV/0!	#DIV/0!	#DIV/0!		#DIV/0!	214.333	#DIV/0!	#DIV/0!	#DIV/0!			#DIV/0!
1287	21.45	#DIV/0!	#DIV/0!	#DIV/0!	#DIV/0!	#DIV/0!	#DIV/0!	#DIV/0!	#DIV/0!		#DIV/0!	214.5	#DIV/0!	#DIV/0!	#DIV/0!			#DIV/0!
1288	21.4667	#DIV/0!	#DIV/0!	#DIV/0!	#DIV/0!	#DIV/0!	#DIV/0!	#DIV/0!	#DIV/0!		#DIV/0!	214.667	#DIV/0!	#DIV/0!	#DIV/0!			#DIV/0!
1289	21.4833	#DIV/0!	#DIV/0!	#DIV/0!	#DIV/0!	#DIV/0!	#DIV/0!	#DIV/0!	#DIV/0!		#DIV/0!	214.833	#DIV/0!	#DIV/0!	#DIV/0!			#DIV/0!
1290	21.5	#DIV/0!	#DIV/0!	#DIV/0!	#DIV/0!	#DIV/0!	#DIV/0!	#DIV/0!	#DIV/0!		#DIV/0!	215	#DIV/0!	#DIV/0!	#DIV/0!			#DIV/0!
1291	21.5167	#DIV/0!	#DIV/0!	#DIV/0!	#DIV/0!	#DIV/0!	#DIV/0!	#DIV/0!	#DIV/0!		#DIV/0!	215.167	#DIV/0!	#DIV/0!	#DIV/0!			#DIV/0!
1292	21.5333	#DIV/0!	#DIV/0!	#DIV/0!	#DIV/0!	#DIV/0!	#DIV/0!	#DIV/0!	#DIV/0!		#DIV/0!	215.333	#DIV/0!	#DIV/0!	#DIV/0!			#DIV/0!
1293	21.55	#DIV/0!	#DIV/0!	#DIV/0!	#DIV/0!	#DIV/0!	#DIV/0!	#DIV/0!	#DIV/0!		#DIV/0!	215.5	#DIV/0!	#DIV/0!	#DIV/0!			#DIV/0!
1294	21.5667	#DIV/0!	#DIV/0!	#DIV/0!	#DIV/0!	#DIV/0!	#DIV/0!	#DIV/0!	#DIV/0!		#DIV/0!	215.667	#DIV/0!	#DIV/0!	#DIV/0!			#DIV/0!
1295	21.5833	#DIV/0!	#DIV/0!	#DIV/0!	#DIV/0!	#DIV/0!	#DIV/0!	#DIV/0!	#DIV/0!		#DIV/0!	215.833	#DIV/0!	#DIV/0!	#DIV/0!			#DIV/0!
1296	21.6	#DIV/0!	#DIV/0!	#DIV/0!	#DIV/0!	#DIV/0!	#DIV/0!	#DIV/0!	#DIV/0!		#DIV/0!	216	#DIV/0!	#DIV/0!	#DIV/0!			#DIV/0!
1297	21.6167	#DIV/0!	#DIV/0!	#DIV/0!	#DIV/0!	#DIV/0!	#DIV/0!	#DIV/0!	#DIV/0!		#DIV/0!	216.167	#DIV/0!	#DIV/0!	#DIV/0!			#DIV/0!
1298	21.6333	#DIV/0!	#DIV/0!	#DIV/0!	#DIV/0!	#DIV/0!	#DIV/0!	#DIV/0!	#DIV/0!		#DIV/0!	216.333	#DIV/0!	#DIV/0!	#DIV/0!			#DIV/0!
1299	21.65	#DIV/0!	#DIV/0!	#DIV/0!	#DIV/0!	#DIV/0!	#DIV/0!	#DIV/0!	#DIV/0!		#DIV/0!	216.5	#DIV/0!	#DIV/0!	#DIV/0!			#DIV/0!
1300	21.6667	#DIV/0!	#DIV/0!	#DIV/0!	#DIV/0!	#DIV/0!	#DIV/0!	#DIV/0!	#DIV/0!		#DIV/0!	216.667	#DIV/0!	#DIV/0!	#DIV/0!			#DIV/0!
1301	21.6833	#DIV/0!	#DIV/0!	#DIV/0!	#DIV/0!	#DIV/0!	#DIV/0!	#DIV/0!	#DIV/0!		#DIV/0!	216.833	#DIV/0!	#DIV/0!	#DIV/0!			#DIV/0!
1302	21.7	#DIV/0!	#DIV/0!	#DIV/0!	#DIV/0!	#DIV/0!	#DIV/0!	#DIV/0!	#DIV/0!		#DIV/0!	217	#DIV/0!	#DIV/0!	#DIV/0!			#DIV/0!
1303	21.7167	#DIV/0!	#DIV/0!	#DIV/0!	#DIV/0!	#DIV/0!	#DIV/0!	#DIV/0!	#DIV/0!		#DIV/0!	217.167	#DIV/0!	#DIV/0!	#DIV/0!			#DIV/0!
1304	21.7333	#DIV/0!	#DIV/0!	#DIV/0!	#DIV/0!	#DIV/0!	#DIV/0!	#DIV/0!	#DIV/0!		#DIV/0!	217.333	#DIV/0!	#DIV/0!	#DIV/0!			#DIV/0!
1305	21.75	#DIV/0!	#DIV/0!	#DIV/0!	#DIV/0!	#DIV/0!	#DIV/0!	#DIV/0!	#DIV/0!		#DIV/0!	217.5	#DIV/0!	#DIV/0!	#DIV/0!			#DIV/0!
1306	21.7667	#DIV/0!	#DIV/0!	#DIV/0!	#DIV/0!	#DIV/0!	#DIV/0!	#DIV/0!	#DIV/0!		#DIV/0!	217.667	#DIV/0!	#DIV/0!	#DIV/0!			#DIV/0!
1307	21.7833	#DIV/0!	#DIV/0!	#DIV/0!	#DIV/0!	#DIV/0!	#DIV/0!	#DIV/0!	#DIV/0!		#DIV/0!	217.833	#DIV/0!	#DIV/0!	#DIV/0!			#DIV/0!
1308	21.8	#DIV/0!	#DIV/0!	#DIV/0!	#DIV/0!	#DIV/0!	#DIV/0!	#DIV/0!	#DIV/0!		#DIV/0!	218	#DIV/0!	#DIV/0!	#DIV/0!			#DIV/0!
1309	21.8167	#DIV/0!	#DIV/0!	#DIV/0!	#DIV/0!	#DIV/0!	#DIV/0!	#DIV/0!	#DIV/0!		#DIV/0!	218.167	#DIV/0!	#DIV/0!	#DIV/0!			#DIV/0!
1310	21.8333	#DIV/0!	#DIV/0!	#DIV/0!	#DIV/0!	#DIV/0!	#DIV/0!	#DIV/0!	#DIV/0!		#DIV/0!	218.333	#DIV/0!	#DIV/0!	#DIV/0!			#DIV/0!
1311	21.85	#DIV/0!	#DIV/0!	#DIV/0!	#DIV/0!	#DIV/0!	#DIV/0!	#DIV/0!	#DIV/0!		#DIV/0!	218.5	#DIV/0!	#DIV/0!	#DIV/0!			#DIV/0!
1312	21.8667	#DIV/0!	#DIV/0!	#DIV/0!	#DIV/0!	#DIV/0!	#DIV/0!	#DIV/0!	#DIV/0!		#DIV/0!	218.667	#DIV/0!	#DIV/0!	#DIV/0!			#DIV/0!
1313	21.8833	#DIV/0!	#DIV/0!	#DIV/0!	#DIV/0!	#DIV/0!	#DIV/0!	#DIV/0!	#DIV/0!		#DIV/0!	218.833	#DIV/0!	#DIV/0!	#DIV/0!			#DIV/0!
1314	21.9	#DIV/0!	#DIV/0!	#DIV/0!	#DIV/0!	#DIV/0!	#DIV/0!	#DIV/0!	#DIV/0!		#DIV/0!	219	#DIV/0!	#DIV/0!	#DIV/0!			#DIV/0!
1315	21.9167	#DIV/0!	#DIV/0!	#DIV/0!	#DIV/0!	#DIV/0!	#DIV/0!	#DIV/0!	#DIV/0!		#DIV/0!	219.167	#DIV/0!	#DIV/0!	#DIV/0!			#DIV/0!
1316	21.9333	#DIV/0!	#DIV/0!	#DIV/0!	#DIV/0!	#DIV/0!	#DIV/0!	#DIV/0!	#DIV/0!		#DIV/0!	219.333	#DIV/0!	#DIV/0!	#DIV/0!			#DIV/0!
1317	21.95	#DIV/0!	#DIV/0!	#DIV/0!	#DIV/0!	#DIV/0!	#DIV/0!	#DIV/0!	#DIV/0!		#DIV/0!	219.5	#DIV/0!	#DIV/0!	#DIV/0!			#DIV/0!
1318	21.9667	#DIV/0!	#DIV/0!	#DIV/0!	#DIV/0!	#DIV/0!	#DIV/0!	#DIV/0!	#DIV/0!		#DIV/0!	219.667	#DIV/0!	#DIV/0!	#DIV/0!			#DIV/0!
1319	21.9833	#DIV/0!	#DIV/0!	#DIV/0!	#DIV/0!	#DIV/0!	#DIV/0!	#DIV/0!	#DIV/0!		#DIV/0!	219.833	#DIV/0!	#DIV/0!	#DIV/0!			#DIV/0!
1320	22	#DIV/0!	#DIV/0!	#DIV/0!	#DIV/0!	#DIV/0!	#DIV/0!	#DIV/0!	#DIV/0!		#DIV/0!	220	#DIV/0!	#DIV/0!	#DIV/0!			#DIV/0!
1321	22.0167	#DIV/0!	#DIV/0!	#DIV/0!	#DIV/0!	#DIV/0!	#DIV/0!	#DIV/0!	#DIV/0!		#DIV/0!	220.167	#DIV/0!	#DIV/0!	#DIV/0!			#DIV/0!
1322	22.0333	#DIV/0!	#DIV/0!	#DIV/0!	#DIV/0!	#DIV/0!	#DIV/0!	#DIV/0!	#DIV/0!		#DIV/0!	220.333	#DIV/0!	#DIV/0!	#DIV/0!			#DIV/0!
1323	22.05	#DIV/0!	#DIV/0!	#DIV/0!	#DIV/0!	#DIV/0!	#DIV/0!	#DIV/0!	#DIV/0!		#DIV/0!	220.5	#DIV/0!	#DIV/0!	#DIV/0!			#DIV/0!
1324	22.0667	#DIV/0!	#DIV/0!	#DIV/0!	#DIV/0!	#DIV/0!	#DIV/0!	#DIV/0!	#DIV/0!		#DIV/0!	220.667	#DIV/0!	#DIV/0!	#DIV/0!			#DIV/0!
1325	22.0833	#DIV/0!	#DIV/0!	#DIV/0!	#DIV/0!	#DIV/0!	#DIV/0!	#DIV/0!	#DIV/0!		#DIV/0!	220.833	#DIV/0!	#DIV/0!	#DIV/0!			#DIV/0!
1326	22.1	#DIV/0!	#DIV/0!	#DIV/0!	#DIV/0!	#DIV/0!	#DIV/0!	#DIV/0!	#DIV/0!		#DIV/0!	221	#DIV/0!	#DIV/0!	#DIV/0!			#DIV/0!
1327	22.1167	#DIV/0!	#DIV/0!	#DIV/0!	#DIV/0!	#DIV/0!	#DIV/0!	#DIV/0!	#DIV/0!		#DIV/0!	221.167	#DIV/0!	#DIV/0!	#DIV/0!			#DIV/0!
1328	22.1333	#DIV/0!	#DIV/0!	#DIV/0!	#DIV/0!	#DIV/0!	#DIV/0!	#DIV/0!	#DIV/0!		#DIV/0!	221.333	#DIV/0!	#DIV/0!	#DIV/0!			#DIV/0!
1329	22.15	#DIV/0!	#DIV/0!	#DIV/0!	#DIV/0!	#DIV/0!	#DIV/0!	#DIV/0!	#DIV/0!		#DIV/0!	221.5	#DIV/0!	#DIV/0!	#DIV/0!			#DIV/0!
1330	22.1667	#DIV/0!	#DIV/0!	#DIV/0!	#DIV/0!	#DIV/0!	#DIV/0!	#DIV/0!	#DIV/0!		#DIV/0!	221.667	#DIV/0!	#DIV/0!	#DIV/0!			#DIV/0!
1331	22.1833	#DIV/0!	#DIV/0!	#DIV/0!	#DIV/0!	#DIV/0!	#DIV/0!	#DIV/0!	#DIV/0!		#DIV/0!	221.833	#DIV/0!	#DIV/0!	#DIV/0!			#DIV/0!
1332	22.2	#DIV/0!	#DIV/0!	#DIV/0!	#DIV/0!	#DIV/0!	#DIV/0!	#DIV/0!	#DIV/0!		#DIV/0!	222	#DIV/0!	#DIV/0!	#DIV/0!			#DIV/0!
1333	22.2167	#DIV/0!	#DIV/0!	#DIV/0!	#DIV/0!	#DIV/0!	#DIV/0!	#DIV/0!	#DIV/0!		#DIV/0!	222.167	#DIV/0!	#DIV/0!	#DIV/0!			#DIV/0!
1334	22.2333	#DIV/0!	#DIV/0!	#DIV/0!	#DIV/0!	#DIV/0!	#DIV/0!	#DIV/0!	#DIV/0!		#DIV/0!	222.333	#DIV/0!	#DIV/0!	#DIV/0!			#DIV/0!
1335	22.25	#DIV/0!	#DIV/0!	#DIV/0!	#DIV/0!	#DIV/0!	#DIV/0!	#DIV/0!	#DIV/0!		#DIV/0!	222.5	#DIV/0!	#DIV/0!	#DIV/0!			#DIV/0!
1336	22.2667	#DIV/0!	#DIV/0!	#DIV/0!	#DIV/0!	#DIV/0!	#DIV/0!	#DIV/0!	#DIV/0!		#DIV/0!	222.667	#DIV/0!	#DIV/0!	#DIV/0!			#DIV/0!
1337	22.2833	#DIV/0!	#DIV/0!	#DIV/0!	#DIV/0!	#DIV/0!	#DIV/0!	#DIV/0!	#DIV/0!		#DIV/0!	222.833	#DIV/0!	#DIV/0!	#DIV/0!			#DIV/0!
1338	22.3	#DIV/0!	#DIV/0!	#DIV/0!	#DIV/0!	#DIV/0!	#DIV/0!	#DIV/0!	#DIV/0!		#DIV/0!	223	#DIV/0!	#DIV/0!	#DIV/0!			#DIV/0!
1339	22.3167	#DIV/0!	#DIV/0!	#DIV/0!	#DIV/0!	#DIV/0!	#DIV/0!	#DIV/0!	#DIV/0!		#DIV/0!	223.167	#DIV/0!	#DIV/0!	#DIV/0!			#DIV/0!
1340	22.3333	#DIV/0!	#DIV/0!	#DIV/0!	#DIV/0!	#DIV/0!	#DIV/0!	#DIV/0!	#DIV/0!		#DIV/0!	223.333	#DIV/0!	#DIV/0!	#DIV/0!			#DIV/0!
1341	22.35	#DIV/0!	#DIV/0!	#DIV/0!	#DIV/0!	#DIV/0!	#DIV/0!	#DIV/0!	#DIV/0!		#DIV/0!	223.5	#DIV/0!	#DIV/0!	#DIV/0!			#DIV/0!
1342	22.3667	#DIV/0!	#DIV/0!	#DIV/0!	#DIV/0!	#DIV/0!	#DIV/0!	#DIV/0!	#DIV/0!		#DIV/0!	223.667	#DIV/0!	#DIV/0!	#DIV/0!			#DIV/0!
1343	22.3833	#DIV/0!	#DIV/0!	#DIV/0!	#DIV/0!	#DIV/0!	#DIV/0!	#DIV/0!	#DIV/0!		#DIV/0!	223.833	#DIV/0!	#DIV/0!	#DIV/0!			#DIV/0!
1344	22.4	#DIV/0!	#DIV/0!	#DIV/0!	#DIV/0!	#DIV/0!	#DIV/0!	#DIV/0!	#DIV/0!		#DIV/0!	224	#DIV/0!	#DIV/0!	#DIV/0!			#DIV/0!
1345	22.4167	#DIV/0!	#DIV/0!	#DIV/0!	#DIV/0!	#DIV/0!	#DIV/0!	#DIV/0!	#DIV/0!		#DIV/0!	224.167	#DIV/0!	#DIV/0!	#DIV/0!			#DIV/0!
1346	22.4333	#DIV/0!	#DIV/0!	#DIV/0!	#DIV/0!	#DIV/0!	#DIV/0!	#DIV/0!	#DIV/0!		#DIV/0!	224.333	#DIV/0!	#DIV/0!	#DIV/0!			#DIV/0!
1347	22.45	#DIV/0!	#DIV/0!	#DIV/0!	#DIV/0!	#DIV/0!	#DIV/0!	#DIV/0!	#DIV/0!		#DIV/0!	224.5	#DIV/0!	#DIV/0!	#DIV/0!			#DIV/0!
1348	22.4667	#DIV/0!	#DIV/0!	#DIV/0!	#DIV/0!	#DIV/0!	#DIV/0!	#DIV/0!	#DIV/0!		#DIV/0!	224.667	#DIV/0!	#DIV/0!	#DIV/0!			#DIV/0!
1349	22.4833	#DIV/0!	#DIV/0!	#DIV/0!	#DIV/0!	#DIV/0!	#DIV/0!	#DIV/0!	#DIV/0!		#DIV/0!	224.833	#DIV/0!	#DIV/0!	#DIV/0!			#DIV/0!
1350	22.5	#DIV/0!	#DIV/0!	#DIV/0!	#DIV/0!	#DIV/0!	#DIV/0!	#DIV/0!	#DIV/0!		#DIV/0!	225	#DIV/0!	#DIV/0!	#DIV/0!			#DIV/0!
1351	22.5167	#DIV/0!	#DIV/0!	#DIV/0!	#DIV/0!	#DIV/0!	#DIV/0!	#DIV/0!	#DIV/0!		#DIV/0!	225.167	#DIV/0!	#DIV/0!	#DIV/0!			#DIV/0!
1352	22.5333	#DIV/0!	#DIV/0!	#DIV/0!	#DIV/0!	#DIV/0!	#DIV/0!	#DIV/0!	#DIV/0!		#DIV/0!	225.333	#DIV/0!	#DIV/0!	#DIV/0!			#DIV/0!
1353	22.55	#DIV/0!	#DIV/0!	#DIV/0!	#DIV/0!	#DIV/0!	#DIV/0!	#DIV/0!	#DIV/0!		#DIV/0!	225.5	#DIV/0!	#DIV/0!	#DIV/0!			#DIV/0!
1354	22.5667	#DIV/0!	#DIV/0!	#DIV/0!	#DIV/0!	#DIV/0!	#DIV/0!	#DIV/0!	#DIV/0!		#DIV/0!	225.667	#DIV/0!	#DIV/0!	#DIV/0!			#DIV/0!
1355	22.5833	#DIV/0!	#DIV/0!	#DIV/0!	#DIV/0!	#DIV/0!	#DIV/0!	#DIV/0!	#DIV/0!		#DIV/0!	225.833	#DIV/0!	#DIV/0!	#DIV/0!			#DIV/0!
1356	22.6	#DIV/0!	#DIV/0!	#DIV/0!	#DIV/0!	#DIV/0!	#DIV/0!	#DIV/0!	#DIV/0!		#DIV/0!	226	#DIV/0!	#DIV/0!	#DIV/0!			#DIV/0!
1357	22.6167	#DIV/0!	#DIV/0!	#DIV/0!	#DIV/0!	#DIV/0!	#DIV/0!	#DIV/0!	#DIV/0!		#DIV/0!	226.167	#DIV/0!	#DIV/0!	#DIV/0!			#DIV/0!
1358	22.6333	#DIV/0!	#DIV/0!	#DIV/0!	#DIV/0!	#DIV/0!	#DIV/0!	#DIV/0!	#DIV/0!		#DIV/0!	226.333	#DIV/0!	#DIV/0!	#DIV/0!			#DIV/0!
1359	22.65	#DIV/0!	#DIV/0!	#DIV/0!	#DIV/0!	#DIV/0!	#DIV/0!	#DIV/0!	#DIV/0!		#DIV/0!	226.5	#DIV/0!	#DIV/0!	#DIV/0!			#DIV/0!
1360	22.6667	#DIV/0!	#DIV/0!	#DIV/0!	#DIV/0!	#DIV/0!	#DIV/0!	#DIV/0!	#DIV/0!		#DIV/0!	226.667	#DIV/0!	#DIV/0!	#DIV/0!			#DIV/0!
1361	22.6833	#DIV/0!	#DIV/0!	#DIV/0!	#DIV/0!	#DIV/0!	#DIV/0!	#DIV/0!	#DIV/0!		#DIV/0!	226.833	#DIV/0!	#DIV/0!	#DIV/0!			#DIV/0!
1362	22.7	#DIV/0!	#DIV/0!	#DIV/0!	#DIV/0!	#DIV/0!	#DIV/0!	#DIV/0!	#DIV/0!		#DIV/0!	227	#DIV/0!	#DIV/0!	#DIV/0!			#DIV/0!
1363	22.7167	#DIV/0!	#DIV/0!	#DIV/0!	#DIV/0!	#DIV/0!	#DIV/0!	#DIV/0!	#DIV/0!		#DIV/0!	227.167	#DIV/0!	#DIV/0!	#DIV/0!			#DIV/0!
1364	22.7333	#DIV/0!	#DIV/0!	#DIV/0!	#DIV/0!	#DIV/0!	#DIV/0!	#DIV/0!	#DIV/0!		#DIV/0!	227.333	#DIV/0!	#DIV/0!	#DIV/0!			#DIV/0!
1365	22.75	#DIV/0!	#DIV/0!	#DIV/0!	#DIV/0!	#DIV/0!	#DIV/0!	#DIV/0!	#DIV/0!		#DIV/0!	227.5	#DIV/0!	#DIV/0!	#DIV/0!			#DIV/0!
1366	22.7667	#DIV/0!	#DIV/0!	#DIV/0!	#DIV/0!	#DIV/0!	#DIV/0!	#DIV/0!	#DIV/0!		#DIV/0!	227.667	#DIV/0!	#DIV/0!	#DIV/0!			#DIV/0!
1367	22.7833	#DIV/0!	#DIV/0!	#DIV/0!	#DIV/0!	#DIV/0!	#DIV/0!	#DIV/0!	#DIV/0!		#DIV/0!	227.833	#DIV/0!	#DIV/0!	#DIV/0!			#DIV/0!
1368	22.8	#DIV/0!	#DIV/0!	#DIV/0!	#DIV/0!	#DIV/0!	#DIV/0!	#DIV/0!	#DIV/0!		#DIV/0!	228	#DIV/0!	#DIV/0!	#DIV/0!			#DIV/0!
1369	22.8167	#DIV/0!	#DIV/0!	#DIV/0!	#DIV/0!	#DIV/0!	#DIV/0!	#DIV/0!	#DIV/0!		#DIV/0!	228.167	#DIV/0!	#DIV/0!	#DIV/0!			#DIV/0!
1370	22.8333	#DIV/0!	#DIV/0!	#DIV/0!	#DIV/0!	#DIV/0!	#DIV/0!	#DIV/0!	#DIV/0!		#DIV/0!	228.333	#DIV/0!	#DIV/0!	#DIV/0!			#DIV/0!
1371	22.85	#DIV/0!	#DIV/0!	#DIV/0!	#DIV/0!	#DIV/0!	#DIV/0!	#DIV/0!	#DIV/0!		#DIV/0!	228.5	#DIV/0!	#DIV/0!	#DIV/0!			#DIV/0!
1372	22.8667	#DIV/0!	#DIV/0!	#DIV/0!	#DIV/0!	#DIV/0!	#DIV/0!	#DIV/0!	#DIV/0!		#DIV/0!	228.667	#DIV/0!	#DIV/0!	#DIV/0!			#DIV/0!
1373	22.8833	#DIV/0!	#DIV/0!	#DIV/0!	#DIV/0!	#DIV/0!	#DIV/0!	#DIV/0!	#DIV/0!		#DIV/0!	228.833	#DIV/0!	#DIV/0!	#DIV/0!			#DIV/0!
1374	22.9	#DIV/0!	#DIV/0!	#DIV/0!	#DIV/0!	#DIV/0!	#DIV/0!	#DIV/0!	#DIV/0!		#DIV/0!	229	#DIV/0!	#DIV/0!	#DIV/0!			#DIV/0!
1375	22.9167	#DIV/0!	#DIV/0!	#DIV/0!	#DIV/0!	#DIV/0!	#DIV/0!	#DIV/0!	#DIV/0!		#DIV/0!	229.167	#DIV/0!	#DIV/0!	#DIV/0!			#DIV/0!
1376	22.9333	#DIV/0!	#DIV/0!	#DIV/0!	#DIV/0!	#DIV/0!	#DIV/0!	#DIV/0!	#DIV/0!		#DIV/0!	229.333	#DIV/0!	#DIV/0!	#DIV/0!			#DIV/0!
1377	22.95	#DIV/0!	#DIV/0!	#DIV/0!	#DIV/0!	#DIV/0!	#DIV/0!	#DIV/0!	#DIV/0!		#DIV/0!	229.5	#DIV/0!	#DIV/0!	#DIV/0!			#DIV/0!
1378	22.9667	#DIV/0!	#DIV/0!	#DIV/0!	#DIV/0!	#DIV/0!	#DIV/0!	#DIV/0!	#DIV/0!		#DIV/0!	229.667	#DIV/0!	#DIV/0!	#DIV/0!			#DIV/0!
1379	22.9833	#DIV/0!	#DIV/0!	#DIV/0!	#DIV/0!	#DIV/0!	#DIV/0!	#DIV/0!	#DIV/0!		#DIV/0!	229.833	#DIV/0!	#DIV/0!	#DIV/0!			#DIV/0!
1380	23	#DIV/0!	#DIV/0!	#DIV/0!	#DIV/0!	#DIV/0!	#DIV/0!	#DIV/0!	#DIV/0!		#DIV/0!	230	#DIV/0!	#DIV/0!	#DIV/0!			#DIV/0!
1381	23.0167	#DIV/0!	#DIV/0!	#DIV/0!	#DIV/0!	#DIV/0!	#DIV/0!	#DIV/0!	#DIV/0!		#DIV/0!	230.167	#DIV/0!	#DIV/0!	#DIV/0!			#DIV/0!
1382	23.0333	#DIV/0!	#DIV/0!	#DIV/0!	#DIV/0!	#DIV/0!	#DIV/0!	#DIV/0!	#DIV/0!		#DIV/0!	230.333	#DIV/0!	#DIV/0!	#DIV/0!			#DIV/0!
1383	23.05	#DIV/0!	#DIV/0!	#DIV/0!	#DIV/0!	#DIV/0!	#DIV/0!	#DIV/0!	#DIV/0!		#DIV/0!	230.5	#DIV/0!	#DIV/0!	#DIV/0!			#DIV/0!
1384	23.0667	#DIV/0!	#DIV/0!	#DIV/0!	#DIV/0!	#DIV/0!	#DIV/0!	#DIV/0!	#DIV/0!		#DIV/0!	230.667	#DIV/0!	#DIV/0!	#DIV/0!			#DIV/0!
1385	23.0833	#DIV/0!	#DIV/0!	#DIV/0!	#DIV/0!	#DIV/0!	#DIV/0!	#DIV/0!	#DIV/0!		#DIV/0!	230.833	#DIV/0!	#DIV/0!	#DIV/0!			#DIV/0!
1386	23.1	#DIV/0!	#DIV/0!	#DIV/0!	#DIV/0!	#DIV/0!	#DIV/0!	#DIV/0!	#DIV/0!		#DIV/0!	231	#DIV/0!	#DIV/0!	#DIV/0!			#DIV/0!
1387	23.1167	#DIV/0!	#DIV/0!	#DIV/0!	#DIV/0!	#DIV/0!	#DIV/0!	#DIV/0!	#DIV/0!		#DIV/0!	231.167	#DIV/0!	#DIV/0!	#DIV/0!			#DIV/0!
1388	23.1333	#DIV/0!	#DIV/0!	#DIV/0!	#DIV/0!	#DIV/0!	#DIV/0!	#DIV/0!	#DIV/0!		#DIV/0!	231.333	#DIV/0!	#DIV/0!	#DIV/0!			#DIV/0!
1389	23.15	#DIV/0!	#DIV/0!	#DIV/0!	#DIV/0!	#DIV/0!	#DIV/0!	#DIV/0!	#DIV/0!		#DIV/0!	231.5	#DIV/0!	#DIV/0!	#DIV/0!			#DIV/0!
1390	23.1667	#DIV/0!	#DIV/0!	#DIV/0!	#DIV/0!	#DIV/0!	#DIV/0!	#DIV/0!	#DIV/0!		#DIV/0!	231.667	#DIV/0!	#DIV/0!	#DIV/0!			#DIV/0!
1391	23.1833	#DIV/0!	#DIV/0!	#DIV/0!	#DIV/0!	#DIV/0!	#DIV/0!	#DIV/0!	#DIV/0!		#DIV/0!	231.833	#DIV/0!	#DIV/0!	#DIV/0!			#DIV/0!
1392	23.2	#DIV/0!	#DIV/0!	#DIV/0!	#DIV/0!	#DIV/0!	#DIV/0!	#DIV/0!	#DIV/0!		#DIV/0!	232	#DIV/0!	#DIV/0!	#DIV/0!			#DIV/0!
1393	23.2167	#DIV/0!	#DIV/0!	#DIV/0!	#DIV/0!	#DIV/0!	#DIV/0!	#DIV/0!	#DIV/0!		#DIV/0!	232.167	#DIV/0!	#DIV/0!	#DIV/0!			#DIV/0!
1394	23.2333	#DIV/0!	#DIV/0!	#DIV/0!	#DIV/0!	#DIV/0!	#DIV/0!	#DIV/0!	#DIV/0!		#DIV/0!	232.333	#DIV/0!	#DIV/0!	#DIV/0!			#DIV/0!
1395	23.25	#DIV/0!	#DIV/0!	#DIV/0!	#DIV/0!	#DIV/0!	#DIV/0!	#DIV/0!	#DIV/0!		#DIV/0!	232.5	#DIV/0!	#DIV/0!	#DIV/0!			#DIV/0!
1396	23.2667	#DIV/0!	#DIV/0!	#DIV/0!	#DIV/0!	#DIV/0!	#DIV/0!	#DIV/0!	#DIV/0!		#DIV/0!	232.667	#DIV/0!	#DIV/0!	#DIV/0!			#DIV/0!
1397	23.2833	#DIV/0!	#DIV/0!	#DIV/0!	#DIV/0!	#DIV/0!	#DIV/0!	#DIV/0!	#DIV/0!		#DIV/0!	232.833	#DIV/0!	#DIV/0!	#DIV/0!			#DIV/0!
1398	23.3	#DIV/0!	#DIV/0!	#DIV/0!	#DIV/0!	#DIV/0!	#DIV/0!	#DIV/0!	#DIV/0!		#DIV/0!	233	#DIV/0!	#DIV/0!	#DIV/0!			#DIV/0!
1399	23.3167	#DIV/0!	#DIV/0!	#DIV/0!	#DIV/0!	#DIV/0!	#DIV/0!	#DIV/0!	#DIV/0!		#DIV/0!	233.167	#DIV/0!	#DIV/0!	#DIV/0!			#DIV/0!
1400	23.3333	#DIV/0!	#DIV/0!	#DIV/0!	#DIV/0!	#DIV/0!	#DIV/0!	#DIV/0!	#DIV/0!		#DIV/0!	233.333	#DIV/0!	#DIV/0!	#DIV/0!			#DIV/0!
1401	23.35	#DIV/0!	#DIV/0!	#DIV/0!	#DIV/0!	#DIV/0!	#DIV/0!	#DIV/0!	#DIV/0!		#DIV/0!	233.5	#DIV/0!	#DIV/0!	#DIV/0!			#DIV/0!
1402	23.3667	#DIV/0!	#DIV/0!	#DIV/0!	#DIV/0!	#DIV/0!	#DIV/0!	#DIV/0!	#DIV/0!		#DIV/0!	233.667	#DIV/0!	#DIV/0!	#DIV/0!			#DIV/0!
1403	23.3833	#DIV/0!	#DIV/0!	#DIV/0!	#DIV/0!	#DIV/0!	#DIV/0!	#DIV/0!	#DIV/0!		#DIV/0!	233.833	#DIV/0!	#DIV/0!	#DIV/0!			#DIV/0!
1404	23.4	#DIV/0!	#DIV/0!	#DIV/0!	#DIV/0!	#DIV/0!	#DIV/0!	#DIV/0!	#DIV/0!		#DIV/0!	234	#DIV/0!	#DIV/0!	#DIV/0!			#DIV/0!
1405	23.4167	#DIV/0!	#DIV/0!	#DIV/0!	#DIV/0!	#DIV/0!	#DIV/0!	#DIV/0!	#DIV/0!		#DIV/0!	234.167	#DIV/0!	#DIV/0!	#DIV/0!			#DIV/0!
1406	23.4333	#DIV/0!	#DIV/0!	#DIV/0!	#DIV/0!	#DIV/0!	#DIV/0!	#DIV/0!	#DIV/0!		#DIV/0!	234.333	#DIV/0!	#DIV/0!	#DIV/0!			#DIV/0!
1407	23.45	#DIV/0!	#DIV/0!	#DIV/0!	#DIV/0!	#DIV/0!	#DIV/0!	#DIV/0!	#DIV/0!		#DIV/0!	234.5	#DIV/0!	#DIV/0!	#DIV/0!			#DIV/0!
1408	23.4667	#DIV/0!	#DIV/0!	#DIV/0!	#DIV/0!	#DIV/0!	#DIV/0!	#DIV/0!	#DIV/0!		#DIV/0!	234.667	#DIV/0!	#DIV/0!	#DIV/0!			#DIV/0!
1409	23.4833	#DIV/0!	#DIV/0!	#DIV/0!	#DIV/0!	#DIV/0!	#DIV/0!	#DIV/0!	#DIV/0!		#DIV/0!	234.833	#DIV/0!	#DIV/0!	#DIV/0!			#DIV/0!
1410	23.5	#DIV/0!	#DIV/0!	#DIV/0!	#DIV/0!	#DIV/0!	#DIV/0!	#DIV/0!	#DIV/0!		#DIV/0!	235	#DIV/0!	#DIV/0!	#DIV/0!			#DIV/0!
1411	23.5167	#DIV/0!	#DIV/0!	#DIV/0!	#DIV/0!	#DIV/0!	#DIV/0!	#DIV/0!	#DIV/0!		#DIV/0!	235.167	#DIV/0!	#DIV/0!	#DIV/0!			#DIV/0!
1412	23.5333	#DIV/0!	#DIV/0!	#DIV/0!	#DIV/0!	#DIV/0!	#DIV/0!	#DIV/0!	#DIV/0!		#DIV/0!	235.333	#DIV/0!	#DIV/0!	#DIV/0!			#DIV/0!
1413	23.55	#DIV/0!	#DIV/0!	#DIV/0!	#DIV/0!	#DIV/0!	#DIV/0!	#DIV/0!	#DIV/0!		#DIV/0!	235.5	#DIV/0!	#DIV/0!	#DIV/0!			#DIV/0!
1414	23.5667	#DIV/0!	#DIV/0!	#DIV/0!	#DIV/0!	#DIV/0!	#DIV/0!	#DIV/0!	#DIV/0!		#DIV/0!	235.667	#DIV/0!	#DIV/0!	#DIV/0!			#DIV/0!
1415	23.5833	#DIV/0!	#DIV/0!	#DIV/0!	#DIV/0!	#DIV/0!	#DIV/0!	#DIV/0!	#DIV/0!		#DIV/0!	235.833	#DIV/0!	#DIV/0!	#DIV/0!			#DIV/0!
1416	23.6	#DIV/0!	#DIV/0!	#DIV/0!	#DIV/0!	#DIV/0!	#DIV/0!	#DIV/0!	#DIV/0!		#DIV/0!	236	#DIV/0!	#DIV/0!	#DIV/0!			#DIV/0!
1417	23.6167	#DIV/0!	#DIV/0!	#DIV/0!	#DIV/0!	#DIV/0!	#DIV/0!	#DIV/0!	#DIV/0!		#DIV/0!	236.167	#DIV/0!	#DIV/0!	#DIV/0!			#DIV/0!
1418	23.6333	#DIV/0!	#DIV/0!	#DIV/0!	#DIV/0!	#DIV/0!	#DIV/0!	#DIV/0!	#DIV/0!		#DIV/0!	236.333	#DIV/0!	#DIV/0!	#DIV/0!			#DIV/0!
1419	23.65	#DIV/0!	#DIV/0!	#DIV/0!	#DIV/0!	#DIV/0!	#DIV/0!	#DIV/0!	#DIV/0!		#DIV/0!	236.5	#DIV/0!	#DIV/0!	#DIV/0!			#DIV/0!
1420	23.6667	#DIV/0!	#DIV/0!	#DIV/0!	#DIV/0!	#DIV/0!	#DIV/0!	#DIV/0!	#DIV/0!		#DIV/0!	236.667	#DIV/0!	#DIV/0!	#DIV/0!			#DIV/0!
1421	23.6833	#DIV/0!	#DIV/0!	#DIV/0!	#DIV/0!	#DIV/0!	#DIV/0!	#DIV/0!	#DIV/0!		#DIV/0!	236.833	#DIV/0!	#DIV/0!	#DIV/0!			#DIV/0!
1422	23.7	#DIV/0!	#DIV/0!	#DIV/0!	#DIV/0!	#DIV/0!	#DIV/0!	#DIV/0!	#DIV/0!		#DIV/0!	237	#DIV/0!	#DIV/0!	#DIV/0!			#DIV/0!
1423	23.7167	#DIV/0!	#DIV/0!	#DIV/0!	#DIV/0!	#DIV/0!	#DIV/0!	#DIV/0!	#DIV/0!		#DIV/0!	237.167	#DIV/0!	#DIV/0!	#DIV/0!			#DIV/0!
1424	23.7333	#DIV/0!	#DIV/0!	#DIV/0!	#DIV/0!	#DIV/0!	#DIV/0!	#DIV/0!	#DIV/0!		#DIV/0!	237.333	#DIV/0!	#DIV/0!	#DIV/0!			#DIV/0!
1425	23.75	#DIV/0!	#DIV/0!	#DIV/0!	#DIV/0!	#DIV/0!	#DIV/0!	#DIV/0!	#DIV/0!		#DIV/0!	237.5	#DIV/0!	#DIV/0!	#DIV/0!			#DIV/0!
1426	23.7667	#DIV/0!	#DIV/0!	#DIV/0!	#DIV/0!	#DIV/0!	#DIV/0!	#DIV/0!	#DIV/0!		#DIV/0!	237.667	#DIV/0!	#DIV/0!	#DIV/0!			#DIV/0!
1427	23.7833	#DIV/0!	#DIV/0!	#DIV/0!	#DIV/0!	#DIV/0!	#DIV/0!	#DIV/0!	#DIV/0!		#DIV/0!	237.833	#DIV/0!	#DIV/0!	#DIV/0!			#DIV/0!
1428	23.8	#DIV/0!	#DIV/0!	#DIV/0!	#DIV/0!	#DIV/0!	#DIV/0!	#DIV/0!	#DIV/0!		#DIV/0!	238	#DIV/0!	#DIV/0!	#DIV/0!			#DIV/0!
1429	23.8167	#DIV/0!	#DIV/0!	#DIV/0!	#DIV/0!	#DIV/0!	#DIV/0!	#DIV/0!	#DIV/0!		#DIV/0!	238.167	#DIV/0!	#DIV/0!	#DIV/0!			#DIV/0!
1430	23.8333	#DIV/0!	#DIV/0!	#DIV/0!	#DIV/0!	#DIV/0!	#DIV/0!	#DIV/0!	#DIV/0!		#DIV/0!	238.333	#DIV/0!	#DIV/0!	#DIV/0!			#DIV/0!
1431	23.85	#DIV/0!	#DIV/0!	#DIV/0!	#DIV/0!	#DIV/0!	#DIV/0!	#DIV/0!	#DIV/0!		#DIV/0!	238.5	#DIV/0!	#DIV/0!	#DIV/0!			#DIV/0!
1432	23.8667	#DIV/0!	#DIV/0!	#DIV/0!	#DIV/0!	#DIV/0!	#DIV/0!	#DIV/0!	#DIV/0!		#DIV/0!	238.667	#DIV/0!	#DIV/0!	#DIV/0!			#DIV/0!
1433	23.8833	#DIV/0!	#DIV/0!	#DIV/0!	#DIV/0!	#DIV/0!	#DIV/0!	#DIV/0!	#DIV/0!		#DIV/0!	238.833	#DIV/0!	#DIV/0!	#DIV/0!			#DIV/0!
1434	23.9	#DIV/0!	#DIV/0!	#DIV/0!	#DIV/0!	#DIV/0!	#DIV/0!	#DIV/0!	#DIV/0!		#DIV/0!	239	#DIV/0!	#DIV/0!	#DIV/0!			#DIV/0!
1435	23.9167	#DIV/0!	#DIV/0!	#DIV/0!	#DIV/0!	#DIV/0!	#DIV/0!	#DIV/0!	#DIV/0!		#DIV/0!	239.167	#DIV/0!	#DIV/0!	#DIV/0!			#DIV/0!
1436	23.9333	#DIV/0!	#DIV/0!	#DIV/0!	#DIV/0!	#DIV/0!	#DIV/0!	#DIV/0!	#DIV/0!		#DIV/0!	239.333	#DIV/0!	#DIV/0!	#DIV/0!			#DIV/0!
1437	23.95	#DIV/0!	#DIV/0!	#DIV/0!	#DIV/0!	#DIV/0!	#DIV/0!	#DIV/0!	#DIV/0!		#DIV/0!	239.5	#DIV/0!	#DIV/0!	#DIV/0!			#DIV/0!
1438	23.9667	#DIV/0!	#DIV/0!	#DIV/0!	#DIV/0!	#DIV/0!	#DIV/0!	#DIV/0!	#DIV/0!		#DIV/0!	239.667	#DIV/0!	#DIV/0!	#DIV/0!			#DIV/0!
1439	23.9833	#DIV/0!	#DIV/0!	#DIV/0!	#DIV/0!	#DIV/0!	#DIV/0!	#DIV/0!	#DIV/0!		#DIV/0!	239.833	#DIV/0!	#DIV/0!	#DIV/0!			#DIV/0!
1440	24	#DIV/0!	#DIV/0!	#DIV/0!	#DIV/0!	#DIV/0!	#DIV/0!	#DIV/0!	#DIV/0!		#DIV/0!	240	#DIV/0!	#DIV/0!	#DIV/0!			#DIV/0!
1441	24.0167	#DIV/0!	#DIV/0!	#DIV/0!	#DIV/0!	#DIV/0!	#DIV/0!	#DIV/0!	#DIV/0!		#DIV/0!	240.167	#DIV/0!	#DIV/0!	#DIV/0!			#DIV/0!
1442	24.0333	#DIV/0!	#DIV/0!	#DIV/0!	#DIV/0!	#DIV/0!	#DIV/0!	#DIV/0!	#DIV/0!		#DIV/0!	240.333	#DIV/0!	#DIV/0!	#DIV/0!			#DIV/0!
1443	24.05	#DIV/0!	#DIV/0!	#DIV/0!	#DIV/0!	#DIV/0!	#DIV/0!	#DIV/0!	#DIV/0!		#DIV/0!	240.5	#DIV/0!	#DIV/0!	#DIV/0!			#DIV/0!
1444	24.0667	#DIV/0!	#DIV/0!	#DIV/0!	#DIV/0!	#DIV/0!	#DIV/0!	#DIV/0!	#DIV/0!		#DIV/0!	240.667	#DIV/0!	#DIV/0!	#DIV/0!			#DIV/0!
1445	24.0833	#DIV/0!	#DIV/0!	#DIV/0!	#DIV/0!	#DIV/0!	#DIV/0!	#DIV/0!	#DIV/0!		#DIV/0!	240.833	#DIV/0!	#DIV/0!	#DIV/0!			#DIV/0!
1446	24.1	#DIV/0!	#DIV/0!	#DIV/0!	#DIV/0!	#DIV/0!	#DIV/0!	#DIV/0!	#DIV/0!		#DIV/0!	241	#DIV/0!	#DIV/0!	#DIV/0!			#DIV/0!
1447	24.1167	#DIV/0!	#DIV/0!	#DIV/0!	#DIV/0!	#DIV/0!	#DIV/0!	#DIV/0!	#DIV/0!		#DIV/0!	241.167	#DIV/0!	#DIV/0!	#DIV/0!			#DIV/0!
1448	24.1333	#DIV/0!	#DIV/0!	#DIV/0!	#DIV/0!	#DIV/0!	#DIV/0!	#DIV/0!	#DIV/0!		#DIV/0!	241.333	#DIV/0!	#DIV/0!	#DIV/0!			#DIV/0!
1449	24.15	#DIV/0!	#DIV/0!	#DIV/0!	#DIV/0!	#DIV/0!	#DIV/0!	#DIV/0!	#DIV/0!		#DIV/0!	241.5	#DIV/0!	#DIV/0!	#DIV/0!			#DIV/0!
1450	24.1667	#DIV/0!	#DIV/0!	#DIV/0!	#DIV/0!	#DIV/0!	#DIV/0!	#DIV/0!	#DIV/0!		#DIV/0!	241.667	#DIV/0!	#DIV/0!	#DIV/0!			#DIV/0!
1451	24.1833	#DIV/0!	#DIV/0!	#DIV/0!	#DIV/0!	#DIV/0!	#DIV/0!	#DIV/0!	#DIV/0!		#DIV/0!	241.833	#DIV/0!	#DIV/0!	#DIV/0!			#DIV/0!
1452	24.2	#DIV/0!	#DIV/0!	#DIV/0!	#DIV/0!	#DIV/0!	#DIV/0!	#DIV/0!	#DIV/0!		#DIV/0!	242	#DIV/0!	#DIV/0!	#DIV/0!			#DIV/0!
1453	24.2167	#DIV/0!	#DIV/0!	#DIV/0!	#DIV/0!	#DIV/0!	#DIV/0!	#DIV/0!	#DIV/0!		#DIV/0!	242.167	#DIV/0!	#DIV/0!	#DIV/0!			#DIV/0!
1454	24.2333	#DIV/0!	#DIV/0!	#DIV/0!	#DIV/0!	#DIV/0!	#DIV/0!	#DIV/0!	#DIV/0!		#DIV/0!	242.333	#DIV/0!	#DIV/0!	#DIV/0!			#DIV/0!
1455	24.25	#DIV/0!	#DIV/0!	#DIV/0!	#DIV/0!	#DIV/0!	#DIV/0!	#DIV/0!	#DIV/0!		#DIV/0!	242.5	#DIV/0!	#DIV/0!	#DIV/0!			#DIV/0!
1456	24.2667	#DIV/0!	#DIV/0!	#DIV/0!	#DIV/0!	#DIV/0!	#DIV/0!	#DIV/0!	#DIV/0!		#DIV/0!	242.667	#DIV/0!	#DIV/0!	#DIV/0!			#DIV/0!
1457	24.2833	#DIV/0!	#DIV/0!	#DIV/0!	#DIV/0!	#DIV/0!	#DIV/0!	#DIV/0!	#DIV/0!		#DIV/0!	242.833	#DIV/0!	#DIV/0!	#DIV/0!			#DIV/0!
1458	24.3	#DIV/0!	#DIV/0!	#DIV/0!	#DIV/0!	#DIV/0!	#DIV/0!	#DIV/0!	#DIV/0!		#DIV/0!	243	#DIV/0!	#DIV/0!	#DIV/0!			#DIV/0!
1459	24.3167	#DIV/0!	#DIV/0!	#DIV/0!	#DIV/0!	#DIV/0!	#DIV/0!	#DIV/0!	#DIV/0!		#DIV/0!	243.167	#DIV/0!	#DIV/0!	#DIV/0!			#DIV/0!
1460	24.3333	#DIV/0!	#DIV/0!	#DIV/0!	#DIV/0!	#DIV/0!	#DIV/0!	#DIV/0!	#DIV/0!		#DIV/0!	243.333	#DIV/0!	#DIV/0!	#DIV/0!			#DIV/0!
1461	24.35	#DIV/0!	#DIV/0!	#DIV/0!	#DIV/0!	#DIV/0!	#DIV/0!	#DIV/0!	#DIV/0!		#DIV/0!	243.5	#DIV/0!	#DIV/0!	#DIV/0!			#DIV/0!
1462	24.3667	#DIV/0!	#DIV/0!	#DIV/0!	#DIV/0!	#DIV/0!	#DIV/0!	#DIV/0!	#DIV/0!		#DIV/0!	243.667	#DIV/0!	#DIV/0!	#DIV/0!			#DIV/0!
1463	24.3833	#DIV/0!	#DIV/0!	#DIV/0!	#DIV/0!	#DIV/0!	#DIV/0!	#DIV/0!	#DIV/0!		#DIV/0!	243.833	#DIV/0!	#DIV/0!	#DIV/0!			#DIV/0!
1464	24.4	#DIV/0!	#DIV/0!	#DIV/0!	#DIV/0!	#DIV/0!	#DIV/0!	#DIV/0!	#DIV/0!		#DIV/0!	244	#DIV/0!	#DIV/0!	#DIV/0!			#DIV/0!
1465	24.4167	#DIV/0!	#DIV/0!	#DIV/0!	#DIV/0!	#DIV/0!	#DIV/0!	#DIV/0!	#DIV/0!		#DIV/0!	244.167	#DIV/0!	#DIV/0!	#DIV/0!			#DIV/0!
1466	24.4333	#DIV/0!	#DIV/0!	#DIV/0!	#DIV/0!	#DIV/0!	#DIV/0!	#DIV/0!	#DIV/0!		#DIV/0!	244.333	#DIV/0!	#DIV/0!	#DIV/0!			#DIV/0!
1467	24.45	#DIV/0!	#DIV/0!	#DIV/0!	#DIV/0!	#DIV/0!	#DIV/0!	#DIV/0!	#DIV/0!		#DIV/0!	244.5	#DIV/0!	#DIV/0!	#DIV/0!			#DIV/0!
1468	24.4667	#DIV/0!	#DIV/0!	#DIV/0!	#DIV/0!	#DIV/0!	#DIV/0!	#DIV/0!	#DIV/0!		#DIV/0!	244.667	#DIV/0!	#DIV/0!	#DIV/0!			#DIV/0!
1469	24.4833	#DIV/0!	#DIV/0!	#DIV/0!	#DIV/0!	#DIV/0!	#DIV/0!	#DIV/0!	#DIV/0!		#DIV/0!	244.833	#DIV/0!	#DIV/0!	#DIV/0!			#DIV/0!
1470	24.5	#DIV/0!	#DIV/0!	#DIV/0!	#DIV/0!	#DIV/0!	#DIV/0!	#DIV/0!	#DIV/0!		#DIV/0!	245	#DIV/0!	#DIV/0!	#DIV/0!			#DIV/0!
1471	24.5167	#DIV/0!	#DIV/0!	#DIV/0!	#DIV/0!	#DIV/0!	#DIV/0!	#DIV/0!	#DIV/0!		#DIV/0!	245.167	#DIV/0!	#DIV/0!	#DIV/0!			#DIV/0!
1472	24.5333	#DIV/0!	#DIV/0!	#DIV/0!	#DIV/0!	#DIV/0!	#DIV/0!	#DIV/0!	#DIV/0!		#DIV/0!	245.333	#DIV/0!	#DIV/0!	#DIV/0!			#DIV/0!
1473	24.55	#DIV/0!	#DIV/0!	#DIV/0!	#DIV/0!	#DIV/0!	#DIV/0!	#DIV/0!	#DIV/0!		#DIV/0!	245.5	#DIV/0!	#DIV/0!	#DIV/0!			#DIV/0!
1474	24.5667	#DIV/0!	#DIV/0!	#DIV/0!	#DIV/0!	#DIV/0!	#DIV/0!	#DIV/0!	#DIV/0!		#DIV/0!	245.667	#DIV/0!	#DIV/0!	#DIV/0!			#DIV/0!
1475	24.5833	#DIV/0!	#DIV/0!	#DIV/0!	#DIV/0!	#DIV/0!	#DIV/0!	#DIV/0!	#DIV/0!		#DIV/0!	245.833	#DIV/0!	#DIV/0!	#DIV/0!			#DIV/0!
1476	24.6	#DIV/0!	#DIV/0!	#DIV/0!	#DIV/0!	#DIV/0!	#DIV/0!	#DIV/0!	#DIV/0!		#DIV/0!	246	#DIV/0!	#DIV/0!	#DIV/0!			#DIV/0!
1477	24.6167	#DIV/0!	#DIV/0!	#DIV/0!	#DIV/0!	#DIV/0!	#DIV/0!	#DIV/0!	#DIV/0!		#DIV/0!	246.167	#DIV/0!	#DIV/0!	#DIV/0!			#DIV/0!
1478	24.6333	#DIV/0!	#DIV/0!	#DIV/0!	#DIV/0!	#DIV/0!	#DIV/0!	#DIV/0!	#DIV/0!		#DIV/0!	246.333	#DIV/0!	#DIV/0!	#DIV/0!			#DIV/0!
1479	24.65	#DIV/0!	#DIV/0!	#DIV/0!	#DIV/0!	#DIV/0!	#DIV/0!	#DIV/0!	#DIV/0!		#DIV/0!	246.5	#DIV/0!	#DIV/0!	#DIV/0!			#DIV/0!
1480	24.6667	#DIV/0!	#DIV/0!	#DIV/0!	#DIV/0!	#DIV/0!	#DIV/0!	#DIV/0!	#DIV/0!		#DIV/0!	246.667	#DIV/0!	#DIV/0!	#DIV/0!			#DIV/0!
1481	24.6833	#DIV/0!	#DIV/0!	#DIV/0!	#DIV/0!	#DIV/0!	#DIV/0!	#DIV/0!	#DIV/0!		#DIV/0!	246.833	#DIV/0!	#DIV/0!	#DIV/0!			#DIV/0!
1482	24.7	#DIV/0!	#DIV/0!	#DIV/0!	#DIV/0!	#DIV/0!	#DIV/0!	#DIV/0!	#DIV/0!		#DIV/0!	247	#DIV/0!	#DIV/0!	#DIV/0!			#DIV/0!
1483	24.7167	#DIV/0!	#DIV/0!	#DIV/0!	#DIV/0!	#DIV/0!	#DIV/0!	#DIV/0!	#DIV/0!		#DIV/0!	247.167	#DIV/0!	#DIV/0!	#DIV/0!			#DIV/0!
1484	24.7333	#DIV/0!	#DIV/0!	#DIV/0!	#DIV/0!	#DIV/0!	#DIV/0!	#DIV/0!	#DIV/0!		#DIV/0!	247.333	#DIV/0!	#DIV/0!	#DIV/0!			#DIV/0!
1485	24.75	#DIV/0!	#DIV/0!	#DIV/0!	#DIV/0!	#DIV/0!	#DIV/0!	#DIV/0!	#DIV/0!		#DIV/0!	247.5	#DIV/0!	#DIV/0!	#DIV/0!			#DIV/0!
1486	24.7667	#DIV/0!	#DIV/0!	#DIV/0!	#DIV/0!	#DIV/0!	#DIV/0!	#DIV/0!	#DIV/0!		#DIV/0!	247.667	#DIV/0!	#DIV/0!	#DIV/0!			#DIV/0!
1487	24.7833	#DIV/0!	#DIV/0!	#DIV/0!	#DIV/0!	#DIV/0!	#DIV/0!	#DIV/0!	#DIV/0!		#DIV/0!	247.833	#DIV/0!	#DIV/0!	#DIV/0!			#DIV/0!
1488	24.8	#DIV/0!	#DIV/0!	#DIV/0!	#DIV/0!	#DIV/0!	#DIV/0!	#DIV/0!	#DIV/0!		#DIV/0!	248	#DIV/0!	#DIV/0!	#DIV/0!			#DIV/0!
1489	24.8167	#DIV/0!	#DIV/0!	#DIV/0!	#DIV/0!	#DIV/0!	#DIV/0!	#DIV/0!	#DIV/0!		#DIV/0!	248.167	#DIV/0!	#DIV/0!	#DIV/0!			#DIV/0!
1490	24.8333	#DIV/0!	#DIV/0!	#DIV/0!	#DIV/0!	#DIV/0!	#DIV/0!	#DIV/0!	#DIV/0!		#DIV/0!	248.333	#DIV/0!	#DIV/0!	#DIV/0!			#DIV/0!
1491	24.85	#DIV/0!	#DIV/0!	#DIV/0!	#DIV/0!	#DIV/0!	#DIV/0!	#DIV/0!	#DIV/0!		#DIV/0!	248.5	#DIV/0!	#DIV/0!	#DIV/0!			#DIV/0!
1492	24.8667	#DIV/0!	#DIV/0!	#DIV/0!	#DIV/0!	#DIV/0!	#DIV/0!	#DIV/0!	#DIV/0!		#DIV/0!	248.667	#DIV/0!	#DIV/0!	#DIV/0!			#DIV/0!
1493	24.8833	#DIV/0!	#DIV/0!	#DIV/0!	#DIV/0!	#DIV/0!	#DIV/0!	#DIV/0!	#DIV/0!		#DIV/0!	248.833	#DIV/0!	#DIV/0!	#DIV/0!			#DIV/0!
1494	24.9	#DIV/0!	#DIV/0!	#DIV/0!	#DIV/0!	#DIV/0!	#DIV/0!	#DIV/0!	#DIV/0!		#DIV/0!	249	#DIV/0!	#DIV/0!	#DIV/0!			#DIV/0!
1495	24.9167	#DIV/0!	#DIV/0!	#DIV/0!	#DIV/0!	#DIV/0!	#DIV/0!	#DIV/0!	#DIV/0!		#DIV/0!	249.167	#DIV/0!	#DIV/0!	#DIV/0!			#DIV/0!
1496	24.9333	#DIV/0!	#DIV/0!	#DIV/0!	#DIV/0!	#DIV/0!	#DIV/0!	#DIV/0!	#DIV/0!		#DIV/0!	249.333	#DIV/0!	#DIV/0!	#DIV/0!			#DIV/0!
1497	24.95	#DIV/0!	#DIV/0!	#DIV/0!	#DIV/0!	#DIV/0!	#DIV/0!	#DIV/0!	#DIV/0!		#DIV/0!	249.5	#DIV/0!	#DIV/0!	#DIV/0!			#DIV/0!
1498	24.9667	#DIV/0!	#DIV/0!	#DIV/0!	#DIV/0!	#DIV/0!	#DIV/0!	#DIV/0!	#DIV/0!		#DIV/0!	249.667	#DIV/0!	#DIV/0!	#DIV/0!			#DIV/0!
1499	24.9833	#DIV/0!	#DIV/0!	#DIV/0!	#DIV/0!	#DIV/0!	#DIV/0!	#DIV/0!	#DIV/0!		#DIV/0!	249.833	#DIV/0!	#DIV/0!	#DIV/0!			#DIV/0!
1500	25	#DIV/0!	#DIV/0!	#DIV/0!	#DIV/0!	#DIV/0!	#DIV/0!	#DIV/0!	#DIV/0!		#DIV/0!	250	#DIV/0!	#DIV/0!	#DIV/0!			#DIV/0!
1501	25.0167	#DIV/0!	#DIV/0!	#DIV/0!	#DIV/0!	#DIV/0!	#DIV/0!	#DIV/0!	#DIV/0!		#DIV/0!	250.167	#DIV/0!	#DIV/0!	#DIV/0!			#DIV/0!
1502	25.0333	#DIV/0!	#DIV/0!	#DIV/0!	#DIV/0!	#DIV/0!	#DIV/0!	#DIV/0!	#DIV/0!		#DIV/0!	250.333	#DIV/0!	#DIV/0!	#DIV/0!			#DIV/0!
1503	25.05	#DIV/0!	#DIV/0!	#DIV/0!	#DIV/0!	#DIV/0!	#DIV/0!	#DIV/0!	#DIV/0!		#DIV/0!	250.5	#DIV/0!	#DIV/0!	#DIV/0!			#DIV/0!
1504	25.0667	#DIV/0!	#DIV/0!	#DIV/0!	#DIV/0!	#DIV/0!	#DIV/0!	#DIV/0!	#DIV/0!		#DIV/0!	250.667	#DIV/0!	#DIV/0!	#DIV/0!			#DIV/0!
1505	25.0833	#DIV/0!	#DIV/0!	#DIV/0!	#DIV/0!	#DIV/0!	#DIV/0!	#DIV/0!	#DIV/0!		#DIV/0!	250.833	#DIV/0!	#DIV/0!	#DIV/0!			#DIV/0!
1506	25.1	#DIV/0!	#DIV/0!	#DIV/0!	#DIV/0!	#DIV/0!	#DIV/0!	#DIV/0!	#DIV/0!		#DIV/0!	251	#DIV/0!	#DIV/0!	#DIV/0!			#DIV/0!
1507	25.1167	#DIV/0!	#DIV/0!	#DIV/0!	#DIV/0!	#DIV/0!	#DIV/0!	#DIV/0!	#DIV/0!		#DIV/0!	251.167	#DIV/0!	#DIV/0!	#DIV/0!			#DIV/0!
1508	25.1333	#DIV/0!	#DIV/0!	#DIV/0!	#DIV/0!	#DIV/0!	#DIV/0!	#DIV/0!	#DIV/0!		#DIV/0!	251.333	#DIV/0!	#DIV/0!	#DIV/0!			#DIV/0!
1509	25.15	#DIV/0!	#DIV/0!	#DIV/0!	#DIV/0!	#DIV/0!	#DIV/0!	#DIV/0!	#DIV/0!		#DIV/0!	251.5	#DIV/0!	#DIV/0!	#DIV/0!			#DIV/0!
1510	25.1667	#DIV/0!	#DIV/0!	#DIV/0!	#DIV/0!	#DIV/0!	#DIV/0!	#DIV/0!	#DIV/0!		#DIV/0!	251.667	#DIV/0!	#DIV/0!	#DIV/0!			#DIV/0!
1511	25.1833	#DIV/0!	#DIV/0!	#DIV/0!	#DIV/0!	#DIV/0!	#DIV/0!	#DIV/0!	#DIV/0!		#DIV/0!	251.833	#DIV/0!	#DIV/0!	#DIV/0!			#DIV/0!
1512	25.2	#DIV/0!	#DIV/0!	#DIV/0!	#DIV/0!	#DIV/0!	#DIV/0!	#DIV/0!	#DIV/0!		#DIV/0!	252	#DIV/0!	#DIV/0!	#DIV/0!			#DIV/0!
1513	25.2167	#DIV/0!	#DIV/0!	#DIV/0!	#DIV/0!	#DIV/0!	#DIV/0!	#DIV/0!	#DIV/0!		#DIV/0!	252.167	#DIV/0!	#DIV/0!	#DIV/0!			#DIV/0!
1514	25.2333	#DIV/0!	#DIV/0!	#DIV/0!	#DIV/0!	#DIV/0!	#DIV/0!	#DIV/0!	#DIV/0!		#DIV/0!	252.333	#DIV/0!	#DIV/0!	#DIV/0!			#DIV/0!
1515	25.25	#DIV/0!	#DIV/0!	#DIV/0!	#DIV/0!	#DIV/0!	#DIV/0!	#DIV/0!	#DIV/0!		#DIV/0!	252.5	#DIV/0!	#DIV/0!	#DIV/0!			#DIV/0!
1516	25.2667	#DIV/0!	#DIV/0!	#DIV/0!	#DIV/0!	#DIV/0!	#DIV/0!	#DIV/0!	#DIV/0!		#DIV/0!	252.667	#DIV/0!	#DIV/0!	#DIV/0!			#DIV/0!
1517	25.2833	#DIV/0!	#DIV/0!	#DIV/0!	#DIV/0!	#DIV/0!	#DIV/0!	#DIV/0!	#DIV/0!		#DIV/0!	252.833	#DIV/0!	#DIV/0!	#DIV/0!			#DIV/0!
1518	25.3	#DIV/0!	#DIV/0!	#DIV/0!	#DIV/0!	#DIV/0!	#DIV/0!	#DIV/0!	#DIV/0!		#DIV/0!	253	#DIV/0!	#DIV/0!	#DIV/0!			#DIV/0!
1519	25.3167	#DIV/0!	#DIV/0!	#DIV/0!	#DIV/0!	#DIV/0!	#DIV/0!	#DIV/0!	#DIV/0!		#DIV/0!	253.167	#DIV/0!	#DIV/0!	#DIV/0!			#DIV/0!
1520	25.3333	#DIV/0!	#DIV/0!	#DIV/0!	#DIV/0!	#DIV/0!	#DIV/0!	#DIV/0!	#DIV/0!		#DIV/0!	253.333	#DIV/0!	#DIV/0!	#DIV/0!			#DIV/0!
1521	25.35	#DIV/0!	#DIV/0!	#DIV/0!	#DIV/0!	#DIV/0!	#DIV/0!	#DIV/0!	#DIV/0!		#DIV/0!	253.5	#DIV/0!	#DIV/0!	#DIV/0!			#DIV/0!
1522	25.3667	#DIV/0!	#DIV/0!	#DIV/0!	#DIV/0!	#DIV/0!	#DIV/0!	#DIV/0!	#DIV/0!		#DIV/0!	253.667	#DIV/0!	#DIV/0!	#DIV/0!			#DIV/0!
1523	25.3833	#DIV/0!	#DIV/0!	#DIV/0!	#DIV/0!	#DIV/0!	#DIV/0!	#DIV/0!	#DIV/0!		#DIV/0!	253.833	#DIV/0!	#DIV/0!	#DIV/0!			#DIV/0!
1524	25.4	#DIV/0!	#DIV/0!	#DIV/0!	#DIV/0!	#DIV/0!	#DIV/0!	#DIV/0!	#DIV/0!		#DIV/0!	254	#DIV/0!	#DIV/0!	#DIV/0!			#DIV/0!
1525	25.4167	#DIV/0!	#DIV/0!	#DIV/0!	#DIV/0!	#DIV/0!	#DIV/0!	#DIV/0!	#DIV/0!		#DIV/0!	254.167	#DIV/0!	#DIV/0!	#DIV/0!			#DIV/0!
1526	25.4333	#DIV/0!	#DIV/0!	#DIV/0!	#DIV/0!	#DIV/0!	#DIV/0!	#DIV/0!	#DIV/0!		#DIV/0!	254.333	#DIV/0!	#DIV/0!	#DIV/0!			#DIV/0!
1527	25.45	#DIV/0!	#DIV/0!	#DIV/0!	#DIV/0!	#DIV/0!	#DIV/0!	#DIV/0!	#DIV/0!		#DIV/0!	254.5	#DIV/0!	#DIV/0!	#DIV/0!			#DIV/0!
1528	25.4667	#DIV/0!	#DIV/0!	#DIV/0!	#DIV/0!	#DIV/0!	#DIV/0!	#DIV/0!	#DIV/0!		#DIV/0!	254.667	#DIV/0!	#DIV/0!	#DIV/0!			#DIV/0!
1529	25.4833	#DIV/0!	#DIV/0!	#DIV/0!	#DIV/0!	#DIV/0!	#DIV/0!	#DIV/0!	#DIV/0!		#DIV/0!	254.833	#DIV/0!	#DIV/0!	#DIV/0!			#DIV/0!
1530	25.5	#DIV/0!	#DIV/0!	#DIV/0!	#DIV/0!	#DIV/0!	#DIV/0!	#DIV/0!	#DIV/0!		#DIV/0!	255	#DIV/0!	#DIV/0!	#DIV/0!			#DIV/0!
1531	25.5167	#DIV/0!	#DIV/0!	#DIV/0!	#DIV/0!	#DIV/0!	#DIV/0!	#DIV/0!	#DIV/0!		#DIV/0!	255.167	#DIV/0!	#DIV/0!	#DIV/0!			#DIV/0!
1532	25.5333	#DIV/0!	#DIV/0!	#DIV/0!	#DIV/0!	#DIV/0!	#DIV/0!	#DIV/0!	#DIV/0!		#DIV/0!	255.333	#DIV/0!	#DIV/0!	#DIV/0!			#DIV/0!
1533	25.55	#DIV/0!	#DIV/0!	#DIV/0!	#DIV/0!	#DIV/0!	#DIV/0!	#DIV/0!	#DIV/0!		#DIV/0!	255.5	#DIV/0!	#DIV/0!	#DIV/0!			#DIV/0!
1534	25.5667	#DIV/0!	#DIV/0!	#DIV/0!	#DIV/0!	#DIV/0!	#DIV/0!	#DIV/0!	#DIV/0!		#DIV/0!	255.667	#DIV/0!	#DIV/0!	#DIV/0!			#DIV/0!
1535	25.5833	#DIV/0!	#DIV/0!	#DIV/0!	#DIV/0!	#DIV/0!	#DIV/0!	#DIV/0!	#DIV/0!		#DIV/0!	255.833	#DIV/0!	#DIV/0!	#DIV/0!			#DIV/0!
1536	25.6	#DIV/0!	#DIV/0!	#DIV/0!	#DIV/0!	#DIV/0!	#DIV/0!	#DIV/0!	#DIV/0!		#DIV/0!	256	#DIV/0!	#DIV/0!	#DIV/0!			#DIV/0!
1537	25.6167	#DIV/0!	#DIV/0!	#DIV/0!	#DIV/0!	#DIV/0!	#DIV/0!	#DIV/0!	#DIV/0!		#DIV/0!	256.167	#DIV/0!	#DIV/0!	#DIV/0!			#DIV/0!
1538	25.6333	#DIV/0!	#DIV/0!	#DIV/0!	#DIV/0!	#DIV/0!	#DIV/0!	#DIV/0!	#DIV/0!		#DIV/0!	256.333	#DIV/0!	#DIV/0!	#DIV/0!			#DIV/0!
1539	25.65	#DIV/0!	#DIV/0!	#DIV/0!	#DIV/0!	#DIV/0!	#DIV/0!	#DIV/0!	#DIV/0!		#DIV/0!	256.5	#DIV/0!	#DIV/0!	#DIV/0!			#DIV/0!
1540	25.6667	#DIV/0!	#DIV/0!	#DIV/0!	#DIV/0!	#DIV/0!	#DIV/0!	#DIV/0!	#DIV/0!		#DIV/0!	256.667	#DIV/0!	#DIV/0!	#DIV/0!			#DIV/0!
1541	25.6833	#DIV/0!	#DIV/0!	#DIV/0!	#DIV/0!	#DIV/0!	#DIV/0!	#DIV/0!	#DIV/0!		#DIV/0!	256.833	#DIV/0!	#DIV/0!	#DIV/0!			#DIV/0!
1542	25.7	#DIV/0!	#DIV/0!	#DIV/0!	#DIV/0!	#DIV/0!	#DIV/0!	#DIV/0!	#DIV/0!		#DIV/0!	257	#DIV/0!	#DIV/0!	#DIV/0!			#DIV/0!
1543	25.7167	#DIV/0!	#DIV/0!	#DIV/0!	#DIV/0!	#DIV/0!	#DIV/0!	#DIV/0!	#DIV/0!		#DIV/0!	257.167	#DIV/0!	#DIV/0!	#DIV/0!			#DIV/0!
1544	25.7333	#DIV/0!	#DIV/0!	#DIV/0!	#DIV/0!	#DIV/0!	#DIV/0!	#DIV/0!	#DIV/0!		#DIV/0!	257.333	#DIV/0!	#DIV/0!	#DIV/0!			#DIV/0!
1545	25.75	#DIV/0!	#DIV/0!	#DIV/0!	#DIV/0!	#DIV/0!	#DIV/0!	#DIV/0!	#DIV/0!		#DIV/0!	257.5	#DIV/0!	#DIV/0!	#DIV/0!			#DIV/0!
1546	25.7667	#DIV/0!	#DIV/0!	#DIV/0!	#DIV/0!	#DIV/0!	#DIV/0!	#DIV/0!	#DIV/0!		#DIV/0!	257.667	#DIV/0!	#DIV/0!	#DIV/0!			#DIV/0!
1547	25.7833	#DIV/0!	#DIV/0!	#DIV/0!	#DIV/0!	#DIV/0!	#DIV/0!	#DIV/0!	#DIV/0!		#DIV/0!	257.833	#DIV/0!	#DIV/0!	#DIV/0!			#DIV/0!
1548	25.8	#DIV/0!	#DIV/0!	#DIV/0!	#DIV/0!	#DIV/0!	#DIV/0!	#DIV/0!	#DIV/0!		#DIV/0!	258	#DIV/0!	#DIV/0!	#DIV/0!			#DIV/0!
1549	25.8167	#DIV/0!	#DIV/0!	#DIV/0!	#DIV/0!	#DIV/0!	#DIV/0!	#DIV/0!	#DIV/0!		#DIV/0!	258.167	#DIV/0!	#DIV/0!	#DIV/0!			#DIV/0!
1550	25.8333	#DIV/0!	#DIV/0!	#DIV/0!	#DIV/0!	#DIV/0!	#DIV/0!	#DIV/0!	#DIV/0!		#DIV/0!	258.333	#DIV/0!	#DIV/0!	#DIV/0!			#DIV/0!
1551	25.85	#DIV/0!	#DIV/0!	#DIV/0!	#DIV/0!	#DIV/0!	#DIV/0!	#DIV/0!	#DIV/0!		#DIV/0!	258.5	#DIV/0!	#DIV/0!	#DIV/0!			#DIV/0!
1552	25.8667	#DIV/0!	#DIV/0!	#DIV/0!	#DIV/0!	#DIV/0!	#DIV/0!	#DIV/0!	#DIV/0!		#DIV/0!	258.667	#DIV/0!	#DIV/0!	#DIV/0!			#DIV/0!
1553	25.8833	#DIV/0!	#DIV/0!	#DIV/0!	#DIV/0!	#DIV/0!	#DIV/0!	#DIV/0!	#DIV/0!		#DIV/0!	258.833	#DIV/0!	#DIV/0!	#DIV/0!			#DIV/0!
1554	25.9	#DIV/0!	#DIV/0!	#DIV/0!	#DIV/0!	#DIV/0!	#DIV/0!	#DIV/0!	#DIV/0!		#DIV/0!	259	#DIV/0!	#DIV/0!	#DIV/0!			#DIV/0!
1555	25.9167	#DIV/0!	#DIV/0!	#DIV/0!	#DIV/0!	#DIV/0!	#DIV/0!	#DIV/0!	#DIV/0!		#DIV/0!	259.167	#DIV/0!	#DIV/0!	#DIV/0!			#DIV/0!
1556	25.9333	#DIV/0!	#DIV/0!	#DIV/0!	#DIV/0!	#DIV/0!	#DIV/0!	#DIV/0!	#DIV/0!		#DIV/0!	259.333	#DIV/0!	#DIV/0!	#DIV/0!			#DIV/0!
1557	25.95	#DIV/0!	#DIV/0!	#DIV/0!	#DIV/0!	#DIV/0!	#DIV/0!	#DIV/0!	#DIV/0!		#DIV/0!	259.5	#DIV/0!	#DIV/0!	#DIV/0!			#DIV/0!
1558	25.9667	#DIV/0!	#DIV/0!	#DIV/0!	#DIV/0!	#DIV/0!	#DIV/0!	#DIV/0!	#DIV/0!		#DIV/0!	259.667	#DIV/0!	#DIV/0!	#DIV/0!			#DIV/0!
1559	25.9833	#DIV/0!	#DIV/0!	#DIV/0!	#DIV/0!	#DIV/0!	#DIV/0!	#DIV/0!	#DIV/0!		#DIV/0!	259.833	#DIV/0!	#DIV/0!	#DIV/0!			#DIV/0!
1560	26	#DIV/0!	#DIV/0!	#DIV/0!	#DIV/0!	#DIV/0!	#DIV/0!	#DIV/0!	#DIV/0!		#DIV/0!	260	#DIV/0!	#DIV/0!	#DIV/0!			#DIV/0!
1561	26.0167	#DIV/0!	#DIV/0!	#DIV/0!	#DIV/0!	#DIV/0!	#DIV/0!	#DIV/0!	#DIV/0!		#DIV/0!	260.167	#DIV/0!	#DIV/0!	#DIV/0!			#DIV/0!
1562	26.0333	#DIV/0!	#DIV/0!	#DIV/0!	#DIV/0!	#DIV/0!	#DIV/0!	#DIV/0!	#DIV/0!		#DIV/0!	260.333	#DIV/0!	#DIV/0!	#DIV/0!			#DIV/0!
1563	26.05	#DIV/0!	#DIV/0!	#DIV/0!	#DIV/0!	#DIV/0!	#DIV/0!	#DIV/0!	#DIV/0!		#DIV/0!	260.5	#DIV/0!	#DIV/0!	#DIV/0!			#DIV/0!
1564	26.0667	#DIV/0!	#DIV/0!	#DIV/0!	#DIV/0!	#DIV/0!	#DIV/0!	#DIV/0!	#DIV/0!		#DIV/0!	260.667	#DIV/0!	#DIV/0!	#DIV/0!			#DIV/0!
1565	26.0833	#DIV/0!	#DIV/0!	#DIV/0!	#DIV/0!	#DIV/0!	#DIV/0!	#DIV/0!	#DIV/0!		#DIV/0!	260.833	#DIV/0!	#DIV/0!	#DIV/0!			#DIV/0!
1566	26.1	#DIV/0!	#DIV/0!	#DIV/0!	#DIV/0!	#DIV/0!	#DIV/0!	#DIV/0!	#DIV/0!		#DIV/0!	261	#DIV/0!	#DIV/0!	#DIV/0!			#DIV/0!
1567	26.1167	#DIV/0!	#DIV/0!	#DIV/0!	#DIV/0!	#DIV/0!	#DIV/0!	#DIV/0!	#DIV/0!		#DIV/0!	261.167	#DIV/0!	#DIV/0!	#DIV/0!			#DIV/0!
1568	26.1333	#DIV/0!	#DIV/0!	#DIV/0!	#DIV/0!	#DIV/0!	#DIV/0!	#DIV/0!	#DIV/0!		#DIV/0!	261.333	#DIV/0!	#DIV/0!	#DIV/0!			#DIV/0!
1569	26.15	#DIV/0!	#DIV/0!	#DIV/0!	#DIV/0!	#DIV/0!	#DIV/0!	#DIV/0!	#DIV/0!		#DIV/0!	261.5	#DIV/0!	#DIV/0!	#DIV/0!			#DIV/0!
1570	26.1667	#DIV/0!	#DIV/0!	#DIV/0!	#DIV/0!	#DIV/0!	#DIV/0!	#DIV/0!	#DIV/0!		#DIV/0!	261.667	#DIV/0!	#DIV/0!	#DIV/0!			#DIV/0!
1571	26.1833	#DIV/0!	#DIV/0!	#DIV/0!	#DIV/0!	#DIV/0!	#DIV/0!	#DIV/0!	#DIV/0!		#DIV/0!	261.833	#DIV/0!	#DIV/0!	#DIV/0!			#DIV/0!
1572	26.2	#DIV/0!	#DIV/0!	#DIV/0!	#DIV/0!	#DIV/0!	#DIV/0!	#DIV/0!	#DIV/0!		#DIV/0!	262	#DIV/0!	#DIV/0!	#DIV/0!			#DIV/0!
1573	26.2167	#DIV/0!	#DIV/0!	#DIV/0!	#DIV/0!	#DIV/0!	#DIV/0!	#DIV/0!	#DIV/0!		#DIV/0!	262.167	#DIV/0!	#DIV/0!	#DIV/0!			#DIV/0!
1574	26.2333	#DIV/0!	#DIV/0!	#DIV/0!	#DIV/0!	#DIV/0!	#DIV/0!	#DIV/0!	#DIV/0!		#DIV/0!	262.333	#DIV/0!	#DIV/0!	#DIV/0!			#DIV/0!
1575	26.25	#DIV/0!	#DIV/0!	#DIV/0!	#DIV/0!	#DIV/0!	#DIV/0!	#DIV/0!	#DIV/0!		#DIV/0!	262.5	#DIV/0!	#DIV/0!	#DIV/0!			#DIV/0!
1576	26.2667	#DIV/0!	#DIV/0!	#DIV/0!	#DIV/0!	#DIV/0!	#DIV/0!	#DIV/0!	#DIV/0!		#DIV/0!	262.667	#DIV/0!	#DIV/0!	#DIV/0!			#DIV/0!
1577	26.2833	#DIV/0!	#DIV/0!	#DIV/0!	#DIV/0!	#DIV/0!	#DIV/0!	#DIV/0!	#DIV/0!		#DIV/0!	262.833	#DIV/0!	#DIV/0!	#DIV/0!			#DIV/0!
1578	26.3	#DIV/0!	#DIV/0!	#DIV/0!	#DIV/0!	#DIV/0!	#DIV/0!	#DIV/0!	#DIV/0!		#DIV/0!	263	#DIV/0!	#DIV/0!	#DIV/0!			#DIV/0!
1579	26.3167	#DIV/0!	#DIV/0!	#DIV/0!	#DIV/0!	#DIV/0!	#DIV/0!	#DIV/0!	#DIV/0!		#DIV/0!	263.167	#DIV/0!	#DIV/0!	#DIV/0!			#DIV/0!
1580	26.3333	#DIV/0!	#DIV/0!	#DIV/0!	#DIV/0!	#DIV/0!	#DIV/0!	#DIV/0!	#DIV/0!		#DIV/0!	263.333	#DIV/0!	#DIV/0!	#DIV/0!			#DIV/0!
1581	26.35	#DIV/0!	#DIV/0!	#DIV/0!	#DIV/0!	#DIV/0!	#DIV/0!	#DIV/0!	#DIV/0!		#DIV/0!	263.5	#DIV/0!	#DIV/0!	#DIV/0!			#DIV/0!
1582	26.3667	#DIV/0!	#DIV/0!	#DIV/0!	#DIV/0!	#DIV/0!	#DIV/0!	#DIV/0!	#DIV/0!		#DIV/0!	263.667	#DIV/0!	#DIV/0!	#DIV/0!			#DIV/0!
1583	26.3833	#DIV/0!	#DIV/0!	#DIV/0!	#DIV/0!	#DIV/0!	#DIV/0!	#DIV/0!	#DIV/0!		#DIV/0!	263.833	#DIV/0!	#DIV/0!	#DIV/0!			#DIV/0!
1584	26.4	#DIV/0!	#DIV/0!	#DIV/0!	#DIV/0!	#DIV/0!	#DIV/0!	#DIV/0!	#DIV/0!		#DIV/0!	264	#DIV/0!	#DIV/0!	#DIV/0!			#DIV/0!
1585	26.4167	#DIV/0!	#DIV/0!	#DIV/0!	#DIV/0!	#DIV/0!	#DIV/0!	#DIV/0!	#DIV/0!		#DIV/0!	264.167	#DIV/0!	#DIV/0!	#DIV/0!			#DIV/0!
1586	26.4333	#DIV/0!	#DIV/0!	#DIV/0!	#DIV/0!	#DIV/0!	#DIV/0!	#DIV/0!	#DIV/0!		#DIV/0!	264.333	#DIV/0!	#DIV/0!	#DIV/0!			#DIV/0!
1587	26.45	#DIV/0!	#DIV/0!	#DIV/0!	#DIV/0!	#DIV/0!	#DIV/0!	#DIV/0!	#DIV/0!		#DIV/0!	264.5	#DIV/0!	#DIV/0!	#DIV/0!			#DIV/0!
1588	26.4667	#DIV/0!	#DIV/0!	#DIV/0!	#DIV/0!	#DIV/0!	#DIV/0!	#DIV/0!	#DIV/0!		#DIV/0!	264.667	#DIV/0!	#DIV/0!	#DIV/0!			#DIV/0!
1589	26.4833	#DIV/0!	#DIV/0!	#DIV/0!	#DIV/0!	#DIV/0!	#DIV/0!	#DIV/0!	#DIV/0!		#DIV/0!	264.833	#DIV/0!	#DIV/0!	#DIV/0!			#DIV/0!
1590	26.5	#DIV/0!	#DIV/0!	#DIV/0!	#DIV/0!	#DIV/0!	#DIV/0!	#DIV/0!	#DIV/0!		#DIV/0!	265	#DIV/0!	#DIV/0!	#DIV/0!			#DIV/0!
1591	26.5167	#DIV/0!	#DIV/0!	#DIV/0!	#DIV/0!	#DIV/0!	#DIV/0!	#DIV/0!	#DIV/0!		#DIV/0!	265.167	#DIV/0!	#DIV/0!	#DIV/0!			#DIV/0!
1592	26.5333	#DIV/0!	#DIV/0!	#DIV/0!	#DIV/0!	#DIV/0!	#DIV/0!	#DIV/0!	#DIV/0!		#DIV/0!	265.333	#DIV/0!	#DIV/0!	#DIV/0!			#DIV/0!
1593	26.55	#DIV/0!	#DIV/0!	#DIV/0!	#DIV/0!	#DIV/0!	#DIV/0!	#DIV/0!	#DIV/0!		#DIV/0!	265.5	#DIV/0!	#DIV/0!	#DIV/0!			#DIV/0!
1594	26.5667	#DIV/0!	#DIV/0!	#DIV/0!	#DIV/0!	#DIV/0!	#DIV/0!	#DIV/0!	#DIV/0!		#DIV/0!	265.667	#DIV/0!	#DIV/0!	#DIV/0!			#DIV/0!
1595	26.5833	#DIV/0!	#DIV/0!	#DIV/0!	#DIV/0!	#DIV/0!	#DIV/0!	#DIV/0!	#DIV/0!		#DIV/0!	265.833	#DIV/0!	#DIV/0!	#DIV/0!			#DIV/0!
1596	26.6	#DIV/0!	#DIV/0!	#DIV/0!	#DIV/0!	#DIV/0!	#DIV/0!	#DIV/0!	#DIV/0!		#DIV/0!	266	#DIV/0!	#DIV/0!	#DIV/0!			#DIV/0!
1597	26.6167	#DIV/0!	#DIV/0!	#DIV/0!	#DIV/0!	#DIV/0!	#DIV/0!	#DIV/0!	#DIV/0!		#DIV/0!	266.167	#DIV/0!	#DIV/0!	#DIV/0!			#DIV/0!
1598	26.6333	#DIV/0!	#DIV/0!	#DIV/0!	#DIV/0!	#DIV/0!	#DIV/0!	#DIV/0!	#DIV/0!		#DIV/0!	266.333	#DIV/0!	#DIV/0!	#DIV/0!			#DIV/0!
1599	26.65	#DIV/0!	#DIV/0!	#DIV/0!	#DIV/0!	#DIV/0!	#DIV/0!	#DIV/0!	#DIV/0!		#DIV/0!	266.5	#DIV/0!	#DIV/0!	#DIV/0!			#DIV/0!
1600	26.6667	#DIV/0!	#DIV/0!	#DIV/0!	#DIV/0!	#DIV/0!	#DIV/0!	#DIV/0!	#DIV/0!		#DIV/0!	266.667	#DIV/0!	#DIV/0!	#DIV/0!			#DIV/0!
1601	26.6833	#DIV/0!	#DIV/0!	#DIV/0!	#DIV/0!	#DIV/0!	#DIV/0!	#DIV/0!	#DIV/0!		#DIV/0!	266.833	#DIV/0!	#DIV/0!	#DIV/0!			#DIV/0!
1602	26.7	#DIV/0!	#DIV/0!	#DIV/0!	#DIV/0!	#DIV/0!	#DIV/0!	#DIV/0!	#DIV/0!		#DIV/0!	267	#DIV/0!	#DIV/0!	#DIV/0!			#DIV/0!
1603	26.7167	#DIV/0!	#DIV/0!	#DIV/0!	#DIV/0!	#DIV/0!	#DIV/0!	#DIV/0!	#DIV/0!		#DIV/0!	267.167	#DIV/0!	#DIV/0!	#DIV/0!			#DIV/0!
1604	26.7333	#DIV/0!	#DIV/0!	#DIV/0!	#DIV/0!	#DIV/0!	#DIV/0!	#DIV/0!	#DIV/0!		#DIV/0!	267.333	#DIV/0!	#DIV/0!	#DIV/0!			#DIV/0!
1605	26.75	#DIV/0!	#DIV/0!	#DIV/0!	#DIV/0!	#DIV/0!	#DIV/0!	#DIV/0!	#DIV/0!		#DIV/0!	267.5	#DIV/0!	#DIV/0!	#DIV/0!			#DIV/0!
1606	26.7667	#DIV/0!	#DIV/0!	#DIV/0!	#DIV/0!	#DIV/0!	#DIV/0!	#DIV/0!	#DIV/0!		#DIV/0!	267.667	#DIV/0!	#DIV/0!	#DIV/0!			#DIV/0!
1607	26.7833	#DIV/0!	#DIV/0!	#DIV/0!	#DIV/0!	#DIV/0!	#DIV/0!	#DIV/0!	#DIV/0!		#DIV/0!	267.833	#DIV/0!	#DIV/0!	#DIV/0!			#DIV/0!
1608	26.8	#DIV/0!	#DIV/0!	#DIV/0!	#DIV/0!	#DIV/0!	#DIV/0!	#DIV/0!	#DIV/0!		#DIV/0!	268	#DIV/0!	#DIV/0!	#DIV/0!			#DIV/0!
1609	26.8167	#DIV/0!	#DIV/0!	#DIV/0!	#DIV/0!	#DIV/0!	#DIV/0!	#DIV/0!	#DIV/0!		#DIV/0!	268.167	#DIV/0!	#DIV/0!	#DIV/0!			#DIV/0!
1610	26.8333	#DIV/0!	#DIV/0!	#DIV/0!	#DIV/0!	#DIV/0!	#DIV/0!	#DIV/0!	#DIV/0!		#DIV/0!	268.333	#DIV/0!	#DIV/0!	#DIV/0!			#DIV/0!
1611	26.85	#DIV/0!	#DIV/0!	#DIV/0!	#DIV/0!	#DIV/0!	#DIV/0!	#DIV/0!	#DIV/0!		#DIV/0!	268.5	#DIV/0!	#DIV/0!	#DIV/0!			#DIV/0!
1612	26.8667	#DIV/0!	#DIV/0!	#DIV/0!	#DIV/0!	#DIV/0!	#DIV/0!	#DIV/0!	#DIV/0!		#DIV/0!	268.667	#DIV/0!	#DIV/0!	#DIV/0!			#DIV/0!
1613	26.8833	#DIV/0!	#DIV/0!	#DIV/0!	#DIV/0!	#DIV/0!	#DIV/0!	#DIV/0!	#DIV/0!		#DIV/0!	268.833	#DIV/0!	#DIV/0!	#DIV/0!			#DIV/0!
1614	26.9	#DIV/0!	#DIV/0!	#DIV/0!	#DIV/0!	#DIV/0!	#DIV/0!	#DIV/0!	#DIV/0!		#DIV/0!	269	#DIV/0!	#DIV/0!	#DIV/0!			#DIV/0!
1615	26.9167	#DIV/0!	#DIV/0!	#DIV/0!	#DIV/0!	#DIV/0!	#DIV/0!	#DIV/0!	#DIV/0!		#DIV/0!	269.167	#DIV/0!	#DIV/0!	#DIV/0!			#DIV/0!
1616	26.9333	#DIV/0!	#DIV/0!	#DIV/0!	#DIV/0!	#DIV/0!	#DIV/0!	#DIV/0!	#DIV/0!		#DIV/0!	269.333	#DIV/0!	#DIV/0!	#DIV/0!			#DIV/0!
1617	26.95	#DIV/0!	#DIV/0!	#DIV/0!	#DIV/0!	#DIV/0!	#DIV/0!	#DIV/0!	#DIV/0!		#DIV/0!	269.5	#DIV/0!	#DIV/0!	#DIV/0!			#DIV/0!
1618	26.9667	#DIV/0!	#DIV/0!	#DIV/0!	#DIV/0!	#DIV/0!	#DIV/0!	#DIV/0!	#DIV/0!		#DIV/0!	269.667	#DIV/0!	#DIV/0!	#DIV/0!			#DIV/0!
1619	26.9833	#DIV/0!	#DIV/0!	#DIV/0!	#DIV/0!	#DIV/0!	#DIV/0!	#DIV/0!	#DIV/0!		#DIV/0!	269.833	#DIV/0!	#DIV/0!	#DIV/0!			#DIV/0!
1620	27	#DIV/0!	#DIV/0!	#DIV/0!	#DIV/0!	#DIV/0!	#DIV/0!	#DIV/0!	#DIV/0!		#DIV/0!	270	#DIV/0!	#DIV/0!	#DIV/0!			#DIV/0!
1621	27.0167	#DIV/0!	#DIV/0!	#DIV/0!	#DIV/0!	#DIV/0!	#DIV/0!	#DIV/0!	#DIV/0!		#DIV/0!	270.167	#DIV/0!	#DIV/0!	#DIV/0!			#DIV/0!
1622	27.0333	#DIV/0!	#DIV/0!	#DIV/0!	#DIV/0!	#DIV/0!	#DIV/0!	#DIV/0!	#DIV/0!		#DIV/0!	270.333	#DIV/0!	#DIV/0!	#DIV/0!			#DIV/0!
1623	27.05	#DIV/0!	#DIV/0!	#DIV/0!	#DIV/0!	#DIV/0!	#DIV/0!	#DIV/0!	#DIV/0!		#DIV/0!	270.5	#DIV/0!	#DIV/0!	#DIV/0!			#DIV/0!
1624	27.0667	#DIV/0!	#DIV/0!	#DIV/0!	#DIV/0!	#DIV/0!	#DIV/0!	#DIV/0!	#DIV/0!		#DIV/0!	270.667	#DIV/0!	#DIV/0!	#DIV/0!			#DIV/0!
1625	27.0833	#DIV/0!	#DIV/0!	#DIV/0!	#DIV/0!	#DIV/0!	#DIV/0!	#DIV/0!	#DIV/0!		#DIV/0!	270.833	#DIV/0!	#DIV/0!	#DIV/0!			#DIV/0!
1626	27.1	#DIV/0!	#DIV/0!	#DIV/0!	#DIV/0!	#DIV/0!	#DIV/0!	#DIV/0!	#DIV/0!		#DIV/0!	271	#DIV/0!	#DIV/0!	#DIV/0!			#DIV/0!
1627	27.1167	#DIV/0!	#DIV/0!	#DIV/0!	#DIV/0!	#DIV/0!	#DIV/0!	#DIV/0!	#DIV/0!		#DIV/0!	271.167	#DIV/0!	#DIV/0!	#DIV/0!			#DIV/0!
1628	27.1333	#DIV/0!	#DIV/0!	#DIV/0!	#DIV/0!	#DIV/0!	#DIV/0!	#DIV/0!	#DIV/0!		#DIV/0!	271.333	#DIV/0!	#DIV/0!	#DIV/0!			#DIV/0!
1629	27.15	#DIV/0!	#DIV/0!	#DIV/0!	#DIV/0!	#DIV/0!	#DIV/0!	#DIV/0!	#DIV/0!		#DIV/0!	271.5	#DIV/0!	#DIV/0!	#DIV/0!			#DIV/0!
1630	27.1667	#DIV/0!	#DIV/0!	#DIV/0!	#DIV/0!	#DIV/0!	#DIV/0!	#DIV/0!	#DIV/0!		#DIV/0!	271.667	#DIV/0!	#DIV/0!	#DIV/0!			#DIV/0!
1631	27.1833	#DIV/0!	#DIV/0!	#DIV/0!	#DIV/0!	#DIV/0!	#DIV/0!	#DIV/0!	#DIV/0!		#DIV/0!	271.833	#DIV/0!	#DIV/0!	#DIV/0!			#DIV/0!
1632	27.2	#DIV/0!	#DIV/0!	#DIV/0!	#DIV/0!	#DIV/0!	#DIV/0!	#DIV/0!	#DIV/0!		#DIV/0!	272	#DIV/0!	#DIV/0!	#DIV/0!			#DIV/0!
1633	27.2167	#DIV/0!	#DIV/0!	#DIV/0!	#DIV/0!	#DIV/0!	#DIV/0!	#DIV/0!	#DIV/0!		#DIV/0!	272.167	#DIV/0!	#DIV/0!	#DIV/0!			#DIV/0!
1634	27.2333	#DIV/0!	#DIV/0!	#DIV/0!	#DIV/0!	#DIV/0!	#DIV/0!	#DIV/0!	#DIV/0!		#DIV/0!	272.333	#DIV/0!	#DIV/0!	#DIV/0!			#DIV/0!
1635	27.25	#DIV/0!	#DIV/0!	#DIV/0!	#DIV/0!	#DIV/0!	#DIV/0!	#DIV/0!	#DIV/0!		#DIV/0!	272.5	#DIV/0!	#DIV/0!	#DIV/0!			#DIV/0!
1636	27.2667	#DIV/0!	#DIV/0!	#DIV/0!	#DIV/0!	#DIV/0!	#DIV/0!	#DIV/0!	#DIV/0!		#DIV/0!	272.667	#DIV/0!	#DIV/0!	#DIV/0!			#DIV/0!
1637	27.2833	#DIV/0!	#DIV/0!	#DIV/0!	#DIV/0!	#DIV/0!	#DIV/0!	#DIV/0!	#DIV/0!		#DIV/0!	272.833	#DIV/0!	#DIV/0!	#DIV/0!			#DIV/0!
1638	27.3	#DIV/0!	#DIV/0!	#DIV/0!	#DIV/0!	#DIV/0!	#DIV/0!	#DIV/0!	#DIV/0!		#DIV/0!	273	#DIV/0!	#DIV/0!	#DIV/0!			#DIV/0!
1639	27.3167	#DIV/0!	#DIV/0!	#DIV/0!	#DIV/0!	#DIV/0!	#DIV/0!	#DIV/0!	#DIV/0!		#DIV/0!	273.167	#DIV/0!	#DIV/0!	#DIV/0!			#DIV/0!
1640	27.3333	#DIV/0!	#DIV/0!	#DIV/0!	#DIV/0!	#DIV/0!	#DIV/0!	#DIV/0!	#DIV/0!		#DIV/0!	273.333	#DIV/0!	#DIV/0!	#DIV/0!			#DIV/0!
1641	27.35	#DIV/0!	#DIV/0!	#DIV/0!	#DIV/0!	#DIV/0!	#DIV/0!	#DIV/0!	#DIV/0!		#DIV/0!	273.5	#DIV/0!	#DIV/0!	#DIV/0!			#DIV/0!
1642	27.3667	#DIV/0!	#DIV/0!	#DIV/0!	#DIV/0!	#DIV/0!	#DIV/0!	#DIV/0!	#DIV/0!		#DIV/0!	273.667	#DIV/0!	#DIV/0!	#DIV/0!			#DIV/0!
1643	27.3833	#DIV/0!	#DIV/0!	#DIV/0!	#DIV/0!	#DIV/0!	#DIV/0!	#DIV/0!	#DIV/0!		#DIV/0!	273.833	#DIV/0!	#DIV/0!	#DIV/0!			#DIV/0!
1644	27.4	#DIV/0!	#DIV/0!	#DIV/0!	#DIV/0!	#DIV/0!	#DIV/0!	#DIV/0!	#DIV/0!		#DIV/0!	274	#DIV/0!	#DIV/0!	#DIV/0!			#DIV/0!
1645	27.4167	#DIV/0!	#DIV/0!	#DIV/0!	#DIV/0!	#DIV/0!	#DIV/0!	#DIV/0!	#DIV/0!		#DIV/0!	274.167	#DIV/0!	#DIV/0!	#DIV/0!			#DIV/0!
1646	27.4333	#DIV/0!	#DIV/0!	#DIV/0!	#DIV/0!	#DIV/0!	#DIV/0!	#DIV/0!	#DIV/0!		#DIV/0!	274.333	#DIV/0!	#DIV/0!	#DIV/0!			#DIV/0!
1647	27.45	#DIV/0!	#DIV/0!	#DIV/0!	#DIV/0!	#DIV/0!	#DIV/0!	#DIV/0!	#DIV/0!		#DIV/0!	274.5	#DIV/0!	#DIV/0!	#DIV/0!			#DIV/0!
1648	27.4667	#DIV/0!	#DIV/0!	#DIV/0!	#DIV/0!	#DIV/0!	#DIV/0!	#DIV/0!	#DIV/0!		#DIV/0!	274.667	#DIV/0!	#DIV/0!	#DIV/0!			#DIV/0!
1649	27.4833	#DIV/0!	#DIV/0!	#DIV/0!	#DIV/0!	#DIV/0!	#DIV/0!	#DIV/0!	#DIV/0!		#DIV/0!	274.833	#DIV/0!	#DIV/0!	#DIV/0!			#DIV/0!
1650	27.5	#DIV/0!	#DIV/0!	#DIV/0!	#DIV/0!	#DIV/0!	#DIV/0!	#DIV/0!	#DIV/0!		#DIV/0!	275	#DIV/0!	#DIV/0!	#DIV/0!			#DIV/0!
1651	27.5167	#DIV/0!	#DIV/0!	#DIV/0!	#DIV/0!	#DIV/0!	#DIV/0!	#DIV/0!	#DIV/0!		#DIV/0!	275.167	#DIV/0!	#DIV/0!	#DIV/0!			#DIV/0!
1652	27.5333	#DIV/0!	#DIV/0!	#DIV/0!	#DIV/0!	#DIV/0!	#DIV/0!	#DIV/0!	#DIV/0!		#DIV/0!	275.333	#DIV/0!	#DIV/0!	#DIV/0!			#DIV/0!
1653	27.55	#DIV/0!	#DIV/0!	#DIV/0!	#DIV/0!	#DIV/0!	#DIV/0!	#DIV/0!	#DIV/0!		#DIV/0!	275.5	#DIV/0!	#DIV/0!	#DIV/0!			#DIV/0!
1654	27.5667	#DIV/0!	#DIV/0!	#DIV/0!	#DIV/0!	#DIV/0!	#DIV/0!	#DIV/0!	#DIV/0!		#DIV/0!	275.667	#DIV/0!	#DIV/0!	#DIV/0!			#DIV/0!
1655	27.5833	#DIV/0!	#DIV/0!	#DIV/0!	#DIV/0!	#DIV/0!	#DIV/0!	#DIV/0!	#DIV/0!		#DIV/0!	275.833	#DIV/0!	#DIV/0!	#DIV/0!			#DIV/0!
1656	27.6	#DIV/0!	#DIV/0!	#DIV/0!	#DIV/0!	#DIV/0!	#DIV/0!	#DIV/0!	#DIV/0!		#DIV/0!	276	#DIV/0!	#DIV/0!	#DIV/0!			#DIV/0!
1657	27.6167	#DIV/0!	#DIV/0!	#DIV/0!	#DIV/0!	#DIV/0!	#DIV/0!	#DIV/0!	#DIV/0!		#DIV/0!	276.167	#DIV/0!	#DIV/0!	#DIV/0!			#DIV/0!
1658	27.6333	#DIV/0!	#DIV/0!	#DIV/0!	#DIV/0!	#DIV/0!	#DIV/0!	#DIV/0!	#DIV/0!		#DIV/0!	276.333	#DIV/0!	#DIV/0!	#DIV/0!			#DIV/0!
1659	27.65	#DIV/0!	#DIV/0!	#DIV/0!	#DIV/0!	#DIV/0!	#DIV/0!	#DIV/0!	#DIV/0!		#DIV/0!	276.5	#DIV/0!	#DIV/0!	#DIV/0!			#DIV/0!
1660	27.6667	#DIV/0!	#DIV/0!	#DIV/0!	#DIV/0!	#DIV/0!	#DIV/0!	#DIV/0!	#DIV/0!		#DIV/0!	276.667	#DIV/0!	#DIV/0!	#DIV/0!			#DIV/0!
1661	27.6833	#DIV/0!	#DIV/0!	#DIV/0!	#DIV/0!	#DIV/0!	#DIV/0!	#DIV/0!	#DIV/0!		#DIV/0!	276.833	#DIV/0!	#DIV/0!	#DIV/0!			#DIV/0!
1662	27.7	#DIV/0!	#DIV/0!	#DIV/0!	#DIV/0!	#DIV/0!	#DIV/0!	#DIV/0!	#DIV/0!		#DIV/0!	277	#DIV/0!	#DIV/0!	#DIV/0!			#DIV/0!
1663	27.7167	#DIV/0!	#DIV/0!	#DIV/0!	#DIV/0!	#DIV/0!	#DIV/0!	#DIV/0!	#DIV/0!		#DIV/0!	277.167	#DIV/0!	#DIV/0!	#DIV/0!			#DIV/0!
1664	27.7333	#DIV/0!	#DIV/0!	#DIV/0!	#DIV/0!	#DIV/0!	#DIV/0!	#DIV/0!	#DIV/0!		#DIV/0!	277.333	#DIV/0!	#DIV/0!	#DIV/0!			#DIV/0!
1665	27.75	#DIV/0!	#DIV/0!	#DIV/0!	#DIV/0!	#DIV/0!	#DIV/0!	#DIV/0!	#DIV/0!		#DIV/0!	277.5	#DIV/0!	#DIV/0!	#DIV/0!			#DIV/0!
1666	27.7667	#DIV/0!	#DIV/0!	#DIV/0!	#DIV/0!	#DIV/0!	#DIV/0!	#DIV/0!	#DIV/0!		#DIV/0!	277.667	#DIV/0!	#DIV/0!	#DIV/0!			#DIV/0!
1667	27.7833	#DIV/0!	#DIV/0!	#DIV/0!	#DIV/0!	#DIV/0!	#DIV/0!	#DIV/0!	#DIV/0!		#DIV/0!	277.833	#DIV/0!	#DIV/0!	#DIV/0!			#DIV/0!
1668	27.8	#DIV/0!	#DIV/0!	#DIV/0!	#DIV/0!	#DIV/0!	#DIV/0!	#DIV/0!	#DIV/0!		#DIV/0!	278	#DIV/0!	#DIV/0!	#DIV/0!			#DIV/0!
1669	27.8167	#DIV/0!	#DIV/0!	#DIV/0!	#DIV/0!	#DIV/0!	#DIV/0!	#DIV/0!	#DIV/0!		#DIV/0!	278.167	#DIV/0!	#DIV/0!	#DIV/0!			#DIV/0!
1670	27.8333	#DIV/0!	#DIV/0!	#DIV/0!	#DIV/0!	#DIV/0!	#DIV/0!	#DIV/0!	#DIV/0!		#DIV/0!	278.333	#DIV/0!	#DIV/0!	#DIV/0!			#DIV/0!
1671	27.85	#DIV/0!	#DIV/0!	#DIV/0!	#DIV/0!	#DIV/0!	#DIV/0!	#DIV/0!	#DIV/0!		#DIV/0!	278.5	#DIV/0!	#DIV/0!	#DIV/0!			#DIV/0!
1672	27.8667	#DIV/0!	#DIV/0!	#DIV/0!	#DIV/0!	#DIV/0!	#DIV/0!	#DIV/0!	#DIV/0!		#DIV/0!	278.667	#DIV/0!	#DIV/0!	#DIV/0!			#DIV/0!
1673	27.8833	#DIV/0!	#DIV/0!	#DIV/0!	#DIV/0!	#DIV/0!	#DIV/0!	#DIV/0!	#DIV/0!		#DIV/0!	278.833	#DIV/0!	#DIV/0!	#DIV/0!			#DIV/0!
1674	27.9	#DIV/0!	#DIV/0!	#DIV/0!	#DIV/0!	#DIV/0!	#DIV/0!	#DIV/0!	#DIV/0!		#DIV/0!	279	#DIV/0!	#DIV/0!	#DIV/0!			#DIV/0!
1675	27.9167	#DIV/0!	#DIV/0!	#DIV/0!	#DIV/0!	#DIV/0!	#DIV/0!	#DIV/0!	#DIV/0!		#DIV/0!	279.167	#DIV/0!	#DIV/0!	#DIV/0!			#DIV/0!
1676	27.9333	#DIV/0!	#DIV/0!	#DIV/0!	#DIV/0!	#DIV/0!	#DIV/0!	#DIV/0!	#DIV/0!		#DIV/0!	279.333	#DIV/0!	#DIV/0!	#DIV/0!			#DIV/0!
1677	27.95	#DIV/0!	#DIV/0!	#DIV/0!	#DIV/0!	#DIV/0!	#DIV/0!	#DIV/0!	#DIV/0!		#DIV/0!	279.5	#DIV/0!	#DIV/0!	#DIV/0!			#DIV/0!
1678	27.9667	#DIV/0!	#DIV/0!	#DIV/0!	#DIV/0!	#DIV/0!	#DIV/0!	#DIV/0!	#DIV/0!		#DIV/0!	279.667	#DIV/0!	#DIV/0!	#DIV/0!			#DIV/0!
1679	27.9833	#DIV/0!	#DIV/0!	#DIV/0!	#DIV/0!	#DIV/0!	#DIV/0!	#DIV/0!	#DIV/0!		#DIV/0!	279.833	#DIV/0!	#DIV/0!	#DIV/0!			#DIV/0!
1680	28	#DIV/0!	#DIV/0!	#DIV/0!	#DIV/0!	#DIV/0!	#DIV/0!	#DIV/0!	#DIV/0!		#DIV/0!	280	#DIV/0!	#DIV/0!	#DIV/0!			#DIV/0!
1681	28.0167	#DIV/0!	#DIV/0!	#DIV/0!	#DIV/0!	#DIV/0!	#DIV/0!	#DIV/0!	#DIV/0!		#DIV/0!	280.167	#DIV/0!	#DIV/0!	#DIV/0!			#DIV/0!
1682	28.0333	#DIV/0!	#DIV/0!	#DIV/0!	#DIV/0!	#DIV/0!	#DIV/0!	#DIV/0!	#DIV/0!		#DIV/0!	280.333	#DIV/0!	#DIV/0!	#DIV/0!			#DIV/0!
1683	28.05	#DIV/0!	#DIV/0!	#DIV/0!	#DIV/0!	#DIV/0!	#DIV/0!	#DIV/0!	#DIV/0!		#DIV/0!	280.5	#DIV/0!	#DIV/0!	#DIV/0!			#DIV/0!
1684	28.0667	#DIV/0!	#DIV/0!	#DIV/0!	#DIV/0!	#DIV/0!	#DIV/0!	#DIV/0!	#DIV/0!		#DIV/0!	280.667	#DIV/0!	#DIV/0!	#DIV/0!			#DIV/0!
1685	28.0833	#DIV/0!	#DIV/0!	#DIV/0!	#DIV/0!	#DIV/0!	#DIV/0!	#DIV/0!	#DIV/0!		#DIV/0!	280.833	#DIV/0!	#DIV/0!	#DIV/0!			#DIV/0!
1686	28.1	#DIV/0!	#DIV/0!	#DIV/0!	#DIV/0!	#DIV/0!	#DIV/0!	#DIV/0!	#DIV/0!		#DIV/0!	281	#DIV/0!	#DIV/0!	#DIV/0!			#DIV/0!
1687	28.1167	#DIV/0!	#DIV/0!	#DIV/0!	#DIV/0!	#DIV/0!	#DIV/0!	#DIV/0!	#DIV/0!		#DIV/0!	281.167	#DIV/0!	#DIV/0!	#DIV/0!			#DIV/0!
1688	28.1333	#DIV/0!	#DIV/0!	#DIV/0!	#DIV/0!	#DIV/0!	#DIV/0!	#DIV/0!	#DIV/0!		#DIV/0!	281.333	#DIV/0!	#DIV/0!	#DIV/0!			#DIV/0!
1689	28.15	#DIV/0!	#DIV/0!	#DIV/0!	#DIV/0!	#DIV/0!	#DIV/0!	#DIV/0!	#DIV/0!		#DIV/0!	281.5	#DIV/0!	#DIV/0!	#DIV/0!			#DIV/0!
1690	28.1667	#DIV/0!	#DIV/0!	#DIV/0!	#DIV/0!	#DIV/0!	#DIV/0!	#DIV/0!	#DIV/0!		#DIV/0!	281.667	#DIV/0!	#DIV/0!	#DIV/0!			#DIV/0!
1691	28.1833	#DIV/0!	#DIV/0!	#DIV/0!	#DIV/0!	#DIV/0!	#DIV/0!	#DIV/0!	#DIV/0!		#DIV/0!	281.833	#DIV/0!	#DIV/0!	#DIV/0!			#DIV/0!
1692	28.2	#DIV/0!	#DIV/0!	#DIV/0!	#DIV/0!	#DIV/0!	#DIV/0!	#DIV/0!	#DIV/0!		#DIV/0!	282	#DIV/0!	#DIV/0!	#DIV/0!			#DIV/0!
1693	28.2167	#DIV/0!	#DIV/0!	#DIV/0!	#DIV/0!	#DIV/0!	#DIV/0!	#DIV/0!	#DIV/0!		#DIV/0!	282.167	#DIV/0!	#DIV/0!	#DIV/0!			#DIV/0!
1694	28.2333	#DIV/0!	#DIV/0!	#DIV/0!	#DIV/0!	#DIV/0!	#DIV/0!	#DIV/0!	#DIV/0!		#DIV/0!	282.333	#DIV/0!	#DIV/0!	#DIV/0!			#DIV/0!
1695	28.25	#DIV/0!	#DIV/0!	#DIV/0!	#DIV/0!	#DIV/0!	#DIV/0!	#DIV/0!	#DIV/0!		#DIV/0!	282.5	#DIV/0!	#DIV/0!	#DIV/0!			#DIV/0!
1696	28.2667	#DIV/0!	#DIV/0!	#DIV/0!	#DIV/0!	#DIV/0!	#DIV/0!	#DIV/0!	#DIV/0!		#DIV/0!	282.667	#DIV/0!	#DIV/0!	#DIV/0!			#DIV/0!
1697	28.2833	#DIV/0!	#DIV/0!	#DIV/0!	#DIV/0!	#DIV/0!	#DIV/0!	#DIV/0!	#DIV/0!		#DIV/0!	282.833	#DIV/0!	#DIV/0!	#DIV/0!			#DIV/0!
1698	28.3	#DIV/0!	#DIV/0!	#DIV/0!	#DIV/0!	#DIV/0!	#DIV/0!	#DIV/0!	#DIV/0!		#DIV/0!	283	#DIV/0!	#DIV/0!	#DIV/0!			#DIV/0!
1699	28.3167	#DIV/0!	#DIV/0!	#DIV/0!	#DIV/0!	#DIV/0!	#DIV/0!	#DIV/0!	#DIV/0!		#DIV/0!	283.167	#DIV/0!	#DIV/0!	#DIV/0!			#DIV/0!
1700	28.3333	#DIV/0!	#DIV/0!	#DIV/0!	#DIV/0!	#DIV/0!	#DIV/0!	#DIV/0!	#DIV/0!		#DIV/0!	283.333	#DIV/0!	#DIV/0!	#DIV/0!			#DIV/0!
1701	28.35	#DIV/0!	#DIV/0!	#DIV/0!	#DIV/0!	#DIV/0!	#DIV/0!	#DIV/0!	#DIV/0!		#DIV/0!	283.5	#DIV/0!	#DIV/0!	#DIV/0!			#DIV/0!
1702	28.3667	#DIV/0!	#DIV/0!	#DIV/0!	#DIV/0!	#DIV/0!	#DIV/0!	#DIV/0!	#DIV/0!		#DIV/0!	283.667	#DIV/0!	#DIV/0!	#DIV/0!			#DIV/0!
1703	28.3833	#DIV/0!	#DIV/0!	#DIV/0!	#DIV/0!	#DIV/0!	#DIV/0!	#DIV/0!	#DIV/0!		#DIV/0!	283.833	#DIV/0!	#DIV/0!	#DIV/0!			#DIV/0!
1704	28.4	#DIV/0!	#DIV/0!	#DIV/0!	#DIV/0!	#DIV/0!	#DIV/0!	#DIV/0!	#DIV/0!		#DIV/0!	284	#DIV/0!	#DIV/0!	#DIV/0!			#DIV/0!
1705	28.4167	#DIV/0!	#DIV/0!	#DIV/0!	#DIV/0!	#DIV/0!	#DIV/0!	#DIV/0!	#DIV/0!		#DIV/0!	284.167	#DIV/0!	#DIV/0!	#DIV/0!			#DIV/0!
1706	28.4333	#DIV/0!	#DIV/0!	#DIV/0!	#DIV/0!	#DIV/0!	#DIV/0!	#DIV/0!	#DIV/0!		#DIV/0!	284.333	#DIV/0!	#DIV/0!	#DIV/0!			#DIV/0!
1707	28.45	#DIV/0!	#DIV/0!	#DIV/0!	#DIV/0!	#DIV/0!	#DIV/0!	#DIV/0!	#DIV/0!		#DIV/0!	284.5	#DIV/0!	#DIV/0!	#DIV/0!			#DIV/0!
1708	28.4667	#DIV/0!	#DIV/0!	#DIV/0!	#DIV/0!	#DIV/0!	#DIV/0!	#DIV/0!	#DIV/0!		#DIV/0!	284.667	#DIV/0!	#DIV/0!	#DIV/0!			#DIV/0!
1709	28.4833	#DIV/0!	#DIV/0!	#DIV/0!	#DIV/0!	#DIV/0!	#DIV/0!	#DIV/0!	#DIV/0!		#DIV/0!	284.833	#DIV/0!	#DIV/0!	#DIV/0!			#DIV/0!
1710	28.5	#DIV/0!	#DIV/0!	#DIV/0!	#DIV/0!	#DIV/0!	#DIV/0!	#DIV/0!	#DIV/0!		#DIV/0!	285	#DIV/0!	#DIV/0!	#DIV/0!			#DIV/0!
1711	28.5167	#DIV/0!	#DIV/0!	#DIV/0!	#DIV/0!	#DIV/0!	#DIV/0!	#DIV/0!	#DIV/0!		#DIV/0!	285.167	#DIV/0!	#DIV/0!	#DIV/0!			#DIV/0!
1712	28.5333	#DIV/0!	#DIV/0!	#DIV/0!	#DIV/0!	#DIV/0!	#DIV/0!	#DIV/0!	#DIV/0!		#DIV/0!	285.333	#DIV/0!	#DIV/0!	#DIV/0!			#DIV/0!
1713	28.55	#DIV/0!	#DIV/0!	#DIV/0!	#DIV/0!	#DIV/0!	#DIV/0!	#DIV/0!	#DIV/0!		#DIV/0!	285.5	#DIV/0!	#DIV/0!	#DIV/0!			#DIV/0!
1714	28.5667	#DIV/0!	#DIV/0!	#DIV/0!	#DIV/0!	#DIV/0!	#DIV/0!	#DIV/0!	#DIV/0!		#DIV/0!	285.667	#DIV/0!	#DIV/0!	#DIV/0!			#DIV/0!
1715	28.5833	#DIV/0!	#DIV/0!	#DIV/0!	#DIV/0!	#DIV/0!	#DIV/0!	#DIV/0!	#DIV/0!		#DIV/0!	285.833	#DIV/0!	#DIV/0!	#DIV/0!			#DIV/0!
1716	28.6	#DIV/0!	#DIV/0!	#DIV/0!	#DIV/0!	#DIV/0!	#DIV/0!	#DIV/0!	#DIV/0!		#DIV/0!	286	#DIV/0!	#DIV/0!	#DIV/0!			#DIV/0!
1717	28.6167	#DIV/0!	#DIV/0!	#DIV/0!	#DIV/0!	#DIV/0!	#DIV/0!	#DIV/0!	#DIV/0!		#DIV/0!	286.167	#DIV/0!	#DIV/0!	#DIV/0!			#DIV/0!
1718	28.6333	#DIV/0!	#DIV/0!	#DIV/0!	#DIV/0!	#DIV/0!	#DIV/0!	#DIV/0!	#DIV/0!		#DIV/0!	286.333	#DIV/0!	#DIV/0!	#DIV/0!			#DIV/0!
1719	28.65	#DIV/0!	#DIV/0!	#DIV/0!	#DIV/0!	#DIV/0!	#DIV/0!	#DIV/0!	#DIV/0!		#DIV/0!	286.5	#DIV/0!	#DIV/0!	#DIV/0!			#DIV/0!
1720	28.6667	#DIV/0!	#DIV/0!	#DIV/0!	#DIV/0!	#DIV/0!	#DIV/0!	#DIV/0!	#DIV/0!		#DIV/0!	286.667	#DIV/0!	#DIV/0!	#DIV/0!			#DIV/0!
1721	28.6833	#DIV/0!	#DIV/0!	#DIV/0!	#DIV/0!	#DIV/0!	#DIV/0!	#DIV/0!	#DIV/0!		#DIV/0!	286.833	#DIV/0!	#DIV/0!	#DIV/0!			#DIV/0!
1722	28.7	#DIV/0!	#DIV/0!	#DIV/0!	#DIV/0!	#DIV/0!	#DIV/0!	#DIV/0!	#DIV/0!		#DIV/0!	287	#DIV/0!	#DIV/0!	#DIV/0!			#DIV/0!
1723	28.7167	#DIV/0!	#DIV/0!	#DIV/0!	#DIV/0!	#DIV/0!	#DIV/0!	#DIV/0!	#DIV/0!		#DIV/0!	287.167	#DIV/0!	#DIV/0!	#DIV/0!			#DIV/0!
1724	28.7333	#DIV/0!	#DIV/0!	#DIV/0!	#DIV/0!	#DIV/0!	#DIV/0!	#DIV/0!	#DIV/0!		#DIV/0!	287.333	#DIV/0!	#DIV/0!	#DIV/0!			#DIV/0!
1725	28.75	#DIV/0!	#DIV/0!	#DIV/0!	#DIV/0!	#DIV/0!	#DIV/0!	#DIV/0!	#DIV/0!		#DIV/0!	287.5	#DIV/0!	#DIV/0!	#DIV/0!			#DIV/0!
1726	28.7667	#DIV/0!	#DIV/0!	#DIV/0!	#DIV/0!	#DIV/0!	#DIV/0!	#DIV/0!	#DIV/0!		#DIV/0!	287.667	#DIV/0!	#DIV/0!	#DIV/0!			#DIV/0!
1727	28.7833	#DIV/0!	#DIV/0!	#DIV/0!	#DIV/0!	#DIV/0!	#DIV/0!	#DIV/0!	#DIV/0!		#DIV/0!	287.833	#DIV/0!	#DIV/0!	#DIV/0!			#DIV/0!
1728	28.8	#DIV/0!	#DIV/0!	#DIV/0!	#DIV/0!	#DIV/0!	#DIV/0!	#DIV/0!	#DIV/0!		#DIV/0!	288	#DIV/0!	#DIV/0!	#DIV/0!			#DIV/0!
1729	28.8167	#DIV/0!	#DIV/0!	#DIV/0!	#DIV/0!	#DIV/0!	#DIV/0!	#DIV/0!	#DIV/0!		#DIV/0!	288.167	#DIV/0!	#DIV/0!	#DIV/0!			#DIV/0!
1730	28.8333	#DIV/0!	#DIV/0!	#DIV/0!	#DIV/0!	#DIV/0!	#DIV/0!	#DIV/0!	#DIV/0!		#DIV/0!	288.333	#DIV/0!	#DIV/0!	#DIV/0!			#DIV/0!
1731	28.85	#DIV/0!	#DIV/0!	#DIV/0!	#DIV/0!	#DIV/0!	#DIV/0!	#DIV/0!	#DIV/0!		#DIV/0!	288.5	#DIV/0!	#DIV/0!	#DIV/0!			#DIV/0!
1732	28.8667	#DIV/0!	#DIV/0!	#DIV/0!	#DIV/0!	#DIV/0!	#DIV/0!	#DIV/0!	#DIV/0!		#DIV/0!	288.667	#DIV/0!	#DIV/0!	#DIV/0!			#DIV/0!
1733	28.8833	#DIV/0!	#DIV/0!	#DIV/0!	#DIV/0!	#DIV/0!	#DIV/0!	#DIV/0!	#DIV/0!		#DIV/0!	288.833	#DIV/0!	#DIV/0!	#DIV/0!			#DIV/0!
1734	28.9	#DIV/0!	#DIV/0!	#DIV/0!	#DIV/0!	#DIV/0!	#DIV/0!	#DIV/0!	#DIV/0!		#DIV/0!	289	#DIV/0!	#DIV/0!	#DIV/0!			#DIV/0!
1735	28.9167	#DIV/0!	#DIV/0!	#DIV/0!	#DIV/0!	#DIV/0!	#DIV/0!	#DIV/0!	#DIV/0!		#DIV/0!	289.167	#DIV/0!	#DIV/0!	#DIV/0!			#DIV/0!
1736	28.9333	#DIV/0!	#DIV/0!	#DIV/0!	#DIV/0!	#DIV/0!	#DIV/0!	#DIV/0!	#DIV/0!		#DIV/0!	289.333	#DIV/0!	#DIV/0!	#DIV/0!			#DIV/0!
1737	28.95	#DIV/0!	#DIV/0!	#DIV/0!	#DIV/0!	#DIV/0!	#DIV/0!	#DIV/0!	#DIV/0!		#DIV/0!	289.5	#DIV/0!	#DIV/0!	#DIV/0!			#DIV/0!
1738	28.9667	#DIV/0!	#DIV/0!	#DIV/0!	#DIV/0!	#DIV/0!	#DIV/0!	#DIV/0!	#DIV/0!		#DIV/0!	289.667	#DIV/0!	#DIV/0!	#DIV/0!			#DIV/0!
1739	28.9833	#DIV/0!	#DIV/0!	#DIV/0!	#DIV/0!	#DIV/0!	#DIV/0!	#DIV/0!	#DIV/0!		#DIV/0!	289.833	#DIV/0!	#DIV/0!	#DIV/0!			#DIV/0!
1740	29	#DIV/0!	#DIV/0!	#DIV/0!	#DIV/0!	#DIV/0!	#DIV/0!	#DIV/0!	#DIV/0!		#DIV/0!	290	#DIV/0!	#DIV/0!	#DIV/0!			#DIV/0!
1741	29.0167	#DIV/0!	#DIV/0!	#DIV/0!	#DIV/0!	#DIV/0!	#DIV/0!	#DIV/0!	#DIV/0!		#DIV/0!	290.167	#DIV/0!	#DIV/0!	#DIV/0!			#DIV/0!
1742	29.0333	#DIV/0!	#DIV/0!	#DIV/0!	#DIV/0!	#DIV/0!	#DIV/0!	#DIV/0!	#DIV/0!		#DIV/0!	290.333	#DIV/0!	#DIV/0!	#DIV/0!			#DIV/0!
1743	29.05	#DIV/0!	#DIV/0!	#DIV/0!	#DIV/0!	#DIV/0!	#DIV/0!	#DIV/0!	#DIV/0!		#DIV/0!	290.5	#DIV/0!	#DIV/0!	#DIV/0!			#DIV/0!
1744	29.0667	#DIV/0!	#DIV/0!	#DIV/0!	#DIV/0!	#DIV/0!	#DIV/0!	#DIV/0!	#DIV/0!		#DIV/0!	290.667	#DIV/0!	#DIV/0!	#DIV/0!			#DIV/0!
1745	29.0833	#DIV/0!	#DIV/0!	#DIV/0!	#DIV/0!	#DIV/0!	#DIV/0!	#DIV/0!	#DIV/0!		#DIV/0!	290.833	#DIV/0!	#DIV/0!	#DIV/0!			#DIV/0!
1746	29.1	#DIV/0!	#DIV/0!	#DIV/0!	#DIV/0!	#DIV/0!	#DIV/0!	#DIV/0!	#DIV/0!		#DIV/0!	291	#DIV/0!	#DIV/0!	#DIV/0!			#DIV/0!
1747	29.1167	#DIV/0!	#DIV/0!	#DIV/0!	#DIV/0!	#DIV/0!	#DIV/0!	#DIV/0!	#DIV/0!		#DIV/0!	291.167	#DIV/0!	#DIV/0!	#DIV/0!			#DIV/0!
1748	29.1333	#DIV/0!	#DIV/0!	#DIV/0!	#DIV/0!	#DIV/0!	#DIV/0!	#DIV/0!	#DIV/0!		#DIV/0!	291.333	#DIV/0!	#DIV/0!	#DIV/0!			#DIV/0!
1749	29.15	#DIV/0!	#DIV/0!	#DIV/0!	#DIV/0!	#DIV/0!	#DIV/0!	#DIV/0!	#DIV/0!		#DIV/0!	291.5	#DIV/0!	#DIV/0!	#DIV/0!			#DIV/0!
1750	29.1667	#DIV/0!	#DIV/0!	#DIV/0!	#DIV/0!	#DIV/0!	#DIV/0!	#DIV/0!	#DIV/0!		#DIV/0!	291.667	#DIV/0!	#DIV/0!	#DIV/0!			#DIV/0!
1751	29.1833	#DIV/0!	#DIV/0!	#DIV/0!	#DIV/0!	#DIV/0!	#DIV/0!	#DIV/0!	#DIV/0!		#DIV/0!	291.833	#DIV/0!	#DIV/0!	#DIV/0!			#DIV/0!
1752	29.2	#DIV/0!	#DIV/0!	#DIV/0!	#DIV/0!	#DIV/0!	#DIV/0!	#DIV/0!	#DIV/0!		#DIV/0!	292	#DIV/0!	#DIV/0!	#DIV/0!			#DIV/0!
1753	29.2167	#DIV/0!	#DIV/0!	#DIV/0!	#DIV/0!	#DIV/0!	#DIV/0!	#DIV/0!	#DIV/0!		#DIV/0!	292.167	#DIV/0!	#DIV/0!	#DIV/0!			#DIV/0!
1754	29.2333	#DIV/0!	#DIV/0!	#DIV/0!	#DIV/0!	#DIV/0!	#DIV/0!	#DIV/0!	#DIV/0!		#DIV/0!	292.333	#DIV/0!	#DIV/0!	#DIV/0!			#DIV/0!
1755	29.25	#DIV/0!	#DIV/0!	#DIV/0!	#DIV/0!	#DIV/0!	#DIV/0!	#DIV/0!	#DIV/0!		#DIV/0!	292.5	#DIV/0!	#DIV/0!	#DIV/0!			#DIV/0!
1756	29.2667	#DIV/0!	#DIV/0!	#DIV/0!	#DIV/0!	#DIV/0!	#DIV/0!	#DIV/0!	#DIV/0!		#DIV/0!	292.667	#DIV/0!	#DIV/0!	#DIV/0!			#DIV/0!
1757	29.2833	#DIV/0!	#DIV/0!	#DIV/0!	#DIV/0!	#DIV/0!	#DIV/0!	#DIV/0!	#DIV/0!		#DIV/0!	292.833	#DIV/0!	#DIV/0!	#DIV/0!			#DIV/0!
1758	29.3	#DIV/0!	#DIV/0!	#DIV/0!	#DIV/0!	#DIV/0!	#DIV/0!	#DIV/0!	#DIV/0!		#DIV/0!	293	#DIV/0!	#DIV/0!	#DIV/0!			#DIV/0!
1759	29.3167	#DIV/0!	#DIV/0!	#DIV/0!	#DIV/0!	#DIV/0!	#DIV/0!	#DIV/0!	#DIV/0!		#DIV/0!	293.167	#DIV/0!	#DIV/0!	#DIV/0!			#DIV/0!
1760	29.3333	#DIV/0!	#DIV/0!	#DIV/0!	#DIV/0!	#DIV/0!	#DIV/0!	#DIV/0!	#DIV/0!		#DIV/0!	293.333	#DIV/0!	#DIV/0!	#DIV/0!			#DIV/0!
1761	29.35	#DIV/0!	#DIV/0!	#DIV/0!	#DIV/0!	#DIV/0!	#DIV/0!	#DIV/0!	#DIV/0!		#DIV/0!	293.5	#DIV/0!	#DIV/0!	#DIV/0!			#DIV/0!
1762	29.3667	#DIV/0!	#DIV/0!	#DIV/0!	#DIV/0!	#DIV/0!	#DIV/0!	#DIV/0!	#DIV/0!		#DIV/0!	293.667	#DIV/0!	#DIV/0!	#DIV/0!			#DIV/0!
1763	29.3833	#DIV/0!	#DIV/0!	#DIV/0!	#DIV/0!	#DIV/0!	#DIV/0!	#DIV/0!	#DIV/0!		#DIV/0!	293.833	#DIV/0!	#DIV/0!	#DIV/0!			#DIV/0!
1764	29.4	#DIV/0!	#DIV/0!	#DIV/0!	#DIV/0!	#DIV/0!	#DIV/0!	#DIV/0!	#DIV/0!		#DIV/0!	294	#DIV/0!	#DIV/0!	#DIV/0!			#DIV/0!
1765	29.4167	#DIV/0!	#DIV/0!	#DIV/0!	#DIV/0!	#DIV/0!	#DIV/0!	#DIV/0!	#DIV/0!		#DIV/0!	294.167	#DIV/0!	#DIV/0!	#DIV/0!			#DIV/0!
1766	29.4333	#DIV/0!	#DIV/0!	#DIV/0!	#DIV/0!	#DIV/0!	#DIV/0!	#DIV/0!	#DIV/0!		#DIV/0!	294.333	#DIV/0!	#DIV/0!	#DIV/0!			#DIV/0!
1767	29.45	#DIV/0!	#DIV/0!	#DIV/0!	#DIV/0!	#DIV/0!	#DIV/0!	#DIV/0!	#DIV/0!		#DIV/0!	294.5	#DIV/0!	#DIV/0!	#DIV/0!			#DIV/0!
1768	29.4667	#DIV/0!	#DIV/0!	#DIV/0!	#DIV/0!	#DIV/0!	#DIV/0!	#DIV/0!	#DIV/0!		#DIV/0!	294.667	#DIV/0!	#DIV/0!	#DIV/0!			#DIV/0!
1769	29.4833	#DIV/0!	#DIV/0!	#DIV/0!	#DIV/0!	#DIV/0!	#DIV/0!	#DIV/0!	#DIV/0!		#DIV/0!	294.833	#DIV/0!	#DIV/0!	#DIV/0!			#DIV/0!
1770	29.5	#DIV/0!	#DIV/0!	#DIV/0!	#DIV/0!	#DIV/0!	#DIV/0!	#DIV/0!	#DIV/0!		#DIV/0!	295	#DIV/0!	#DIV/0!	#DIV/0!			#DIV/0!
1771	29.5167	#DIV/0!	#DIV/0!	#DIV/0!	#DIV/0!	#DIV/0!	#DIV/0!	#DIV/0!	#DIV/0!		#DIV/0!	295.167	#DIV/0!	#DIV/0!	#DIV/0!			#DIV/0!
1772	29.5333	#DIV/0!	#DIV/0!	#DIV/0!	#DIV/0!	#DIV/0!	#DIV/0!	#DIV/0!	#DIV/0!		#DIV/0!	295.333	#DIV/0!	#DIV/0!	#DIV/0!			#DIV/0!
1773	29.55	#DIV/0!	#DIV/0!	#DIV/0!	#DIV/0!	#DIV/0!	#DIV/0!	#DIV/0!	#DIV/0!		#DIV/0!	295.5	#DIV/0!	#DIV/0!	#DIV/0!			#DIV/0!
1774	29.5667	#DIV/0!	#DIV/0!	#DIV/0!	#DIV/0!	#DIV/0!	#DIV/0!	#DIV/0!	#DIV/0!		#DIV/0!	295.667	#DIV/0!	#DIV/0!	#DIV/0!			#DIV/0!
1775	29.5833	#DIV/0!	#DIV/0!	#DIV/0!	#DIV/0!	#DIV/0!	#DIV/0!	#DIV/0!	#DIV/0!		#DIV/0!	295.833	#DIV/0!	#DIV/0!	#DIV/0!			#DIV/0!
1776	29.6	#DIV/0!	#DIV/0!	#DIV/0!	#DIV/0!	#DIV/0!	#DIV/0!	#DIV/0!	#DIV/0!		#DIV/0!	296	#DIV/0!	#DIV/0!	#DIV/0!			#DIV/0!
1777	29.6167	#DIV/0!	#DIV/0!	#DIV/0!	#DIV/0!	#DIV/0!	#DIV/0!	#DIV/0!	#DIV/0!		#DIV/0!	296.167	#DIV/0!	#DIV/0!	#DIV/0!			#DIV/0!
1778	29.6333	#DIV/0!	#DIV/0!	#DIV/0!	#DIV/0!	#DIV/0!	#DIV/0!	#DIV/0!	#DIV/0!		#DIV/0!	296.333	#DIV/0!	#DIV/0!	#DIV/0!			#DIV/0!
1779	29.65	#DIV/0!	#DIV/0!	#DIV/0!	#DIV/0!	#DIV/0!	#DIV/0!	#DIV/0!	#DIV/0!		#DIV/0!	296.5	#DIV/0!	#DIV/0!	#DIV/0!			#DIV/0!
1780	29.6667	#DIV/0!	#DIV/0!	#DIV/0!	#DIV/0!	#DIV/0!	#DIV/0!	#DIV/0!	#DIV/0!		#DIV/0!	296.667	#DIV/0!	#DIV/0!	#DIV/0!			#DIV/0!
1781	29.6833	#DIV/0!	#DIV/0!	#DIV/0!	#DIV/0!	#DIV/0!	#DIV/0!	#DIV/0!	#DIV/0!		#DIV/0!	296.833	#DIV/0!	#DIV/0!	#DIV/0!			#DIV/0!
1782	29.7	#DIV/0!	#DIV/0!	#DIV/0!	#DIV/0!	#DIV/0!	#DIV/0!	#DIV/0!	#DIV/0!		#DIV/0!	297	#DIV/0!	#DIV/0!	#DIV/0!			#DIV/0!
1783	29.7167	#DIV/0!	#DIV/0!	#DIV/0!	#DIV/0!	#DIV/0!	#DIV/0!	#DIV/0!	#DIV/0!		#DIV/0!	297.167	#DIV/0!	#DIV/0!	#DIV/0!			#DIV/0!
1784	29.7333	#DIV/0!	#DIV/0!	#DIV/0!	#DIV/0!	#DIV/0!	#DIV/0!	#DIV/0!	#DIV/0!		#DIV/0!	297.333	#DIV/0!	#DIV/0!	#DIV/0!			#DIV/0!
1785	29.75	#DIV/0!	#DIV/0!	#DIV/0!	#DIV/0!	#DIV/0!	#DIV/0!	#DIV/0!	#DIV/0!		#DIV/0!	297.5	#DIV/0!	#DIV/0!	#DIV/0!			#DIV/0!
1786	29.7667	#DIV/0!	#DIV/0!	#DIV/0!	#DIV/0!	#DIV/0!	#DIV/0!	#DIV/0!	#DIV/0!		#DIV/0!	297.667	#DIV/0!	#DIV/0!	#DIV/0!			#DIV/0!
1787	29.7833	#DIV/0!	#DIV/0!	#DIV/0!	#DIV/0!	#DIV/0!	#DIV/0!	#DIV/0!	#DIV/0!		#DIV/0!	297.833	#DIV/0!	#DIV/0!	#DIV/0!			#DIV/0!
1788	29.8	#DIV/0!	#DIV/0!	#DIV/0!	#DIV/0!	#DIV/0!	#DIV/0!	#DIV/0!	#DIV/0!		#DIV/0!	298	#DIV/0!	#DIV/0!	#DIV/0!			#DIV/0!
1789	29.8167	#DIV/0!	#DIV/0!	#DIV/0!	#DIV/0!	#DIV/0!	#DIV/0!	#DIV/0!	#DIV/0!		#DIV/0!	298.167	#DIV/0!	#DIV/0!	#DIV/0!			#DIV/0!
1790	29.8333	#DIV/0!	#DIV/0!	#DIV/0!	#DIV/0!	#DIV/0!	#DIV/0!	#DIV/0!	#DIV/0!		#DIV/0!	298.333	#DIV/0!	#DIV/0!	#DIV/0!			#DIV/0!
1791	29.85	#DIV/0!	#DIV/0!	#DIV/0!	#DIV/0!	#DIV/0!	#DIV/0!	#DIV/0!	#DIV/0!		#DIV/0!	298.5	#DIV/0!	#DIV/0!	#DIV/0!			#DIV/0!
1792	29.8667	#DIV/0!	#DIV/0!	#DIV/0!	#DIV/0!	#DIV/0!	#DIV/0!	#DIV/0!	#DIV/0!		#DIV/0!	298.667	#DIV/0!	#DIV/0!	#DIV/0!			#DIV/0!
1793	29.8833	#DIV/0!	#DIV/0!	#DIV/0!	#DIV/0!	#DIV/0!	#DIV/0!	#DIV/0!	#DIV/0!		#DIV/0!	298.833	#DIV/0!	#DIV/0!	#DIV/0!			#DIV/0!
1794	29.9	#DIV/0!	#DIV/0!	#DIV/0!	#DIV/0!	#DIV/0!	#DIV/0!	#DIV/0!	#DIV/0!		#DIV/0!	299	#DIV/0!	#DIV/0!	#DIV/0!			#DIV/0!
1795	29.9167	#DIV/0!	#DIV/0!	#DIV/0!	#DIV/0!	#DIV/0!	#DIV/0!	#DIV/0!	#DIV/0!		#DIV/0!	299.167	#DIV/0!	#DIV/0!	#DIV/0!			#DIV/0!
1796	29.9333	#DIV/0!	#DIV/0!	#DIV/0!	#DIV/0!	#DIV/0!	#DIV/0!	#DIV/0!	#DIV/0!		#DIV/0!	299.333	#DIV/0!	#DIV/0!	#DIV/0!			#DIV/0!
1797	29.95	#DIV/0!	#DIV/0!	#DIV/0!	#DIV/0!	#DIV/0!	#DIV/0!	#DIV/0!	#DIV/0!		#DIV/0!	299.5	#DIV/0!	#DIV/0!	#DIV/0!			#DIV/0!
1798	29.9667	#DIV/0!	#DIV/0!	#DIV/0!	#DIV/0!	#DIV/0!	#DIV/0!	#DIV/0!	#DIV/0!		#DIV/0!	299.667	#DIV/0!	#DIV/0!	#DIV/0!			#DIV/0!
1799	29.9833	#DIV/0!	#DIV/0!	#DIV/0!	#DIV/0!	#DIV/0!	#DIV/0!	#DIV/0!	#DIV/0!		#DIV/0!	299.833	#DIV/0!	#DIV/0!	#DIV/0!			#DIV/0!
1800	30	#DIV/0!	#DIV/0!	#DIV/0!	#DIV/0!	#DIV/0!	#DIV/0!	#DIV/0!	#DIV/0!		#DIV/0!	300	#DIV/0!	#DIV/0!	#DIV/0!			#DIV/0!
1801	30.0167	#DIV/0!	#DIV/0!	#DIV/0!	#DIV/0!	#DIV/0!	#DIV/0!	#DIV/0!	#DIV/0!		#DIV/0!	300.167	#DIV/0!	#DIV/0!	#DIV/0!			#DIV/0!
1802	30.0333	#DIV/0!	#DIV/0!	#DIV/0!	#DIV/0!	#DIV/0!	#DIV/0!	#DIV/0!	#DIV/0!		#DIV/0!	300.333	#DIV/0!	#DIV/0!	#DIV/0!			#DIV/0!
1803	30.05	#DIV/0!	#DIV/0!	#DIV/0!	#DIV/0!	#DIV/0!	#DIV/0!	#DIV/0!	#DIV/0!		#DIV/0!	300.5	#DIV/0!	#DIV/0!	#DIV/0!			#DIV/0!
1804	30.0667	#DIV/0!	#DIV/0!	#DIV/0!	#DIV/0!	#DIV/0!	#DIV/0!	#DIV/0!	#DIV/0!		#DIV/0!	300.667	#DIV/0!	#DIV/0!	#DIV/0!			#DIV/0!
1805	30.0833	#DIV/0!	#DIV/0!	#DIV/0!	#DIV/0!	#DIV/0!	#DIV/0!	#DIV/0!	#DIV/0!		#DIV/0!	300.833	#DIV/0!	#DIV/0!	#DIV/0!			#DIV/0!
1806	30.1	#DIV/0!	#DIV/0!	#DIV/0!	#DIV/0!	#DIV/0!	#DIV/0!	#DIV/0!	#DIV/0!		#DIV/0!	301	#DIV/0!	#DIV/0!	#DIV/0!			#DIV/0!
1807	30.1167	#DIV/0!	#DIV/0!	#DIV/0!	#DIV/0!	#DIV/0!	#DIV/0!	#DIV/0!	#DIV/0!		#DIV/0!	301.167	#DIV/0!	#DIV/0!	#DIV/0!			#DIV/0!
1808	30.1333	#DIV/0!	#DIV/0!	#DIV/0!	#DIV/0!	#DIV/0!	#DIV/0!	#DIV/0!	#DIV/0!		#DIV/0!	301.333	#DIV/0!	#DIV/0!	#DIV/0!			#DIV/0!
1809	30.15	#DIV/0!	#DIV/0!	#DIV/0!	#DIV/0!	#DIV/0!	#DIV/0!	#DIV/0!	#DIV/0!		#DIV/0!	301.5	#DIV/0!	#DIV/0!	#DIV/0!			#DIV/0!
1810	30.1667	#DIV/0!	#DIV/0!	#DIV/0!	#DIV/0!	#DIV/0!	#DIV/0!	#DIV/0!	#DIV/0!		#DIV/0!	301.667	#DIV/0!	#DIV/0!	#DIV/0!			#DIV/0!
1811	30.1833	#DIV/0!	#DIV/0!	#DIV/0!	#DIV/0!	#DIV/0!	#DIV/0!	#DIV/0!	#DIV/0!		#DIV/0!	301.833	#DIV/0!	#DIV/0!	#DIV/0!			#DIV/0!
1812	30.2	#DIV/0!	#DIV/0!	#DIV/0!	#DIV/0!	#DIV/0!	#DIV/0!	#DIV/0!	#DIV/0!		#DIV/0!	302	#DIV/0!	#DIV/0!	#DIV/0!			#DIV/0!
1813	30.2167	#DIV/0!	#DIV/0!	#DIV/0!	#DIV/0!	#DIV/0!	#DIV/0!	#DIV/0!	#DIV/0!		#DIV/0!	302.167	#DIV/0!	#DIV/0!	#DIV/0!			#DIV/0!
1814	30.2333	#DIV/0!	#DIV/0!	#DIV/0!	#DIV/0!	#DIV/0!	#DIV/0!	#DIV/0!	#DIV/0!		#DIV/0!	302.333	#DIV/0!	#DIV/0!	#DIV/0!			#DIV/0!
1815	30.25	#DIV/0!	#DIV/0!	#DIV/0!	#DIV/0!	#DIV/0!	#DIV/0!	#DIV/0!	#DIV/0!		#DIV/0!	302.5	#DIV/0!	#DIV/0!	#DIV/0!			#DIV/0!
1816	30.2667	#DIV/0!	#DIV/0!	#DIV/0!	#DIV/0!	#DIV/0!	#DIV/0!	#DIV/0!	#DIV/0!		#DIV/0!	302.667	#DIV/0!	#DIV/0!	#DIV/0!			#DIV/0!
1817	30.2833	#DIV/0!	#DIV/0!	#DIV/0!	#DIV/0!	#DIV/0!	#DIV/0!	#DIV/0!	#DIV/0!		#DIV/0!	302.833	#DIV/0!	#DIV/0!	#DIV/0!			#DIV/0!
1818	30.3	#DIV/0!	#DIV/0!	#DIV/0!	#DIV/0!	#DIV/0!	#DIV/0!	#DIV/0!	#DIV/0!		#DIV/0!	303	#DIV/0!	#DIV/0!	#DIV/0!			#DIV/0!
1819	30.3167	#DIV/0!	#DIV/0!	#DIV/0!	#DIV/0!	#DIV/0!	#DIV/0!	#DIV/0!	#DIV/0!		#DIV/0!	303.167	#DIV/0!	#DIV/0!	#DIV/0!			#DIV/0!
1820	30.3333	#DIV/0!	#DIV/0!	#DIV/0!	#DIV/0!	#DIV/0!	#DIV/0!	#DIV/0!	#DIV/0!		#DIV/0!	303.333	#DIV/0!	#DIV/0!	#DIV/0!			#DIV/0!
1821	30.35	#DIV/0!	#DIV/0!	#DIV/0!	#DIV/0!	#DIV/0!	#DIV/0!	#DIV/0!	#DIV/0!		#DIV/0!	303.5	#DIV/0!	#DIV/0!	#DIV/0!			#DIV/0!
1822	30.3667	#DIV/0!	#DIV/0!	#DIV/0!	#DIV/0!	#DIV/0!	#DIV/0!	#DIV/0!	#DIV/0!		#DIV/0!	303.667	#DIV/0!	#DIV/0!	#DIV/0!			#DIV/0!
1823	30.3833	#DIV/0!	#DIV/0!	#DIV/0!	#DIV/0!	#DIV/0!	#DIV/0!	#DIV/0!	#DIV/0!		#DIV/0!	303.833	#DIV/0!	#DIV/0!	#DIV/0!			#DIV/0!
1824	30.4	#DIV/0!	#DIV/0!	#DIV/0!	#DIV/0!	#DIV/0!	#DIV/0!	#DIV/0!	#DIV/0!		#DIV/0!	304	#DIV/0!	#DIV/0!	#DIV/0!			#DIV/0!
1825	30.4167	#DIV/0!	#DIV/0!	#DIV/0!	#DIV/0!	#DIV/0!	#DIV/0!	#DIV/0!	#DIV/0!		#DIV/0!	304.167	#DIV/0!	#DIV/0!	#DIV/0!			#DIV/0!
1826	30.4333	#DIV/0!	#DIV/0!	#DIV/0!	#DIV/0!	#DIV/0!	#DIV/0!	#DIV/0!	#DIV/0!		#DIV/0!	304.333	#DIV/0!	#DIV/0!	#DIV/0!			#DIV/0!
1827	30.45	#DIV/0!	#DIV/0!	#DIV/0!	#DIV/0!	#DIV/0!	#DIV/0!	#DIV/0!	#DIV/0!		#DIV/0!	304.5	#DIV/0!	#DIV/0!	#DIV/0!			#DIV/0!
1828	30.4667	#DIV/0!	#DIV/0!	#DIV/0!	#DIV/0!	#DIV/0!	#DIV/0!	#DIV/0!	#DIV/0!		#DIV/0!	304.667	#DIV/0!	#DIV/0!	#DIV/0!			#DIV/0!
1829	30.4833	#DIV/0!	#DIV/0!	#DIV/0!	#DIV/0!	#DIV/0!	#DIV/0!	#DIV/0!	#DIV/0!		#DIV/0!	304.833	#DIV/0!	#DIV/0!	#DIV/0!			#DIV/0!
1830	30.5	#DIV/0!	#DIV/0!	#DIV/0!	#DIV/0!	#DIV/0!	#DIV/0!	#DIV/0!	#DIV/0!		#DIV/0!	305	#DIV/0!	#DIV/0!	#DIV/0!			#DIV/0!
1831	30.5167	#DIV/0!	#DIV/0!	#DIV/0!	#DIV/0!	#DIV/0!	#DIV/0!	#DIV/0!	#DIV/0!		#DIV/0!	305.167	#DIV/0!	#DIV/0!	#DIV/0!			#DIV/0!
1832	30.5333	#DIV/0!	#DIV/0!	#DIV/0!	#DIV/0!	#DIV/0!	#DIV/0!	#DIV/0!	#DIV/0!		#DIV/0!	305.333	#DIV/0!	#DIV/0!	#DIV/0!			#DIV/0!
1833	30.55	#DIV/0!	#DIV/0!	#DIV/0!	#DIV/0!	#DIV/0!	#DIV/0!	#DIV/0!	#DIV/0!		#DIV/0!	305.5	#DIV/0!	#DIV/0!	#DIV/0!			#DIV/0!
1834	30.5667	#DIV/0!	#DIV/0!	#DIV/0!	#DIV/0!	#DIV/0!	#DIV/0!	#DIV/0!	#DIV/0!		#DIV/0!	305.667	#DIV/0!	#DIV/0!	#DIV/0!			#DIV/0!
1835	30.5833	#DIV/0!	#DIV/0!	#DIV/0!	#DIV/0!	#DIV/0!	#DIV/0!	#DIV/0!	#DIV/0!		#DIV/0!	305.833	#DIV/0!	#DIV/0!	#DIV/0!			#DIV/0!
1836	30.6	#DIV/0!	#DIV/0!	#DIV/0!	#DIV/0!	#DIV/0!	#DIV/0!	#DIV/0!	#DIV/0!		#DIV/0!	306	#DIV/0!	#DIV/0!	#DIV/0!			#DIV/0!
1837	30.6167	#DIV/0!	#DIV/0!	#DIV/0!	#DIV/0!	#DIV/0!	#DIV/0!	#DIV/0!	#DIV/0!		#DIV/0!	306.167	#DIV/0!	#DIV/0!	#DIV/0!			#DIV/0!
1838	30.6333	#DIV/0!	#DIV/0!	#DIV/0!	#DIV/0!	#DIV/0!	#DIV/0!	#DIV/0!	#DIV/0!		#DIV/0!	306.333	#DIV/0!	#DIV/0!	#DIV/0!			#DIV/0!
1839	30.65	#DIV/0!	#DIV/0!	#DIV/0!	#DIV/0!	#DIV/0!	#DIV/0!	#DIV/0!	#DIV/0!		#DIV/0!	306.5	#DIV/0!	#DIV/0!	#DIV/0!			#DIV/0!
1840	30.6667	#DIV/0!	#DIV/0!	#DIV/0!	#DIV/0!	#DIV/0!	#DIV/0!	#DIV/0!	#DIV/0!		#DIV/0!	306.667	#DIV/0!	#DIV/0!	#DIV/0!			#DIV/0!
1841	30.6833	#DIV/0!	#DIV/0!	#DIV/0!	#DIV/0!	#DIV/0!	#DIV/0!	#DIV/0!	#DIV/0!		#DIV/0!	306.833	#DIV/0!	#DIV/0!	#DIV/0!			#DIV/0!
1842	30.7	#DIV/0!	#DIV/0!	#DIV/0!	#DIV/0!	#DIV/0!	#DIV/0!	#DIV/0!	#DIV/0!		#DIV/0!	307	#DIV/0!	#DIV/0!	#DIV/0!			#DIV/0!
1843	30.7167	#DIV/0!	#DIV/0!	#DIV/0!	#DIV/0!	#DIV/0!	#DIV/0!	#DIV/0!	#DIV/0!		#DIV/0!	307.167	#DIV/0!	#DIV/0!	#DIV/0!			#DIV/0!
1844	30.7333	#DIV/0!	#DIV/0!	#DIV/0!	#DIV/0!	#DIV/0!	#DIV/0!	#DIV/0!	#DIV/0!		#DIV/0!	307.333	#DIV/0!	#DIV/0!	#DIV/0!			#DIV/0!
1845	30.75	#DIV/0!	#DIV/0!	#DIV/0!	#DIV/0!	#DIV/0!	#DIV/0!	#DIV/0!	#DIV/0!		#DIV/0!	307.5	#DIV/0!	#DIV/0!	#DIV/0!			#DIV/0!
1846	30.7667	#DIV/0!	#DIV/0!	#DIV/0!	#DIV/0!	#DIV/0!	#DIV/0!	#DIV/0!	#DIV/0!		#DIV/0!	307.667	#DIV/0!	#DIV/0!	#DIV/0!			#DIV/0!
1847	30.7833	#DIV/0!	#DIV/0!	#DIV/0!	#DIV/0!	#DIV/0!	#DIV/0!	#DIV/0!	#DIV/0!		#DIV/0!	307.833	#DIV/0!	#DIV/0!	#DIV/0!			#DIV/0!
1848	30.8	#DIV/0!	#DIV/0!	#DIV/0!	#DIV/0!	#DIV/0!	#DIV/0!	#DIV/0!	#DIV/0!		#DIV/0!	308	#DIV/0!	#DIV/0!	#DIV/0!			#DIV/0!
1849	30.8167	#DIV/0!	#DIV/0!	#DIV/0!	#DIV/0!	#DIV/0!	#DIV/0!	#DIV/0!	#DIV/0!		#DIV/0!	308.167	#DIV/0!	#DIV/0!	#DIV/0!			#DIV/0!
1850	30.8333	#DIV/0!	#DIV/0!	#DIV/0!	#DIV/0!	#DIV/0!	#DIV/0!	#DIV/0!	#DIV/0!		#DIV/0!	308.333	#DIV/0!	#DIV/0!	#DIV/0!			#DIV/0!
1851	30.85	#DIV/0!	#DIV/0!	#DIV/0!	#DIV/0!	#DIV/0!	#DIV/0!	#DIV/0!	#DIV/0!		#DIV/0!	308.5	#DIV/0!	#DIV/0!	#DIV/0!			#DIV/0!
1852	30.8667	#DIV/0!	#DIV/0!	#DIV/0!	#DIV/0!	#DIV/0!	#DIV/0!	#DIV/0!	#DIV/0!		#DIV/0!	308.667	#DIV/0!	#DIV/0!	#DIV/0!			#DIV/0!
1853	30.8833	#DIV/0!	#DIV/0!	#DIV/0!	#DIV/0!	#DIV/0!	#DIV/0!	#DIV/0!	#DIV/0!		#DIV/0!	308.833	#DIV/0!	#DIV/0!	#DIV/0!			#DIV/0!
1854	30.9	#DIV/0!	#DIV/0!	#DIV/0!	#DIV/0!	#DIV/0!	#DIV/0!	#DIV/0!	#DIV/0!		#DIV/0!	309	#DIV/0!	#DIV/0!	#DIV/0!			#DIV/0!
1855	30.9167	#DIV/0!	#DIV/0!	#DIV/0!	#DIV/0!	#DIV/0!	#DIV/0!	#DIV/0!	#DIV/0!		#DIV/0!	309.167	#DIV/0!	#DIV/0!	#DIV/0!			#DIV/0!
1856	30.9333	#DIV/0!	#DIV/0!	#DIV/0!	#DIV/0!	#DIV/0!	#DIV/0!	#DIV/0!	#DIV/0!		#DIV/0!	309.333	#DIV/0!	#DIV/0!	#DIV/0!			#DIV/0!
1857	30.95	#DIV/0!	#DIV/0!	#DIV/0!	#DIV/0!	#DIV/0!	#DIV/0!	#DIV/0!	#DIV/0!		#DIV/0!	309.5	#DIV/0!	#DIV/0!	#DIV/0!			#DIV/0!
1858	30.9667	#DIV/0!	#DIV/0!	#DIV/0!	#DIV/0!	#DIV/0!	#DIV/0!	#DIV/0!	#DIV/0!		#DIV/0!	309.667	#DIV/0!	#DIV/0!	#DIV/0!			#DIV/0!
1859	30.9833	#DIV/0!	#DIV/0!	#DIV/0!	#DIV/0!	#DIV/0!	#DIV/0!	#DIV/0!	#DIV/0!		#DIV/0!	309.833	#DIV/0!	#DIV/0!	#DIV/0!			#DIV/0!
1860	31	#DIV/0!	#DIV/0!	#DIV/0!	#DIV/0!	#DIV/0!	#DIV/0!	#DIV/0!	#DIV/0!		#DIV/0!	310	#DIV/0!	#DIV/0!	#DIV/0!			#DIV/0!
1861	31.0167	#DIV/0!	#DIV/0!	#DIV/0!	#DIV/0!	#DIV/0!	#DIV/0!	#DIV/0!	#DIV/0!		#DIV/0!	310.167	#DIV/0!	#DIV/0!	#DIV/0!			#DIV/0!
1862	31.0333	#DIV/0!	#DIV/0!	#DIV/0!	#DIV/0!	#DIV/0!	#DIV/0!	#DIV/0!	#DIV/0!		#DIV/0!	310.333	#DIV/0!	#DIV/0!	#DIV/0!			#DIV/0!
1863	31.05	#DIV/0!	#DIV/0!	#DIV/0!	#DIV/0!	#DIV/0!	#DIV/0!	#DIV/0!	#DIV/0!		#DIV/0!	310.5	#DIV/0!	#DIV/0!	#DIV/0!			#DIV/0!
1864	31.0667	#DIV/0!	#DIV/0!	#DIV/0!	#DIV/0!	#DIV/0!	#DIV/0!	#DIV/0!	#DIV/0!		#DIV/0!	310.667	#DIV/0!	#DIV/0!	#DIV/0!			#DIV/0!
1865	31.0833	#DIV/0!	#DIV/0!	#DIV/0!	#DIV/0!	#DIV/0!	#DIV/0!	#DIV/0!	#DIV/0!		#DIV/0!	310.833	#DIV/0!	#DIV/0!	#DIV/0!			#DIV/0!
1866	31.1	#DIV/0!	#DIV/0!	#DIV/0!	#DIV/0!	#DIV/0!	#DIV/0!	#DIV/0!	#DIV/0!		#DIV/0!	311	#DIV/0!	#DIV/0!	#DIV/0!			#DIV/0!
1867	31.1167	#DIV/0!	#DIV/0!	#DIV/0!	#DIV/0!	#DIV/0!	#DIV/0!	#DIV/0!	#DIV/0!		#DIV/0!	311.167	#DIV/0!	#DIV/0!	#DIV/0!			#DIV/0!
1868	31.1333	#DIV/0!	#DIV/0!	#DIV/0!	#DIV/0!	#DIV/0!	#DIV/0!	#DIV/0!	#DIV/0!		#DIV/0!	311.333	#DIV/0!	#DIV/0!	#DIV/0!			#DIV/0!
1869	31.15	#DIV/0!	#DIV/0!	#DIV/0!	#DIV/0!	#DIV/0!	#DIV/0!	#DIV/0!	#DIV/0!		#DIV/0!	311.5	#DIV/0!	#DIV/0!	#DIV/0!			#DIV/0!
1870	31.1667	#DIV/0!	#DIV/0!	#DIV/0!	#DIV/0!	#DIV/0!	#DIV/0!	#DIV/0!	#DIV/0!		#DIV/0!	311.667	#DIV/0!	#DIV/0!	#DIV/0!			#DIV/0!
1871	31.1833	#DIV/0!	#DIV/0!	#DIV/0!	#DIV/0!	#DIV/0!	#DIV/0!	#DIV/0!	#DIV/0!		#DIV/0!	311.833	#DIV/0!	#DIV/0!	#DIV/0!			#DIV/0!
1872	31.2	#DIV/0!	#DIV/0!	#DIV/0!	#DIV/0!	#DIV/0!	#DIV/0!	#DIV/0!	#DIV/0!		#DIV/0!	312	#DIV/0!	#DIV/0!	#DIV/0!			#DIV/0!
1873	31.2167	#DIV/0!	#DIV/0!	#DIV/0!	#DIV/0!	#DIV/0!	#DIV/0!	#DIV/0!	#DIV/0!		#DIV/0!	312.167	#DIV/0!	#DIV/0!	#DIV/0!			#DIV/0!
1874	31.2333	#DIV/0!	#DIV/0!	#DIV/0!	#DIV/0!	#DIV/0!	#DIV/0!	#DIV/0!	#DIV/0!		#DIV/0!	312.333	#DIV/0!	#DIV/0!	#DIV/0!			#DIV/0!
1875	31.25	#DIV/0!	#DIV/0!	#DIV/0!	#DIV/0!	#DIV/0!	#DIV/0!	#DIV/0!	#DIV/0!		#DIV/0!	312.5	#DIV/0!	#DIV/0!	#DIV/0!			#DIV/0!
1876	31.2667	#DIV/0!	#DIV/0!	#DIV/0!	#DIV/0!	#DIV/0!	#DIV/0!	#DIV/0!	#DIV/0!		#DIV/0!	312.667	#DIV/0!	#DIV/0!	#DIV/0!			#DIV/0!
1877	31.2833	#DIV/0!	#DIV/0!	#DIV/0!	#DIV/0!	#DIV/0!	#DIV/0!	#DIV/0!	#DIV/0!		#DIV/0!	312.833	#DIV/0!	#DIV/0!	#DIV/0!			#DIV/0!
1878	31.3	#DIV/0!	#DIV/0!	#DIV/0!	#DIV/0!	#DIV/0!	#DIV/0!	#DIV/0!	#DIV/0!		#DIV/0!	313	#DIV/0!	#DIV/0!	#DIV/0!			#DIV/0!
1879	31.3167	#DIV/0!	#DIV/0!	#DIV/0!	#DIV/0!	#DIV/0!	#DIV/0!	#DIV/0!	#DIV/0!		#DIV/0!	313.167	#DIV/0!	#DIV/0!	#DIV/0!			#DIV/0!
1880	31.3333	#DIV/0!	#DIV/0!	#DIV/0!	#DIV/0!	#DIV/0!	#DIV/0!	#DIV/0!	#DIV/0!		#DIV/0!	313.333	#DIV/0!	#DIV/0!	#DIV/0!			#DIV/0!
1881	31.35	#DIV/0!	#DIV/0!	#DIV/0!	#DIV/0!	#DIV/0!	#DIV/0!	#DIV/0!	#DIV/0!		#DIV/0!	313.5	#DIV/0!	#DIV/0!	#DIV/0!			#DIV/0!
1882	31.3667	#DIV/0!	#DIV/0!	#DIV/0!	#DIV/0!	#DIV/0!	#DIV/0!	#DIV/0!	#DIV/0!		#DIV/0!	313.667	#DIV/0!	#DIV/0!	#DIV/0!			#DIV/0!
1883	31.3833	#DIV/0!	#DIV/0!	#DIV/0!	#DIV/0!	#DIV/0!	#DIV/0!	#DIV/0!	#DIV/0!		#DIV/0!	313.833	#DIV/0!	#DIV/0!	#DIV/0!			#DIV/0!
1884	31.4	#DIV/0!	#DIV/0!	#DIV/0!	#DIV/0!	#DIV/0!	#DIV/0!	#DIV/0!	#DIV/0!		#DIV/0!	314	#DIV/0!	#DIV/0!	#DIV/0!			#DIV/0!
1885	31.4167	#DIV/0!	#DIV/0!	#DIV/0!	#DIV/0!	#DIV/0!	#DIV/0!	#DIV/0!	#DIV/0!		#DIV/0!	314.167	#DIV/0!	#DIV/0!	#DIV/0!			#DIV/0!
1886	31.4333	#DIV/0!	#DIV/0!	#DIV/0!	#DIV/0!	#DIV/0!	#DIV/0!	#DIV/0!	#DIV/0!		#DIV/0!	314.333	#DIV/0!	#DIV/0!	#DIV/0!			#DIV/0!
1887	31.45	#DIV/0!	#DIV/0!	#DIV/0!	#DIV/0!	#DIV/0!	#DIV/0!	#DIV/0!	#DIV/0!		#DIV/0!	314.5	#DIV/0!	#DIV/0!	#DIV/0!			#DIV/0!
1888	31.4667	#DIV/0!	#DIV/0!	#DIV/0!	#DIV/0!	#DIV/0!	#DIV/0!	#DIV/0!	#DIV/0!		#DIV/0!	314.667	#DIV/0!	#DIV/0!	#DIV/0!			#DIV/0!
1889	31.4833	#DIV/0!	#DIV/0!	#DIV/0!	#DIV/0!	#DIV/0!	#DIV/0!	#DIV/0!	#DIV/0!		#DIV/0!	314.833	#DIV/0!	#DIV/0!	#DIV/0!			#DIV/0!
1890	31.5	#DIV/0!	#DIV/0!	#DIV/0!	#DIV/0!	#DIV/0!	#DIV/0!	#DIV/0!	#DIV/0!		#DIV/0!	315	#DIV/0!	#DIV/0!	#DIV/0!			#DIV/0!
1891	31.5167	#DIV/0!	#DIV/0!	#DIV/0!	#DIV/0!	#DIV/0!	#DIV/0!	#DIV/0!	#DIV/0!		#DIV/0!	315.167	#DIV/0!	#DIV/0!	#DIV/0!			#DIV/0!
1892	31.5333	#DIV/0!	#DIV/0!	#DIV/0!	#DIV/0!	#DIV/0!	#DIV/0!	#DIV/0!	#DIV/0!		#DIV/0!	315.333	#DIV/0!	#DIV/0!	#DIV/0!			#DIV/0!
1893	31.55	#DIV/0!	#DIV/0!	#DIV/0!	#DIV/0!	#DIV/0!	#DIV/0!	#DIV/0!	#DIV/0!		#DIV/0!	315.5	#DIV/0!	#DIV/0!	#DIV/0!			#DIV/0!
1894	31.5667	#DIV/0!	#DIV/0!	#DIV/0!	#DIV/0!	#DIV/0!	#DIV/0!	#DIV/0!	#DIV/0!		#DIV/0!	315.667	#DIV/0!	#DIV/0!	#DIV/0!			#DIV/0!
1895	31.5833	#DIV/0!	#DIV/0!	#DIV/0!	#DIV/0!	#DIV/0!	#DIV/0!	#DIV/0!	#DIV/0!		#DIV/0!	315.833	#DIV/0!	#DIV/0!	#DIV/0!			#DIV/0!
1896	31.6	#DIV/0!	#DIV/0!	#DIV/0!	#DIV/0!	#DIV/0!	#DIV/0!	#DIV/0!	#DIV/0!		#DIV/0!	316	#DIV/0!	#DIV/0!	#DIV/0!			#DIV/0!
1897	31.6167	#DIV/0!	#DIV/0!	#DIV/0!	#DIV/0!	#DIV/0!	#DIV/0!	#DIV/0!	#DIV/0!		#DIV/0!	316.167	#DIV/0!	#DIV/0!	#DIV/0!			#DIV/0!
1898	31.6333	#DIV/0!	#DIV/0!	#DIV/0!	#DIV/0!	#DIV/0!	#DIV/0!	#DIV/0!	#DIV/0!		#DIV/0!	316.333	#DIV/0!	#DIV/0!	#DIV/0!			#DIV/0!
1899	31.65	#DIV/0!	#DIV/0!	#DIV/0!	#DIV/0!	#DIV/0!	#DIV/0!	#DIV/0!	#DIV/0!		#DIV/0!	316.5	#DIV/0!	#DIV/0!	#DIV/0!			#DIV/0!
1900	31.6667	#DIV/0!	#DIV/0!	#DIV/0!	#DIV/0!	#DIV/0!	#DIV/0!	#DIV/0!	#DIV/0!		#DIV/0!	316.667	#DIV/0!	#DIV/0!	#DIV/0!			#DIV/0!
1901	31.6833	#DIV/0!	#DIV/0!	#DIV/0!	#DIV/0!	#DIV/0!	#DIV/0!	#DIV/0!	#DIV/0!		#DIV/0!	316.833	#DIV/0!	#DIV/0!	#DIV/0!			#DIV/0!
1902	31.7	#DIV/0!	#DIV/0!	#DIV/0!	#DIV/0!	#DIV/0!	#DIV/0!	#DIV/0!	#DIV/0!		#DIV/0!	317	#DIV/0!	#DIV/0!	#DIV/0!			#DIV/0!
1903	31.7167	#DIV/0!	#DIV/0!	#DIV/0!	#DIV/0!	#DIV/0!	#DIV/0!	#DIV/0!	#DIV/0!		#DIV/0!	317.167	#DIV/0!	#DIV/0!	#DIV/0!			#DIV/0!
1904	31.7333	#DIV/0!	#DIV/0!	#DIV/0!	#DIV/0!	#DIV/0!	#DIV/0!	#DIV/0!	#DIV/0!		#DIV/0!	317.333	#DIV/0!	#DIV/0!	#DIV/0!			#DIV/0!
1905	31.75	#DIV/0!	#DIV/0!	#DIV/0!	#DIV/0!	#DIV/0!	#DIV/0!	#DIV/0!	#DIV/0!		#DIV/0!	317.5	#DIV/0!	#DIV/0!	#DIV/0!			#DIV/0!
1906	31.7667	#DIV/0!	#DIV/0!	#DIV/0!	#DIV/0!	#DIV/0!	#DIV/0!	#DIV/0!	#DIV/0!		#DIV/0!	317.667	#DIV/0!	#DIV/0!	#DIV/0!			#DIV/0!
1907	31.7833	#DIV/0!	#DIV/0!	#DIV/0!	#DIV/0!	#DIV/0!	#DIV/0!	#DIV/0!	#DIV/0!		#DIV/0!	317.833	#DIV/0!	#DIV/0!	#DIV/0!			#DIV/0!
1908	31.8	#DIV/0!	#DIV/0!	#DIV/0!	#DIV/0!	#DIV/0!	#DIV/0!	#DIV/0!	#DIV/0!		#DIV/0!	318	#DIV/0!	#DIV/0!	#DIV/0!			#DIV/0!
1909	31.8167	#DIV/0!	#DIV/0!	#DIV/0!	#DIV/0!	#DIV/0!	#DIV/0!	#DIV/0!	#DIV/0!		#DIV/0!	318.167	#DIV/0!	#DIV/0!	#DIV/0!			#DIV/0!
1910	31.8333	#DIV/0!	#DIV/0!	#DIV/0!	#DIV/0!	#DIV/0!	#DIV/0!	#DIV/0!	#DIV/0!		#DIV/0!	318.333	#DIV/0!	#DIV/0!	#DIV/0!			#DIV/0!
1911	31.85	#DIV/0!	#DIV/0!	#DIV/0!	#DIV/0!	#DIV/0!	#DIV/0!	#DIV/0!	#DIV/0!		#DIV/0!	318.5	#DIV/0!	#DIV/0!	#DIV/0!			#DIV/0!
1912	31.8667	#DIV/0!	#DIV/0!	#DIV/0!	#DIV/0!	#DIV/0!	#DIV/0!	#DIV/0!	#DIV/0!		#DIV/0!	318.667	#DIV/0!	#DIV/0!	#DIV/0!			#DIV/0!
1913	31.8833	#DIV/0!	#DIV/0!	#DIV/0!	#DIV/0!	#DIV/0!	#DIV/0!	#DIV/0!	#DIV/0!		#DIV/0!	318.833	#DIV/0!	#DIV/0!	#DIV/0!			#DIV/0!
1914	31.9	#DIV/0!	#DIV/0!	#DIV/0!	#DIV/0!	#DIV/0!	#DIV/0!	#DIV/0!	#DIV/0!		#DIV/0!	319	#DIV/0!	#DIV/0!	#DIV/0!			#DIV/0!
1915	31.9167	#DIV/0!	#DIV/0!	#DIV/0!	#DIV/0!	#DIV/0!	#DIV/0!	#DIV/0!	#DIV/0!		#DIV/0!	319.167	#DIV/0!	#DIV/0!	#DIV/0!			#DIV/0!
1916	31.9333	#DIV/0!	#DIV/0!	#DIV/0!	#DIV/0!	#DIV/0!	#DIV/0!	#DIV/0!	#DIV/0!		#DIV/0!	319.333	#DIV/0!	#DIV/0!	#DIV/0!			#DIV/0!
1917	31.95	#DIV/0!	#DIV/0!	#DIV/0!	#DIV/0!	#DIV/0!	#DIV/0!	#DIV/0!	#DIV/0!		#DIV/0!	319.5	#DIV/0!	#DIV/0!	#DIV/0!			#DIV/0!
1918	31.9667	#DIV/0!	#DIV/0!	#DIV/0!	#DIV/0!	#DIV/0!	#DIV/0!	#DIV/0!	#DIV/0!		#DIV/0!	319.667	#DIV/0!	#DIV/0!	#DIV/0!			#DIV/0!
1919	31.9833	#DIV/0!	#DIV/0!	#DIV/0!	#DIV/0!	#DIV/0!	#DIV/0!	#DIV/0!	#DIV/0!		#DIV/0!	319.833	#DIV/0!	#DIV/0!	#DIV/0!			#DIV/0!
1920	32	#DIV/0!	#DIV/0!	#DIV/0!	#DIV/0!	#DIV/0!	#DIV/0!	#DIV/0!	#DIV/0!		#DIV/0!	320	#DIV/0!	#DIV/0!	#DIV/0!			#DIV/0!
1921	32.0167	#DIV/0!	#DIV/0!	#DIV/0!	#DIV/0!	#DIV/0!	#DIV/0!	#DIV/0!	#DIV/0!		#DIV/0!	320.167	#DIV/0!	#DIV/0!	#DIV/0!			#DIV/0!
1922	32.0333	#DIV/0!	#DIV/0!	#DIV/0!	#DIV/0!	#DIV/0!	#DIV/0!	#DIV/0!	#DIV/0!		#DIV/0!	320.333	#DIV/0!	#DIV/0!	#DIV/0!			#DIV/0!
1923	32.05	#DIV/0!	#DIV/0!	#DIV/0!	#DIV/0!	#DIV/0!	#DIV/0!	#DIV/0!	#DIV/0!		#DIV/0!	320.5	#DIV/0!	#DIV/0!	#DIV/0!			#DIV/0!
1924	32.0667	#DIV/0!	#DIV/0!	#DIV/0!	#DIV/0!	#DIV/0!	#DIV/0!	#DIV/0!	#DIV/0!		#DIV/0!	320.667	#DIV/0!	#DIV/0!	#DIV/0!			#DIV/0!
1925	32.0833	#DIV/0!	#DIV/0!	#DIV/0!	#DIV/0!	#DIV/0!	#DIV/0!	#DIV/0!	#DIV/0!		#DIV/0!	320.833	#DIV/0!	#DIV/0!	#DIV/0!			#DIV/0!
1926	32.1	#DIV/0!	#DIV/0!	#DIV/0!	#DIV/0!	#DIV/0!	#DIV/0!	#DIV/0!	#DIV/0!		#DIV/0!	321	#DIV/0!	#DIV/0!	#DIV/0!			#DIV/0!
1927	32.1167	#DIV/0!	#DIV/0!	#DIV/0!	#DIV/0!	#DIV/0!	#DIV/0!	#DIV/0!	#DIV/0!		#DIV/0!	321.167	#DIV/0!	#DIV/0!	#DIV/0!			#DIV/0!
1928	32.1333	#DIV/0!	#DIV/0!	#DIV/0!	#DIV/0!	#DIV/0!	#DIV/0!	#DIV/0!	#DIV/0!		#DIV/0!	321.333	#DIV/0!	#DIV/0!	#DIV/0!			#DIV/0!
1929	32.15	#DIV/0!	#DIV/0!	#DIV/0!	#DIV/0!	#DIV/0!	#DIV/0!	#DIV/0!	#DIV/0!		#DIV/0!	321.5	#DIV/0!	#DIV/0!	#DIV/0!			#DIV/0!
1930	32.1667	#DIV/0!	#DIV/0!	#DIV/0!	#DIV/0!	#DIV/0!	#DIV/0!	#DIV/0!	#DIV/0!		#DIV/0!	321.667	#DIV/0!	#DIV/0!	#DIV/0!			#DIV/0!
1931	32.1833	#DIV/0!	#DIV/0!	#DIV/0!	#DIV/0!	#DIV/0!	#DIV/0!	#DIV/0!	#DIV/0!		#DIV/0!	321.833	#DIV/0!	#DIV/0!	#DIV/0!			#DIV/0!
1932	32.2	#DIV/0!	#DIV/0!	#DIV/0!	#DIV/0!	#DIV/0!	#DIV/0!	#DIV/0!	#DIV/0!		#DIV/0!	322	#DIV/0!	#DIV/0!	#DIV/0!			#DIV/0!
1933	32.2167	#DIV/0!	#DIV/0!	#DIV/0!	#DIV/0!	#DIV/0!	#DIV/0!	#DIV/0!	#DIV/0!		#DIV/0!	322.167	#DIV/0!	#DIV/0!	#DIV/0!			#DIV/0!
1934	32.2333	#DIV/0!	#DIV/0!	#DIV/0!	#DIV/0!	#DIV/0!	#DIV/0!	#DIV/0!	#DIV/0!		#DIV/0!	322.333	#DIV/0!	#DIV/0!	#DIV/0!			#DIV/0!
1935	32.25	#DIV/0!	#DIV/0!	#DIV/0!	#DIV/0!	#DIV/0!	#DIV/0!	#DIV/0!	#DIV/0!		#DIV/0!	322.5	#DIV/0!	#DIV/0!	#DIV/0!			#DIV/0!
1936	32.2667	#DIV/0!	#DIV/0!	#DIV/0!	#DIV/0!	#DIV/0!	#DIV/0!	#DIV/0!	#DIV/0!		#DIV/0!	322.667	#DIV/0!	#DIV/0!	#DIV/0!			#DIV/0!
1937	32.2833	#DIV/0!	#DIV/0!	#DIV/0!	#DIV/0!	#DIV/0!	#DIV/0!	#DIV/0!	#DIV/0!		#DIV/0!	322.833	#DIV/0!	#DIV/0!	#DIV/0!			#DIV/0!
1938	32.3	#DIV/0!	#DIV/0!	#DIV/0!	#DIV/0!	#DIV/0!	#DIV/0!	#DIV/0!	#DIV/0!		#DIV/0!	323	#DIV/0!	#DIV/0!	#DIV/0!			#DIV/0!
1939	32.3167	#DIV/0!	#DIV/0!	#DIV/0!	#DIV/0!	#DIV/0!	#DIV/0!	#DIV/0!	#DIV/0!		#DIV/0!	323.167	#DIV/0!	#DIV/0!	#DIV/0!			#DIV/0!
1940	32.3333	#DIV/0!	#DIV/0!	#DIV/0!	#DIV/0!	#DIV/0!	#DIV/0!	#DIV/0!	#DIV/0!		#DIV/0!	323.333	#DIV/0!	#DIV/0!	#DIV/0!			#DIV/0!
1941	32.35	#DIV/0!	#DIV/0!	#DIV/0!	#DIV/0!	#DIV/0!	#DIV/0!	#DIV/0!	#DIV/0!		#DIV/0!	323.5	#DIV/0!	#DIV/0!	#DIV/0!			#DIV/0!
1942	32.3667	#DIV/0!	#DIV/0!	#DIV/0!	#DIV/0!	#DIV/0!	#DIV/0!	#DIV/0!	#DIV/0!		#DIV/0!	323.667	#DIV/0!	#DIV/0!	#DIV/0!			#DIV/0!
1943	32.3833	#DIV/0!	#DIV/0!	#DIV/0!	#DIV/0!	#DIV/0!	#DIV/0!	#DIV/0!	#DIV/0!		#DIV/0!	323.833	#DIV/0!	#DIV/0!	#DIV/0!			#DIV/0!
1944	32.4	#DIV/0!	#DIV/0!	#DIV/0!	#DIV/0!	#DIV/0!	#DIV/0!	#DIV/0!	#DIV/0!		#DIV/0!	324	#DIV/0!	#DIV/0!	#DIV/0!			#DIV/0!
1945	32.4167	#DIV/0!	#DIV/0!	#DIV/0!	#DIV/0!	#DIV/0!	#DIV/0!	#DIV/0!	#DIV/0!		#DIV/0!	324.167	#DIV/0!	#DIV/0!	#DIV/0!			#DIV/0!
1946	32.4333	#DIV/0!	#DIV/0!	#DIV/0!	#DIV/0!	#DIV/0!	#DIV/0!	#DIV/0!	#DIV/0!		#DIV/0!	324.333	#DIV/0!	#DIV/0!	#DIV/0!			#DIV/0!
1947	32.45	#DIV/0!	#DIV/0!	#DIV/0!	#DIV/0!	#DIV/0!	#DIV/0!	#DIV/0!	#DIV/0!		#DIV/0!	324.5	#DIV/0!	#DIV/0!	#DIV/0!			#DIV/0!
1948	32.4667	#DIV/0!	#DIV/0!	#DIV/0!	#DIV/0!	#DIV/0!	#DIV/0!	#DIV/0!	#DIV/0!		#DIV/0!	324.667	#DIV/0!	#DIV/0!	#DIV/0!			#DIV/0!
1949	32.4833	#DIV/0!	#DIV/0!	#DIV/0!	#DIV/0!	#DIV/0!	#DIV/0!	#DIV/0!	#DIV/0!		#DIV/0!	324.833	#DIV/0!	#DIV/0!	#DIV/0!			#DIV/0!
1950	32.5	#DIV/0!	#DIV/0!	#DIV/0!	#DIV/0!	#DIV/0!	#DIV/0!	#DIV/0!	#DIV/0!		#DIV/0!	325	#DIV/0!	#DIV/0!	#DIV/0!			#DIV/0!
1951	32.5167	#DIV/0!	#DIV/0!	#DIV/0!	#DIV/0!	#DIV/0!	#DIV/0!	#DIV/0!	#DIV/0!		#DIV/0!	325.167	#DIV/0!	#DIV/0!	#DIV/0!			#DIV/0!
1952	32.5333	#DIV/0!	#DIV/0!	#DIV/0!	#DIV/0!	#DIV/0!	#DIV/0!	#DIV/0!	#DIV/0!		#DIV/0!	325.333	#DIV/0!	#DIV/0!	#DIV/0!			#DIV/0!
1953	32.55	#DIV/0!	#DIV/0!	#DIV/0!	#DIV/0!	#DIV/0!	#DIV/0!	#DIV/0!	#DIV/0!		#DIV/0!	325.5	#DIV/0!	#DIV/0!	#DIV/0!			#DIV/0!
1954	32.5667	#DIV/0!	#DIV/0!	#DIV/0!	#DIV/0!	#DIV/0!	#DIV/0!	#DIV/0!	#DIV/0!		#DIV/0!	325.667	#DIV/0!	#DIV/0!	#DIV/0!			#DIV/0!
1955	32.5833	#DIV/0!	#DIV/0!	#DIV/0!	#DIV/0!	#DIV/0!	#DIV/0!	#DIV/0!	#DIV/0!		#DIV/0!	325.833	#DIV/0!	#DIV/0!	#DIV/0!			#DIV/0!
1956	32.6	#DIV/0!	#DIV/0!	#DIV/0!	#DIV/0!	#DIV/0!	#DIV/0!	#DIV/0!	#DIV/0!		#DIV/0!	326	#DIV/0!	#DIV/0!	#DIV/0!			#DIV/0!
1957	32.6167	#DIV/0!	#DIV/0!	#DIV/0!	#DIV/0!	#DIV/0!	#DIV/0!	#DIV/0!	#DIV/0!		#DIV/0!	326.167	#DIV/0!	#DIV/0!	#DIV/0!			#DIV/0!
1958	32.6333	#DIV/0!	#DIV/0!	#DIV/0!	#DIV/0!	#DIV/0!	#DIV/0!	#DIV/0!	#DIV/0!		#DIV/0!	326.333	#DIV/0!	#DIV/0!	#DIV/0!			#DIV/0!
1959	32.65	#DIV/0!	#DIV/0!	#DIV/0!	#DIV/0!	#DIV/0!	#DIV/0!	#DIV/0!	#DIV/0!		#DIV/0!	326.5	#DIV/0!	#DIV/0!	#DIV/0!			#DIV/0!
1960	32.6667	#DIV/0!	#DIV/0!	#DIV/0!	#DIV/0!	#DIV/0!	#DIV/0!	#DIV/0!	#DIV/0!		#DIV/0!	326.667	#DIV/0!	#DIV/0!	#DIV/0!			#DIV/0!
1961	32.6833	#DIV/0!	#DIV/0!	#DIV/0!	#DIV/0!	#DIV/0!	#DIV/0!	#DIV/0!	#DIV/0!		#DIV/0!	326.833	#DIV/0!	#DIV/0!	#DIV/0!			#DIV/0!
1962	32.7	#DIV/0!	#DIV/0!	#DIV/0!	#DIV/0!	#DIV/0!	#DIV/0!	#DIV/0!	#DIV/0!		#DIV/0!	327	#DIV/0!	#DIV/0!	#DIV/0!			#DIV/0!
1963	32.7167	#DIV/0!	#DIV/0!	#DIV/0!	#DIV/0!	#DIV/0!	#DIV/0!	#DIV/0!	#DIV/0!		#DIV/0!	327.167	#DIV/0!	#DIV/0!	#DIV/0!			#DIV/0!
1964	32.7333	#DIV/0!	#DIV/0!	#DIV/0!	#DIV/0!	#DIV/0!	#DIV/0!	#DIV/0!	#DIV/0!		#DIV/0!	327.333	#DIV/0!	#DIV/0!	#DIV/0!			#DIV/0!
1965	32.75	#DIV/0!	#DIV/0!	#DIV/0!	#DIV/0!	#DIV/0!	#DIV/0!	#DIV/0!	#DIV/0!		#DIV/0!	327.5	#DIV/0!	#DIV/0!	#DIV/0!			#DIV/0!
1966	32.7667	#DIV/0!	#DIV/0!	#DIV/0!	#DIV/0!	#DIV/0!	#DIV/0!	#DIV/0!	#DIV/0!		#DIV/0!	327.667	#DIV/0!	#DIV/0!	#DIV/0!			#DIV/0!
1967	32.7833	#DIV/0!	#DIV/0!	#DIV/0!	#DIV/0!	#DIV/0!	#DIV/0!	#DIV/0!	#DIV/0!		#DIV/0!	327.833	#DIV/0!	#DIV/0!	#DIV/0!			#DIV/0!
1968	32.8	#DIV/0!	#DIV/0!	#DIV/0!	#DIV/0!	#DIV/0!	#DIV/0!	#DIV/0!	#DIV/0!		#DIV/0!	328	#DIV/0!	#DIV/0!	#DIV/0!			#DIV/0!
1969	32.8167	#DIV/0!	#DIV/0!	#DIV/0!	#DIV/0!	#DIV/0!	#DIV/0!	#DIV/0!	#DIV/0!		#DIV/0!	328.167	#DIV/0!	#DIV/0!	#DIV/0!			#DIV/0!
1970	32.8333	#DIV/0!	#DIV/0!	#DIV/0!	#DIV/0!	#DIV/0!	#DIV/0!	#DIV/0!	#DIV/0!		#DIV/0!	328.333	#DIV/0!	#DIV/0!	#DIV/0!			#DIV/0!
1971	32.85	#DIV/0!	#DIV/0!	#DIV/0!	#DIV/0!	#DIV/0!	#DIV/0!	#DIV/0!	#DIV/0!		#DIV/0!	328.5	#DIV/0!	#DIV/0!	#DIV/0!			#DIV/0!
1972	32.8667	#DIV/0!	#DIV/0!	#DIV/0!	#DIV/0!	#DIV/0!	#DIV/0!	#DIV/0!	#DIV/0!		#DIV/0!	328.667	#DIV/0!	#DIV/0!	#DIV/0!			#DIV/0!
1973	32.8833	#DIV/0!	#DIV/0!	#DIV/0!	#DIV/0!	#DIV/0!	#DIV/0!	#DIV/0!	#DIV/0!		#DIV/0!	328.833	#DIV/0!	#DIV/0!	#DIV/0!			#DIV/0!
1974	32.9	#DIV/0!	#DIV/0!	#DIV/0!	#DIV/0!	#DIV/0!	#DIV/0!	#DIV/0!	#DIV/0!		#DIV/0!	329	#DIV/0!	#DIV/0!	#DIV/0!			#DIV/0!
1975	32.9167	#DIV/0!	#DIV/0!	#DIV/0!	#DIV/0!	#DIV/0!	#DIV/0!	#DIV/0!	#DIV/0!		#DIV/0!	329.167	#DIV/0!	#DIV/0!	#DIV/0!			#DIV/0!
1976	32.9333	#DIV/0!	#DIV/0!	#DIV/0!	#DIV/0!	#DIV/0!	#DIV/0!	#DIV/0!	#DIV/0!		#DIV/0!	329.333	#DIV/0!	#DIV/0!	#DIV/0!			#DIV/0!
1977	32.95	#DIV/0!	#DIV/0!	#DIV/0!	#DIV/0!	#DIV/0!	#DIV/0!	#DIV/0!	#DIV/0!		#DIV/0!	329.5	#DIV/0!	#DIV/0!	#DIV/0!			#DIV/0!
1978	32.9667	#DIV/0!	#DIV/0!	#DIV/0!	#DIV/0!	#DIV/0!	#DIV/0!	#DIV/0!	#DIV/0!		#DIV/0!	329.667	#DIV/0!	#DIV/0!	#DIV/0!			#DIV/0!
1979	32.9833	#DIV/0!	#DIV/0!	#DIV/0!	#DIV/0!	#DIV/0!	#DIV/0!	#DIV/0!	#DIV/0!		#DIV/0!	329.833	#DIV/0!	#DIV/0!	#DIV/0!			#DIV/0!
1980	33	#DIV/0!	#DIV/0!	#DIV/0!	#DIV/0!	#DIV/0!	#DIV/0!	#DIV/0!	#DIV/0!		#DIV/0!	330	#DIV/0!	#DIV/0!	#DIV/0!			#DIV/0!
1981	33.0167	#DIV/0!	#DIV/0!	#DIV/0!	#DIV/0!	#DIV/0!	#DIV/0!	#DIV/0!	#DIV/0!		#DIV/0!	330.167	#DIV/0!	#DIV/0!	#DIV/0!			#DIV/0!
1982	33.0333	#DIV/0!	#DIV/0!	#DIV/0!	#DIV/0!	#DIV/0!	#DIV/0!	#DIV/0!	#DIV/0!		#DIV/0!	330.333	#DIV/0!	#DIV/0!	#DIV/0!			#DIV/0!
1983	33.05	#DIV/0!	#DIV/0!	#DIV/0!	#DIV/0!	#DIV/0!	#DIV/0!	#DIV/0!	#DIV/0!		#DIV/0!	330.5	#DIV/0!	#DIV/0!	#DIV/0!			#DIV/0!
1984	33.0667	#DIV/0!	#DIV/0!	#DIV/0!	#DIV/0!	#DIV/0!	#DIV/0!	#DIV/0!	#DIV/0!		#DIV/0!	330.667	#DIV/0!	#DIV/0!	#DIV/0!			#DIV/0!
1985	33.0833	#DIV/0!	#DIV/0!	#DIV/0!	#DIV/0!	#DIV/0!	#DIV/0!	#DIV/0!	#DIV/0!		#DIV/0!	330.833	#DIV/0!	#DIV/0!	#DIV/0!			#DIV/0!
1986	33.1	#DIV/0!	#DIV/0!	#DIV/0!	#DIV/0!	#DIV/0!	#DIV/0!	#DIV/0!	#DIV/0!		#DIV/0!	331	#DIV/0!	#DIV/0!	#DIV/0!			#DIV/0!
1987	33.1167	#DIV/0!	#DIV/0!	#DIV/0!	#DIV/0!	#DIV/0!	#DIV/0!	#DIV/0!	#DIV/0!		#DIV/0!	331.167	#DIV/0!	#DIV/0!	#DIV/0!			#DIV/0!
1988	33.1333	#DIV/0!	#DIV/0!	#DIV/0!	#DIV/0!	#DIV/0!	#DIV/0!	#DIV/0!	#DIV/0!		#DIV/0!	331.333	#DIV/0!	#DIV/0!	#DIV/0!			#DIV/0!
1989	33.15	#DIV/0!	#DIV/0!	#DIV/0!	#DIV/0!	#DIV/0!	#DIV/0!	#DIV/0!	#DIV/0!		#DIV/0!	331.5	#DIV/0!	#DIV/0!	#DIV/0!			#DIV/0!
1990	33.1667	#DIV/0!	#DIV/0!	#DIV/0!	#DIV/0!	#DIV/0!	#DIV/0!	#DIV/0!	#DIV/0!		#DIV/0!	331.667	#DIV/0!	#DIV/0!	#DIV/0!			#DIV/0!
1991	33.1833	#DIV/0!	#DIV/0!	#DIV/0!	#DIV/0!	#DIV/0!	#DIV/0!	#DIV/0!	#DIV/0!		#DIV/0!	331.833	#DIV/0!	#DIV/0!	#DIV/0!			#DIV/0!
1992	33.2	#DIV/0!	#DIV/0!	#DIV/0!	#DIV/0!	#DIV/0!	#DIV/0!	#DIV/0!	#DIV/0!		#DIV/0!	332	#DIV/0!	#DIV/0!	#DIV/0!			#DIV/0!
1993	33.2167	#DIV/0!	#DIV/0!	#DIV/0!	#DIV/0!	#DIV/0!	#DIV/0!	#DIV/0!	#DIV/0!		#DIV/0!	332.167	#DIV/0!	#DIV/0!	#DIV/0!			#DIV/0!
[truncated: 19,877 more rows]

## Sheet: Cell line_allotype_Template
	Experimental Data (Relative to Control at 25 °C)
																		Parameters for Cell line/allotype
		fH		Hβ				Total?		Species bound									Dimer, half-time of loss of beta-2m (min)
										Adjustment									Dimer, half-time of endocytosis (min)
										mAb									Free heavy chain, half-time of endocytosis (min)
										Experimental data									% free heavy chain at t=0
	minutes	Mean	SEM	Mean	SEM	Mean	SEM	Mean	SEM
	0
	5
	15
	30
	60
	120
	180
	240
	300

## Sheet: Instructions
How to use the decay calculator
Option 1: Unique Excel file. See NOTE below when using the document this way
#	Clone the "Calculator_Template" and Cell line_allotype_Template sheets. Rename them accordingly
2	Introduce the experimental data in the provided chart in "Cell line_allotype" sheet. The data is ploted automatically
3	Change to "Calculator" sheet and introduce the allotype parameters in the provided area ("System Parameters").
4	A tendency line for Hβ and free heavy chains (fH) will be ploted in the Cell line_allotype sheet
5	Change to "Cell line_allotype" sheet and inspect the drawn tendency lines: Do they align with the the experimental data?
6	If the answer to 5 is yes --> You have found the kinetic parameters for reactions r1, r2 and r3
	If the answer to 5 is no --> repeat steps 3-5 until a proper adjustement is obtained
NOTE	There must be one Calculator sheet for every Cell line/allotype

## Sheet: Calculator_Ld
System parameters
3	r1: Half-time of beta-2m dissociation (min)
1000	r2: Hβ half-time of endocytosis (min)
90	r3: fH half-time of endocytosis (min)
43	% free heavy chain at time = zero
time (sec)	time (min)	Y3RKb	Y3R as % of t=0	Y3R->NR	Y3R->ENDO	Y3NRKb	Y3NR as % of t=0	Y3NR->ENDO	total (R+NR)		%NR	time	Hβ	fH	Total			%NR
0	0	57	100	0.219075	0.000658486	43	100	0.00551915	1		36.2691	0	1	1	1			36.2691
1	0.0166667	56.7803	99.6145	0.21823	0.000655948	43.2136	100.497	0.00554656	0.999938		36.4732	0.166667	0.962112	1.04876	0.999371			38.285
2	0.0333333	56.5614	99.2305	0.217389	0.000653419	43.4262	100.991	0.00557386	0.999876		36.6767	0.333333	0.92566	1.09556	0.998718			40.247
3	0.05	56.3433	98.848	0.216551	0.0006509	43.6381	101.484	0.00560105	0.999814		36.8796	0.5	0.890589	1.14048	0.998043			42.1558
4	0.0666667	56.1261	98.4669	0.215716	0.000648391	43.849	101.974	0.00562812	0.999751		37.082	0.666667	0.856846	1.18359	0.997345			44.0125
5	0.0833333	55.9098	98.0873	0.214884	0.000645891	44.0591	102.463	0.00565509	0.999689		37.2839	0.833333	0.824382	1.22495	0.996626			45.8177
6	0.1	55.6942	97.7092	0.214056	0.000643401	44.2683	102.95	0.00568194	0.999626		37.4852	1	0.793148	1.26463	0.995886			47.5725
7	0.116667	55.4795	97.3325	0.213231	0.000640921	44.4767	103.434	0.00570869	0.999562		37.6859	1.16667	0.763098	1.3027	0.995127			49.2777
8	0.133333	55.2657	96.9573	0.212409	0.00063845	44.6842	103.917	0.00573532	0.999499		37.8862	1.33333	0.734186	1.33922	0.99435			50.9343
9	0.15	55.0526	96.5836	0.21159	0.000635989	44.8909	104.397	0.00576185	0.999435		38.0859	1.5	0.706369	1.37424	0.993555			52.5432
10	0.166667	54.8404	96.2112	0.210774	0.000633537	45.0967	104.876	0.00578827	0.999371		38.285	1.66667	0.679606	1.40783	0.992742			54.1054
11	0.183333	54.629	95.8403	0.209962	0.000631095	45.3017	105.353	0.00581458	0.999307		38.4836	1.83333	0.653858	1.44003	0.991913			55.6219
12	0.2	54.4184	95.4709	0.209152	0.000628662	45.5059	105.828	0.00584078	0.999242		38.6817	2	0.629084	1.47091	0.991068			57.0935
13	0.216667	54.2086	95.1028	0.208346	0.000626239	45.7092	106.3	0.00586688	0.999178		38.8792	2.16667	0.60525	1.5005	0.990208			58.5213
14	0.233333	53.9996	94.7362	0.207543	0.000623825	45.9116	106.771	0.00589287	0.999113		39.0762	2.33333	0.582318	1.52887	0.989334			59.9063
15	0.25	53.7915	94.371	0.206743	0.00062142	46.1133	107.24	0.00591875	0.999048		39.2727	2.5	0.560256	1.55605	0.988445			61.2494
16	0.266667	53.5841	94.0072	0.205946	0.000619024	46.3141	107.707	0.00594453	0.998982		39.4686	2.66667	0.539029	1.58209	0.987544			62.5516
17	0.283333	53.3775	93.6448	0.205152	0.000616638	46.5141	108.172	0.0059702	0.998917		39.664	2.83333	0.518606	1.60703	0.98663			63.8139
18	0.3	53.1718	93.2838	0.204361	0.000614261	46.7133	108.636	0.00599576	0.998851		39.8588	3	0.498957	1.63092	0.985703			65.0373
19	0.316667	52.9668	92.9242	0.203573	0.000611893	46.9117	109.097	0.00602122	0.998785		40.0532	3.16667	0.480053	1.6538	0.984765			66.2227
20	0.333333	52.7626	92.566	0.202789	0.000609534	47.1092	109.556	0.00604658	0.998718		40.247	3.33333	0.461865	1.6757	0.983816			67.371
21	0.35	52.5592	92.2092	0.202007	0.000607184	47.306	110.014	0.00607183	0.998652		40.4402	3.5	0.444366	1.69667	0.982856			68.4833
22	0.366667	52.3566	91.8537	0.201228	0.000604844	47.5019	110.47	0.00609698	0.998585		40.633	3.66667	0.42753	1.71673	0.981885			69.5604
23	0.383333	52.1548	91.4996	0.200452	0.000602512	47.697	110.923	0.00612203	0.998518		40.8252	3.83333	0.411332	1.73592	0.980905			70.6032
24	0.4	51.9537	91.1469	0.19968	0.000600189	47.8914	111.375	0.00614697	0.998451		41.0168	4	0.395747	1.75428	0.979916			71.6128
25	0.416667	51.7534	90.7955	0.19891	0.000597876	48.0849	111.825	0.00617181	0.998383		41.208	4.16667	0.380753	1.77183	0.978918			72.5899
26	0.433333	51.5539	90.4455	0.198143	0.000595571	48.2776	112.274	0.00619655	0.998316		41.3986	4.33333	0.366327	1.78862	0.977911			73.5356
27	0.45	51.3552	90.0968	0.197379	0.000593275	48.4696	112.72	0.00622118	0.998248		41.5887	4.5	0.352448	1.80465	0.976896			74.4505
28	0.466667	51.1572	89.7495	0.196618	0.000590988	48.6607	113.164	0.00624572	0.99818		41.7783	4.66667	0.339095	1.81998	0.975874			75.3357
29	0.483333	50.96	89.4035	0.19586	0.00058871	48.8511	113.607	0.00627015	0.998111		41.9673	4.83333	0.326247	1.83461	0.974844			76.1919
30	0.5	50.7636	89.0589	0.195105	0.00058644	49.0407	114.048	0.00629449	0.998043		42.1558	5	0.313886	1.84858	0.973806			77.02
31	0.516667	50.5679	88.7156	0.194353	0.00058418	49.2295	114.487	0.00631872	0.997974		42.3438	5.16667	0.301994	1.86192	0.972762			77.8208
32	0.533333	50.3729	88.3736	0.193604	0.000581928	49.4175	114.925	0.00634286	0.997905		42.5313	5.33333	0.290552	1.87465	0.971712			78.5951
33	0.55	50.1787	88.0329	0.192858	0.000579684	49.6048	115.36	0.00636689	0.997835		42.7183	5.5	0.279544	1.88678	0.970656			79.3437
34	0.566667	49.9853	87.6935	0.192114	0.00057745	49.7913	115.794	0.00639083	0.997766		42.9047	5.66667	0.268952	1.89835	0.969593			80.0673
35	0.583333	49.7926	87.3555	0.191374	0.000575224	49.977	116.226	0.00641467	0.997696		43.0906	5.83333	0.258762	1.90937	0.968525			80.7666
36	0.6	49.6007	87.0187	0.190636	0.000573006	50.162	116.656	0.00643841	0.997626		43.276	6	0.248958	1.91987	0.967452			81.4426
37	0.616667	49.4095	86.6833	0.189901	0.000570797	50.3462	117.084	0.00646205	0.997556		43.4609	6.16667	0.239526	1.92987	0.966374			82.0957
38	0.633333	49.219	86.3491	0.189169	0.000568597	50.5296	117.511	0.00648559	0.997486		43.6453	6.33333	0.230451	1.93938	0.965291			82.7268
39	0.65	49.0293	86.0162	0.18844	0.000566405	50.7123	117.936	0.00650904	0.997415		43.8291	6.5	0.22172	1.94843	0.964203			83.3364
40	0.666667	48.8402	85.6846	0.187713	0.000564221	50.8942	118.359	0.00653239	0.997345		44.0125	6.66667	0.213319	1.95702	0.963112			83.9254
41	0.683333	48.652	85.3543	0.18699	0.000562046	51.0754	118.78	0.00655565	0.997274		44.1953	6.83333	0.205237	1.96519	0.962016			84.4943
42	0.7	48.4644	85.0253	0.186269	0.00055988	51.2558	119.2	0.00657881	0.997203		44.3776	7	0.197461	1.97294	0.960916			85.0437
43	0.716667	48.2776	84.6975	0.185551	0.000557721	51.4355	119.618	0.00660187	0.997131		44.5594	7.16667	0.18998	1.98029	0.959812			85.5744
44	0.733333	48.0915	84.371	0.184835	0.000555571	51.6145	120.034	0.00662484	0.99706		44.7407	7.33333	0.182782	1.98725	0.958705			86.0868
45	0.75	47.9061	84.0458	0.184123	0.00055343	51.7927	120.448	0.00664771	0.996988		44.9215	7.5	0.175857	1.99385	0.957595			86.5815
46	0.766667	47.7214	83.7218	0.183413	0.000551296	51.9702	120.861	0.00667049	0.996916		45.1017	7.66667	0.169194	2.0001	0.956482			87.0592
47	0.783333	47.5374	83.399	0.182706	0.000549171	52.1469	121.272	0.00669318	0.996844		45.2815	7.83333	0.162783	2.006	0.955365			87.5204
48	0.8	47.3542	83.0775	0.182002	0.000547054	52.3229	121.681	0.00671577	0.996771		45.4607	8	0.156616	2.01157	0.954246			87.9656
49	0.816667	47.1716	82.7573	0.1813	0.000544945	52.4982	122.089	0.00673827	0.996698		45.6395	8.16667	0.150682	2.01683	0.953125			88.3953
50	0.833333	46.9898	82.4382	0.180601	0.000542844	52.6728	122.495	0.00676067	0.996626		45.8177	8.33333	0.144973	2.02178	0.952			88.8101
51	0.85	46.8087	82.1204	0.179905	0.000540752	52.8466	122.899	0.00678299	0.996553		45.9955	8.5	0.13948	2.02644	0.950874			89.2104
52	0.866667	46.6282	81.8039	0.179211	0.000538667	53.0197	123.302	0.00680521	0.996479		46.1727	8.66667	0.134196	2.03082	0.949745			89.5967
53	0.883333	46.4485	81.4885	0.178521	0.000536591	53.1921	123.703	0.00682734	0.996406		46.3494	8.83333	0.129111	2.03493	0.948615			89.9695
54	0.9	46.2694	81.1744	0.177832	0.000534522	53.3638	124.102	0.00684937	0.996332		46.5256	9	0.12422	2.03878	0.947482			90.3292
55	0.916667	46.091	80.8615	0.177147	0.000532461	53.5348	124.5	0.00687132	0.996258		46.7014	9.16667	0.119513	2.04239	0.946348			90.6764
56	0.933333	45.9134	80.5497	0.176464	0.000530409	53.7051	124.896	0.00689317	0.996184		46.8766	9.33333	0.114985	2.04575	0.945212			91.0113
57	0.95	45.7364	80.2392	0.175784	0.000528364	53.8747	125.29	0.00691494	0.99611		47.0513	9.5	0.110629	2.04888	0.944075			91.3344
58	0.966667	45.56	79.9299	0.175106	0.000526327	54.0435	125.683	0.00693661	0.996036		47.2255	9.66667	0.106437	2.05178	0.942936			91.6461
59	0.983333	45.3844	79.6218	0.174431	0.000524298	54.2117	126.074	0.0069582	0.995961		47.3993	9.83333	0.102404	2.05448	0.941796			91.9468
60	1	45.2095	79.3148	0.173759	0.000522277	54.3792	126.463	0.00697969	0.995886		47.5725	10	0.0985246	2.05697	0.940655			92.2369
61	1.01667	45.0352	79.0091	0.173089	0.000520264	54.5459	126.851	0.0070011	0.995811		47.7452	10.1667	0.0947917	2.05926	0.939513			92.5167
62	1.03333	44.8616	78.7045	0.172422	0.000518258	54.712	127.237	0.00702242	0.995736		47.9175	10.3333	0.0912003	2.06136	0.93837			92.7866
63	1.05	44.6886	78.4011	0.171757	0.00051626	54.8774	127.622	0.00704365	0.995661		48.0892	10.5	0.0877449	2.06328	0.937226			93.0469
64	1.06667	44.5164	78.0989	0.171095	0.00051427	55.0421	128.005	0.00706479	0.995585		48.2605	10.6667	0.0844205	2.06503	0.936081			93.298
65	1.08333	44.3447	77.7978	0.170435	0.000512288	55.2062	128.386	0.00708584	0.995509		48.4312	10.8333	0.081222	2.0666	0.934935			93.5401
66	1.1	44.1738	77.4979	0.169778	0.000510313	55.3695	128.766	0.00710681	0.995433		48.6015	11	0.0781446	2.06802	0.933789			93.7736
67	1.11667	44.0035	77.1991	0.169124	0.000508346	55.5322	129.145	0.00712769	0.995357		48.7713	11.1667	0.0751839	2.06927	0.932642			93.9987
68	1.13333	43.8339	76.9015	0.168472	0.000506386	55.6942	129.521	0.00714848	0.995281		48.9406	11.3333	0.0723354	2.07038	0.931495			94.2159
69	1.15	43.6649	76.6051	0.167822	0.000504434	55.8555	129.897	0.00716919	0.995204		49.1094	11.5	0.0695948	2.07135	0.930348			94.4253
70	1.16667	43.4966	76.3098	0.167175	0.000502489	56.0162	130.27	0.00718981	0.995127		49.2777	11.6667	0.066958	2.07217	0.9292			94.6271
71	1.18333	43.3289	76.0156	0.166531	0.000500552	56.1762	130.642	0.00721034	0.995051		49.4456	11.8333	0.0644211	2.07286	0.928052			94.8218
72	1.2	43.1619	75.7226	0.165889	0.000498623	56.3355	131.013	0.00723079	0.994973		49.6129	12	0.0619803	2.07343	0.926903			95.0095
73	1.21667	42.9955	75.4307	0.165249	0.0004967	56.4941	131.382	0.00725115	0.994896		49.7798	12.1667	0.059632	2.07387	0.925755			95.1905
74	1.23333	42.8297	75.1399	0.164612	0.000494786	56.6521	131.749	0.00727143	0.994819		49.9461	12.3333	0.0573727	2.07419	0.924606			95.3649
75	1.25	42.6646	74.8502	0.163978	0.000492878	56.8095	132.115	0.00729163	0.994741		50.112	12.5	0.055199	2.07441	0.923458			95.5331
76	1.26667	42.5002	74.5617	0.163346	0.000490978	56.9662	132.479	0.00731174	0.994663		50.2775	12.6667	0.0531076	2.07451	0.922309			95.6953
77	1.28333	42.3363	74.2742	0.162716	0.000489086	57.1222	132.842	0.00733177	0.994585		50.4424	12.8333	0.0510955	2.0745	0.921161			95.8516
78	1.3	42.1731	73.9879	0.162089	0.0004872	57.2776	133.204	0.00735171	0.994507		50.6068	13	0.0491596	2.0744	0.920012			96.0023
79	1.31667	42.0105	73.7027	0.161464	0.000485322	57.4323	133.564	0.00737157	0.994429		50.7708	13.1667	0.047297	2.0742	0.918864			96.1476
80	1.33333	41.8486	73.4186	0.160841	0.000483451	57.5864	133.922	0.00739135	0.99435		50.9343	13.3333	0.0455051	2.0739	0.917717			96.2876
81	1.35	41.6873	73.1356	0.160221	0.000481587	57.7399	134.279	0.00741105	0.994271		51.0973	13.5	0.043781	2.07352	0.916569			96.4226
82	1.36667	41.5266	72.8536	0.159604	0.000479731	57.8927	134.634	0.00743066	0.994192		51.2599	13.6667	0.0421222	2.07305	0.915422			96.5527
83	1.38333	41.3665	72.5728	0.158988	0.000477882	58.0448	134.988	0.00745019	0.994113		51.422	13.8333	0.0405263	2.0725	0.914275			96.6781
84	1.4	41.207	72.293	0.158376	0.000476039	58.1964	135.34	0.00746964	0.994034		51.5836	14	0.0389908	2.07187	0.913129			96.799
85	1.41667	41.0482	72.0143	0.157765	0.000474204	58.3473	135.691	0.00748901	0.993954		51.7447	14.1667	0.0375136	2.07116	0.911983			96.9155
86	1.43333	40.8899	71.7367	0.157157	0.000472376	58.4976	136.041	0.0075083	0.993875		51.9053	14.3333	0.0360923	2.07038	0.910838			97.0278
87	1.45	40.7323	71.4602	0.156551	0.000470555	58.6472	136.389	0.00752751	0.993795		52.0655	14.5	0.0347248	2.06953	0.909693			97.1361
88	1.46667	40.5753	71.1847	0.155948	0.000468741	58.7962	136.735	0.00754663	0.993715		52.2252	14.6667	0.0334092	2.06862	0.908549			97.2404
89	1.48333	40.4189	70.9103	0.155346	0.000466934	58.9446	137.081	0.00756568	0.993635		52.3845	14.8333	0.0321434	2.06764	0.907405			97.341
90	1.5	40.263	70.6369	0.154747	0.000465134	59.0924	137.424	0.00758465	0.993555		52.5432	15	0.0309255	2.06659	0.906262			97.4379
91	1.51667	40.1078	70.3646	0.154151	0.000463341	59.2396	137.766	0.00760354	0.993474		52.7015	15.1667	0.0297538	2.06549	0.90512			97.5313
92	1.53333	39.9532	70.0934	0.153557	0.000461555	59.3861	138.107	0.00762235	0.993393		52.8594	15.3333	0.0286265	2.06433	0.903978			97.6213
93	1.55	39.7992	69.8232	0.152965	0.000459776	59.5321	138.447	0.00764108	0.993313		53.0168	15.5	0.0275419	2.06311	0.902837			97.708
94	1.56667	39.6458	69.554	0.152375	0.000458003	59.6774	138.785	0.00765973	0.993232		53.1737	15.6667	0.0264984	2.06184	0.901697			97.7916
95	1.58333	39.4929	69.2859	0.151788	0.000456238	59.8221	139.121	0.00767831	0.99315		53.3301	15.8333	0.0254945	2.06053	0.900558			97.8722
96	1.6	39.3407	69.0188	0.151203	0.000454479	59.9662	139.456	0.0076968	0.993069		53.4861	16	0.0245285	2.05916	0.899419			97.9498
97	1.61667	39.189	68.7527	0.15062	0.000452727	60.1097	139.79	0.00771522	0.992987		53.6416	16.1667	0.0235992	2.05774	0.898282			98.0246
98	1.63333	39.038	68.4877	0.150039	0.000450982	60.2526	140.122	0.00773356	0.992906		53.7967	16.3333	0.0227051	2.05629	0.897145			98.0967
99	1.65	38.8875	68.2236	0.149461	0.000449243	60.3949	140.453	0.00775183	0.992824		53.9513	16.5	0.0218448	2.05478	0.896009			98.1662
100	1.66667	38.7376	67.9606	0.148884	0.000447511	60.5366	140.783	0.00777002	0.992742		54.1054	16.6667	0.0210172	2.05324	0.894874			98.2331
101	1.68333	38.5882	67.6987	0.148311	0.000445786	60.6777	141.111	0.00778813	0.99266		54.2591	16.8333	0.0202209	2.05166	0.893739			98.2976
102	1.7	38.4395	67.4377	0.147739	0.000444068	60.8183	141.438	0.00780617	0.992577		54.4123	17	0.0194548	2.05004	0.892606			98.3598
103	1.71667	38.2913	67.1777	0.147169	0.000442356	60.9582	141.763	0.00782413	0.992495		54.5651	17.1667	0.0187177	2.04838	0.891474			98.4197
104	1.73333	38.1437	66.9187	0.146602	0.000440651	61.0975	142.087	0.00784201	0.992412		54.7174	17.3333	0.0180085	2.04669	0.890343			98.4774
105	1.75	37.9966	66.6608	0.146037	0.000438952	61.2363	142.41	0.00785982	0.992329		54.8693	17.5	0.0173262	2.04497	0.889212			98.5331
106	1.76667	37.8502	66.4038	0.145474	0.00043726	61.3745	142.731	0.00787756	0.992246		55.0207	17.6667	0.0166698	2.04321	0.888083			98.5867
107	1.78333	37.7043	66.1478	0.144913	0.000435574	61.5121	143.051	0.00789522	0.992163		55.1717	17.8333	0.0160382	2.04143	0.886955			98.6383
108	1.8	37.5589	65.8928	0.144354	0.000433895	61.6491	143.37	0.00791281	0.99208		55.3222	18	0.0154305	2.03961	0.885827			98.6881
109	1.81667	37.4141	65.6388	0.143798	0.000432222	61.7855	143.687	0.00793032	0.991997		55.4722	18.1667	0.0148459	2.03776	0.884701			98.736
110	1.83333	37.2699	65.3858	0.143244	0.000430556	61.9214	144.003	0.00794776	0.991913		55.6219	18.3333	0.0142834	2.03589	0.883576			98.7822
111	1.85	37.1262	65.1337	0.142691	0.000428896	62.0567	144.318	0.00796512	0.991829		55.771	18.5	0.0137422	2.034	0.882452			98.8267
112	1.86667	36.9831	64.8826	0.142141	0.000427243	62.1914	144.631	0.00798242	0.991745		55.9197	18.6667	0.0132216	2.03208	0.881329			98.8696
113	1.88333	36.8405	64.6325	0.141593	0.000425596	62.3256	144.943	0.00799964	0.991661		56.068	18.8333	0.0127207	2.03013	0.880207			98.911
114	1.9	36.6985	64.3833	0.141047	0.000423955	62.4592	145.254	0.00801678	0.991577		56.2158	19	0.0122387	2.02816	0.879086			98.9508
115	1.91667	36.557	64.1351	0.140504	0.000422321	62.5922	145.563	0.00803386	0.991492		56.3632	19.1667	0.011775	2.02617	0.877966			98.9892
116	1.93333	36.4161	63.8879	0.139962	0.000420693	62.7247	145.871	0.00805086	0.991408		56.5101	19.3333	0.0113289	2.02416	0.876848			99.0261
117	1.95	36.2757	63.6416	0.139423	0.000419071	62.8566	146.178	0.00806779	0.991323		56.6566	19.5	0.0108996	2.02213	0.87573			99.0617
118	1.96667	36.1359	63.3963	0.138885	0.000417456	62.9879	146.484	0.00808465	0.991238		56.8027	19.6667	0.0104867	2.02009	0.874614			99.0961
119	1.98333	35.9966	63.1519	0.13835	0.000415846	63.1187	146.788	0.00810144	0.991153		56.9483	19.8333	0.0100894	2.01802	0.873499			99.1291
120	2	35.8578	62.9084	0.137816	0.000414243	63.249	147.091	0.00811816	0.991068		57.0935	20	0.0097071	2.01594	0.872385			99.161
121	2.01667	35.7196	62.6659	0.137285	0.000412646	63.3787	147.392	0.0081348	0.990983		57.2382	20.1667	0.00933932	2.01384	0.871273			99.1917
122	2.03333	35.5819	62.4244	0.136756	0.000411056	63.5078	147.693	0.00815138	0.990897		57.3825	20.3333	0.00898547	2.01172	0.870161			99.2213
123	2.05	35.4447	62.1837	0.136229	0.000409471	63.6364	147.992	0.00816789	0.990812		57.5264	20.5	0.00864504	2.00959	0.869051			99.2498
124	2.06667	35.3081	61.944	0.135704	0.000407893	63.7645	148.29	0.00818432	0.990726		57.6698	20.6667	0.00831749	2.00744	0.867941			99.2772
125	2.08333	35.172	61.7052	0.13518	0.00040632	63.892	148.586	0.00820069	0.99064		57.8128	20.8333	0.00800236	2.00528	0.866834			99.3037
126	2.1	35.0364	61.4673	0.134659	0.000404754	64.019	148.881	0.00821699	0.990554		57.9554	21	0.00769917	2.00311	0.865727			99.3291
127	2.11667	34.9013	61.2304	0.13414	0.000403194	64.1455	149.175	0.00823322	0.990468		58.0975	21.1667	0.00740747	2.00093	0.864621			99.3537
128	2.13333	34.7668	60.9943	0.133623	0.000401639	64.2714	149.468	0.00824938	0.990381		58.2392	21.3333	0.00712682	1.99873	0.863517			99.3774
129	2.15	34.6328	60.7592	0.133108	0.000400091	64.3967	149.76	0.00826547	0.990295		58.3805	21.5	0.0068568	1.99652	0.862414			99.4001
130	2.16667	34.4992	60.525	0.132595	0.000398549	64.5216	150.05	0.0082815	0.990208		58.5213	21.6667	0.00659701	1.99431	0.861312			99.4221
131	2.18333	34.3662	60.2917	0.132084	0.000397012	64.6459	150.339	0.00829745	0.990121		58.6617	21.8333	0.00634706	1.99208	0.860212			99.4433
132	2.2	34.2338	60.0592	0.131575	0.000395482	64.7697	150.627	0.00831334	0.990034		58.8017	22	0.00610659	1.98984	0.859112			99.4636
133	2.21667	34.1018	59.8277	0.131067	0.000393957	64.8929	150.914	0.00832916	0.989947		58.9413	22.1667	0.00587522	1.98759	0.858014			99.4833
134	2.23333	33.9703	59.5971	0.130562	0.000392438	65.0157	151.199	0.00834491	0.98986		59.0804	22.3333	0.00565262	1.98534	0.856917			99.5022
135	2.25	33.8394	59.3673	0.130059	0.000390926	65.1379	151.483	0.0083606	0.989773		59.2191	22.5	0.00543846	1.98307	0.855822			99.5204
136	2.26667	33.7089	59.1385	0.129557	0.000389419	65.2596	151.766	0.00837622	0.989685		59.3574	22.6667	0.00523241	1.9808	0.854728			99.538
137	2.28333	33.579	58.9105	0.129058	0.000387917	65.3808	152.048	0.00839178	0.989598		59.4952	22.8333	0.00503416	1.97852	0.853635			99.5549
138	2.3	33.4495	58.6834	0.12856	0.000386422	65.5014	152.329	0.00840726	0.98951		59.6327	23	0.00484343	1.97624	0.852543			99.5712
139	2.31667	33.3206	58.4572	0.128065	0.000384932	65.6216	152.608	0.00842269	0.989422		59.7697	23.1667	0.00465992	1.97394	0.851452			99.5869
140	2.33333	33.1921	58.2318	0.127571	0.000383448	65.7412	152.887	0.00843804	0.989334		59.9063	23.3333	0.00448337	1.97165	0.850363			99.602
141	2.35	33.0642	58.0073	0.127079	0.00038197	65.8604	153.164	0.00845333	0.989246		60.0425	23.5	0.0043135	1.96934	0.849275			99.6166
142	2.36667	32.9367	57.7837	0.126589	0.000380498	65.979	153.44	0.00846856	0.989157		60.1782	23.6667	0.00415008	1.96703	0.848189			99.6306
143	2.38333	32.8098	57.561	0.126101	0.000379031	66.0971	153.714	0.00848372	0.989069		60.3136	23.8333	0.00399284	1.96472	0.847103			99.6442
144	2.4	32.6833	57.3391	0.125615	0.00037757	66.2147	153.988	0.00849882	0.98898		60.4485	24	0.00384156	1.96239	0.846019			99.6572
145	2.41667	32.5573	57.118	0.125131	0.000376114	66.3318	154.26	0.00851385	0.988891		60.583	24.1667	0.00369601	1.96007	0.844937			99.6698
146	2.43333	32.4318	56.8979	0.124649	0.000374664	66.4485	154.531	0.00852882	0.988802		60.7171	24.3333	0.00355598	1.95774	0.843855			99.6818
147	2.45	32.3068	56.6785	0.124168	0.00037322	66.5646	154.801	0.00854372	0.988713		60.8508	24.5	0.00342125	1.95541	0.842775			99.6935
148	2.46667	32.1822	56.46	0.12369	0.000371781	66.6802	155.07	0.00855856	0.988624		60.9841	24.6667	0.00329163	1.95307	0.841696			99.7047
149	2.48333	32.0582	56.2424	0.123213	0.000370348	66.7953	155.338	0.00857334	0.988535		61.1169	24.8333	0.00316691	1.95073	0.840619			99.7155
150	2.5	31.9346	56.0256	0.122738	0.00036892	66.91	155.605	0.00858805	0.988445		61.2494	25	0.00304693	1.94839	0.839542			99.726
151	2.51667	31.8115	55.8096	0.122265	0.000367498	67.0241	155.87	0.0086027	0.988356		61.3814	25.1667	0.00293148	1.94604	0.838467			99.736
152	2.53333	31.6888	55.5944	0.121793	0.000366082	67.1378	156.134	0.00861729	0.988266		61.5131	25.3333	0.00282042	1.94369	0.837394			99.7457
153	2.55	31.5667	55.3801	0.121324	0.00036467	67.251	156.398	0.00863182	0.988176		61.6443	25.5	0.00271356	1.94134	0.836321			99.755
154	2.56667	31.445	55.1666	0.120856	0.000363265	67.3637	156.66	0.00864628	0.988086		61.7751	25.6667	0.00261075	1.93898	0.83525			99.764
155	2.58333	31.3238	54.954	0.12039	0.000361864	67.4759	156.921	0.00866069	0.987996		61.9056	25.8333	0.00251183	1.93663	0.834181			99.7726
156	2.6	31.203	54.7421	0.119926	0.000360469	67.5876	157.18	0.00867503	0.987906		62.0356	26	0.00241666	1.93427	0.833112			99.7809
157	2.61667	31.0827	54.5311	0.119464	0.00035908	67.6988	157.439	0.00868931	0.987816		62.1652	26.1667	0.0023251	1.93191	0.832045			99.789
158	2.63333	30.9629	54.3209	0.119003	0.000357695	67.8096	157.697	0.00870352	0.987725		62.2944	26.3333	0.00223701	1.92954	0.830979			99.7967
159	2.65	30.8435	54.1115	0.118544	0.000356316	67.9199	157.953	0.00871768	0.987635		62.4232	26.5	0.00215225	1.92718	0.829915			99.8041
160	2.66667	30.7246	53.9029	0.118087	0.000354943	68.0297	158.209	0.00873178	0.987544		62.5516	26.6667	0.00207071	1.92482	0.828852			99.8113
161	2.68333	30.6062	53.6951	0.117632	0.000353575	68.1391	158.463	0.00874581	0.987453		62.6796	26.8333	0.00199226	1.92245	0.82779			99.8182
162	2.7	30.4882	53.4881	0.117179	0.000352212	68.248	158.716	0.00875979	0.987362		62.8073	27	0.00191677	1.92008	0.826729			99.8249
163	2.71667	30.3707	53.2819	0.116727	0.000350854	68.3564	158.968	0.00877371	0.987271		62.9345	27.1667	0.00184415	1.91772	0.82567			99.8313
164	2.73333	30.2536	53.0765	0.116277	0.000349501	68.4644	159.219	0.00878756	0.98718		63.0613	27.3333	0.00177428	1.91535	0.824612			99.8375
165	2.75	30.137	52.8719	0.115829	0.000348154	68.5719	159.469	0.00880136	0.987088		63.1877	27.5	0.00170706	1.91298	0.823555			99.8434
166	2.76667	30.0208	52.6681	0.115382	0.000346812	68.6789	159.718	0.0088151	0.986997		63.3137	27.6667	0.00164238	1.91061	0.8225			99.8492
167	2.78333	29.9051	52.465	0.114938	0.000345475	68.7854	159.966	0.00882877	0.986905		63.4394	27.8333	0.00158015	1.90824	0.821446			99.8547
168	2.8	29.7898	52.2628	0.114494	0.000344143	68.8916	160.213	0.00884239	0.986813		63.5646	28	0.00152029	1.90588	0.820393			99.86
169	2.81667	29.6749	52.0613	0.114053	0.000342816	68.9972	160.459	0.00885595	0.986722		63.6895	28.1667	0.00146269	1.90351	0.819342			99.8652
170	2.83333	29.5606	51.8606	0.113613	0.000341495	69.1024	160.703	0.00886946	0.98663		63.8139	28.3333	0.00140727	1.90114	0.818292			99.8701
171	2.85	29.4466	51.6607	0.113175	0.000340178	69.2071	160.947	0.0088829	0.986537		63.938	28.5	0.00135395	1.89877	0.817243			99.8749
172	2.86667	29.3331	51.4615	0.112739	0.000338867	69.3114	161.189	0.00889629	0.986445		64.0617	28.6667	0.00130265	1.8964	0.816195			99.8794
173	2.88333	29.22	51.2632	0.112305	0.000337561	69.4153	161.431	0.00890961	0.986353		64.185	28.8333	0.0012533	1.89403	0.815149			99.8839
174	2.9	29.1074	51.0655	0.111872	0.000336259	69.5187	161.671	0.00892289	0.98626		64.3079	29	0.00120581	1.89167	0.814104			99.8881
175	2.91667	28.9952	50.8687	0.11144	0.000334963	69.6216	161.911	0.0089361	0.986168		64.4304	29.1667	0.00116013	1.8893	0.813061			99.8922
176	2.93333	28.8834	50.6726	0.111011	0.000333672	69.7241	162.149	0.00894926	0.986075		64.5526	29.3333	0.00111617	1.88694	0.812019			99.8962
177	2.95	28.772	50.4773	0.110583	0.000332386	69.8262	162.386	0.00896236	0.985982		64.6743	29.5	0.00107388	1.88457	0.810978			99.9
178	2.96667	28.6611	50.2827	0.110157	0.000331104	69.9278	162.623	0.0089754	0.985889		64.7957	29.6667	0.0010332	1.88221	0.809938			99.9036
179	2.98333	28.5506	50.0888	0.109732	0.000329828	70.029	162.858	0.00898839	0.985796		64.9167	29.8333	0.000994051	1.87984	0.8089			99.9072
180	3	28.4406	49.8957	0.109309	0.000328556	70.1297	163.092	0.00900132	0.985703		65.0373	30	0.000956388	1.87748	0.807863			99.9106
181	3.01667	28.3309	49.7034	0.108887	0.00032729	70.23	163.326	0.00901419	0.98561		65.1575	30.1667	0.000920153	1.87512	0.806827			99.9138
182	3.03333	28.2217	49.5118	0.108468	0.000326028	70.3299	163.558	0.00902701	0.985516		65.2774	30.3333	0.00088529	1.87276	0.805793			99.917
183	3.05	28.1129	49.3209	0.10805	0.000324771	70.4294	163.789	0.00903977	0.985423		65.3969	30.5	0.000851749	1.87041	0.80476			99.92
184	3.06667	28.0045	49.1308	0.107633	0.000323519	70.5284	164.019	0.00905248	0.985329		65.516	30.6667	0.000819478	1.86805	0.803728			99.923
185	3.08333	27.8966	48.9414	0.107218	0.000322272	70.6269	164.249	0.00906513	0.985235		65.6347	30.8333	0.00078843	1.86569	0.802698			99.9258
186	3.1	27.7891	48.7527	0.106805	0.00032103	70.7251	164.477	0.00907773	0.985142		65.753	31	0.000758558	1.86334	0.801668			99.9285
187	3.11667	27.6819	48.5648	0.106393	0.000319792	70.8228	164.704	0.00909028	0.985048		65.871	31.1667	0.000729818	1.86099	0.80064			99.9311
188	3.13333	27.5752	48.3776	0.105983	0.00031856	70.9201	164.931	0.00910277	0.984953		65.9886	31.3333	0.000702167	1.85864	0.799614			99.9337
189	3.15	27.4689	48.1911	0.105574	0.000317331	71.017	165.156	0.0091152	0.984859		66.1058	31.5	0.000675563	1.85629	0.798589			99.9361
190	3.16667	27.363	48.0053	0.105167	0.000316108	71.1135	165.38	0.00912758	0.984765		66.2227	31.6667	0.000649968	1.85394	0.797565			99.9384
191	3.18333	27.2575	47.8202	0.104762	0.00031489	71.2095	165.604	0.00913991	0.98467		66.3392	31.8333	0.000625342	1.85159	0.796542			99.9407
192	3.2	27.1525	47.6359	0.104358	0.000313676	71.3051	165.826	0.00915218	0.984576		66.4553	32	0.000601649	1.84925	0.795521			99.9429
193	3.21667	27.0478	47.4523	0.103956	0.000312466	71.4003	166.047	0.0091644	0.984481		66.571	32.1667	0.000578854	1.84691	0.794501			99.945
194	3.23333	26.9435	47.2693	0.103555	0.000311262	71.4951	166.268	0.00917657	0.984387		66.6864	32.3333	0.000556922	1.84457	0.793482			99.947
195	3.25	26.8397	47.0871	0.103156	0.000310062	71.5895	166.487	0.00918868	0.984292		66.8014	32.5	0.000535822	1.84223	0.792464			99.9489
196	3.26667	26.7362	46.9056	0.102758	0.000308867	71.6835	166.706	0.00920074	0.984197		66.9161	32.6667	0.000515521	1.83989	0.791448			99.9508
197	3.28333	26.6331	46.7248	0.102362	0.000307676	71.777	166.923	0.00921275	0.984102		67.0303	32.8333	0.000495989	1.83756	0.790433			99.9526
198	3.3	26.5305	46.5447	0.101967	0.00030649	71.8702	167.14	0.00922471	0.984006		67.1443	33	0.000477197	1.83523	0.789419			99.9543
199	3.31667	26.4282	46.3652	0.101574	0.000305309	71.9629	167.356	0.00923661	0.983911		67.2578	33.1667	0.000459117	1.8329	0.788407			99.956
200	3.33333	26.3263	46.1865	0.101183	0.000304132	72.0553	167.57	0.00924846	0.983816		67.371	33.3333	0.000441722	1.83057	0.787396			99.9576
201	3.35	26.2248	46.0084	0.100793	0.000302959	72.1472	167.784	0.00926026	0.98372		67.4838	33.5	0.000424986	1.82824	0.786386			99.9592
202	3.36667	26.1237	45.8311	0.100404	0.000301791	72.2387	167.997	0.00927201	0.983624		67.5963	33.6667	0.000408885	1.82592	0.785378			99.9607
203	3.38333	26.023	45.6544	0.100017	0.000300628	72.3299	168.209	0.00928371	0.983529		67.7084	33.8333	0.000393393	1.8236	0.784371			99.9621
204	3.4	25.9227	45.4784	0.0996316	0.000299469	72.4206	168.42	0.00929535	0.983433		67.8202	34	0.000378488	1.82128	0.783365			99.9635
205	3.41667	25.8228	45.3031	0.0992475	0.000298314	72.5109	168.63	0.00930695	0.983337		67.9316	34.1667	0.000364148	1.81896	0.78236			99.9648
206	3.43333	25.7232	45.1284	0.0988649	0.000297165	72.6009	168.839	0.00931849	0.983241		68.0426	34.3333	0.000350351	1.81664	0.781357			99.9661
207	3.45	25.6241	44.9545	0.0984838	0.000296019	72.6904	169.047	0.00932999	0.983145		68.1533	34.5	0.000337077	1.81433	0.780355			99.9674
208	3.46667	25.5253	44.7812	0.0981042	0.000294878	72.7796	169.255	0.00934143	0.983048		68.2637	34.6667	0.000324306	1.81202	0.779354			99.9686
209	3.48333	25.4269	44.6085	0.097726	0.000293741	72.8683	169.461	0.00935282	0.982952		68.3736	34.8333	0.000312019	1.80971	0.778354			99.9697
210	3.5	25.3289	44.4366	0.0973492	0.000292609	72.9567	169.667	0.00936417	0.982856		68.4833	35	0.000300197	1.80741	0.777356			99.9708
211	3.51667	25.2312	44.2653	0.096974	0.000291481	73.0447	169.871	0.00937546	0.982759		68.5925	35.1667	0.000288823	1.8051	0.776359			99.9719
212	3.53333	25.1339	44.0946	0.0966001	0.000290357	73.1323	170.075	0.0093867	0.982662		68.7015	35.3333	0.000277881	1.8028	0.775363			99.9729
213	3.55	25.0371	43.9247	0.0962277	0.000289238	73.2195	170.278	0.0093979	0.982566		68.81	35.5	0.000267352	1.8005	0.774369			99.9739
214	3.56667	24.9405	43.7553	0.0958568	0.000288123	73.3063	170.48	0.00940904	0.982469		68.9183	35.6667	0.000257223	1.79821	0.773376			99.9749
215	3.58333	24.8444	43.5867	0.0954873	0.000287012	73.3928	170.681	0.00942014	0.982372		69.0262	35.8333	0.000247477	1.79591	0.772384			99.9758
216	3.6	24.7486	43.4186	0.0951192	0.000285906	73.4789	170.881	0.00943118	0.982275		69.1337	36	0.000238101	1.79362	0.771393			99.9767
217	3.61667	24.6532	43.2513	0.0947525	0.000284803	73.5645	171.08	0.00944218	0.982178		69.2409	36.1667	0.00022908	1.79133	0.770404			99.9775
218	3.63333	24.5582	43.0845	0.0943872	0.000283706	73.6498	171.279	0.00945313	0.98208		69.3477	36.3333	0.000220401	1.78905	0.769416			99.9784
219	3.65	24.4635	42.9184	0.0940234	0.000282612	73.7348	171.476	0.00946403	0.981983		69.4542	36.5	0.00021205	1.78676	0.768429			99.9792
220	3.66667	24.3692	42.753	0.0936609	0.000281522	73.8193	171.673	0.00947489	0.981885		69.5604	36.6667	0.000204016	1.78448	0.767443			99.9799
221	3.68333	24.2753	42.5882	0.0932998	0.000280437	73.9035	171.869	0.00948569	0.981788		69.6662	36.8333	0.000196286	1.7822	0.766459			99.9807
222	3.7	24.1817	42.424	0.0929402	0.000279356	73.9873	172.064	0.00949645	0.98169		69.7717	37	0.000188849	1.77993	0.765476			99.9814
223	3.71667	24.0885	42.2605	0.0925819	0.000278279	74.0708	172.258	0.00950716	0.981592		69.8768	37.1667	0.000181694	1.77765	0.764494			99.982
224	3.73333	23.9956	42.0975	0.092225	0.000277206	74.1539	172.451	0.00951782	0.981495		69.9816	37.3333	0.00017481	1.77538	0.763513			99.9827
225	3.75	23.9031	41.9353	0.0918695	0.000276138	74.2366	172.643	0.00952844	0.981397		70.086	37.5	0.000168187	1.77311	0.762534			99.9833
226	3.76667	23.8109	41.7736	0.0915153	0.000275073	74.3189	172.835	0.00953901	0.981299		70.1901	37.6667	0.000161815	1.77085	0.761556			99.9839
227	3.78333	23.7192	41.6126	0.0911625	0.000274013	74.4009	173.025	0.00954953	0.9812		70.2939	37.8333	0.000155684	1.76858	0.760579			99.9845
228	3.8	23.6277	41.4521	0.0908111	0.000272957	74.4825	173.215	0.00956	0.981102		70.3974	38	0.000149786	1.76632	0.759604			99.9851
229	3.81667	23.5366	41.2923	0.090461	0.000271904	74.5637	173.404	0.00957043	0.981004		70.5005	38.1667	0.000144111	1.76406	0.758629			99.9856
230	3.83333	23.4459	41.1332	0.0901123	0.000270856	74.6446	173.592	0.00958082	0.980905		70.6032	38.3333	0.000138651	1.76181	0.757656			99.9862
231	3.85	23.3555	40.9746	0.0897649	0.000269812	74.7252	173.779	0.00959115	0.980807		70.7057	38.5	0.000133397	1.75955	0.756685			99.9867
232	3.86667	23.2655	40.8166	0.0894189	0.000268772	74.8053	173.966	0.00960144	0.980708		70.8078	38.6667	0.000128343	1.7573	0.755714			99.9872
233	3.88333	23.1758	40.6593	0.0890742	0.000267736	74.8852	174.152	0.00961169	0.98061		70.9096	38.8333	0.000123481	1.75506	0.754745			99.9876
234	3.9	23.0865	40.5026	0.0887308	0.000266704	74.9646	174.336	0.00962189	0.980511		71.011	39	0.000118802	1.75281	0.753777			99.9881
235	3.91667	22.9975	40.3464	0.0883887	0.000265676	75.0437	174.52	0.00963204	0.980412		71.1121	39.1667	0.000114301	1.75057	0.75281			99.9885
236	3.93333	22.9088	40.1909	0.088048	0.000264651	75.1225	174.703	0.00964215	0.980313		71.2129	39.3333	0.00010997	1.74833	0.751844			99.9889
237	3.95	22.8205	40.036	0.0877086	0.000263631	75.2009	174.886	0.00965221	0.980214		71.3134	39.5	0.000105804	1.74609	0.75088			99.9894
238	3.96667	22.7325	39.8816	0.0873705	0.000262615	75.279	175.067	0.00966223	0.980115		71.4135	39.6667	0.000101795	1.74386	0.749917			99.9897
239	3.98333	22.6449	39.7279	0.0870337	0.000261602	75.3567	175.248	0.0096722	0.980015		71.5133	39.8333	9.79385e-05	1.74163	0.748955			99.9901
240	4	22.5576	39.5747	0.0866981	0.000260594	75.434	175.428	0.00968213	0.979916		71.6128	40	9.42278e-05	1.7394	0.747994			99.9905
241	4.01667	22.4706	39.4222	0.0863639	0.000259589	75.511	175.607	0.00969202	0.979817		71.712	40.1667	9.06577e-05	1.73717	0.747035			99.9908
242	4.03333	22.384	39.2702	0.086031	0.000258589	75.5877	175.785	0.00970186	0.979717		71.8108	40.3333	8.72229e-05	1.73495	0.746076			99.9912
243	4.05	22.2977	39.1188	0.0856993	0.000257592	75.664	175.963	0.00971166	0.979618		71.9093	40.5	8.39182e-05	1.73272	0.745119			99.9915
244	4.06667	22.2118	38.968	0.085369	0.000256599	75.74	176.14	0.00972141	0.979518		72.0075	40.6667	8.07388e-05	1.73051	0.744164			99.9918
245	4.08333	22.1261	38.8178	0.0850399	0.00025561	75.8157	176.316	0.00973112	0.979418		72.1054	40.8333	7.76797e-05	1.72829	0.743209			99.9921
246	4.1	22.0408	38.6681	0.0847121	0.000254624	75.891	176.491	0.00974079	0.979318		72.2029	41	7.47366e-05	1.72608	0.742256			99.9924
247	4.11667	21.9559	38.5191	0.0843855	0.000253643	75.966	176.665	0.00975041	0.979218		72.3002	41.1667	7.1905e-05	1.72387	0.741304			99.9927
248	4.13333	21.8712	38.3706	0.0840602	0.000252665	76.0406	176.839	0.00975999	0.979118		72.3971	41.3333	6.91807e-05	1.72166	0.740353			99.9929
249	4.15	21.7869	38.2227	0.0837361	0.000251691	76.1149	177.011	0.00976953	0.979018		72.4937	41.5	6.65596e-05	1.71945	0.739403			99.9932
250	4.16667	21.7029	38.0753	0.0834133	0.000250721	76.1889	177.183	0.00977902	0.978918		72.5899	41.6667	6.40378e-05	1.71725	0.738455			99.9934
251	4.18333	21.6193	37.9285	0.0830918	0.000249754	76.2625	177.355	0.00978847	0.978818		72.6859	41.8333	6.16116e-05	1.71505	0.737507			99.9937
252	4.2	21.5359	37.7823	0.0827715	0.000248791	76.3358	177.525	0.00979788	0.978717		72.7816	42	5.92772e-05	1.71285	0.736561			99.9939
253	4.21667	21.4529	37.6367	0.0824524	0.000247832	76.4088	177.695	0.00980725	0.978617		72.8769	42.1667	5.70314e-05	1.71066	0.735616			99.9941
254	4.23333	21.3702	37.4916	0.0821345	0.000246877	76.4814	177.864	0.00981657	0.978516		72.9719	42.3333	5.48706e-05	1.70847	0.734673			99.9944
255	4.25	21.2878	37.3471	0.0818179	0.000245925	76.5537	178.032	0.00982585	0.978416		73.0666	42.5	5.27917e-05	1.70628	0.733731			99.9946
256	4.26667	21.2058	37.2031	0.0815025	0.000244977	76.6257	178.199	0.00983509	0.978315		73.161	42.6667	5.07915e-05	1.70409	0.732789			99.9948
257	4.28333	21.124	37.0597	0.0811883	0.000244033	76.6974	178.366	0.00984429	0.978214		73.2551	42.8333	4.88671e-05	1.70191	0.731849			99.995
258	4.3	21.0426	36.9168	0.0808753	0.000243092	76.7687	178.532	0.00985345	0.978113		73.3489	43	4.70157e-05	1.69973	0.730911			99.9951
259	4.31667	20.9615	36.7745	0.0805636	0.000242155	76.8398	178.697	0.00986256	0.978012		73.4424	43.1667	4.52343e-05	1.69755	0.729973			99.9953
260	4.33333	20.8807	36.6327	0.080253	0.000241221	76.9105	178.862	0.00987164	0.977911		73.5356	43.3333	4.35205e-05	1.69538	0.729037			99.9955
261	4.35	20.8002	36.4915	0.0799436	0.000240292	76.9808	179.025	0.00988067	0.97781		73.6284	43.5	4.18716e-05	1.6932	0.728101			99.9957
262	4.36667	20.72	36.3508	0.0796354	0.000239365	77.0509	179.188	0.00988966	0.977709		73.721	43.6667	4.02852e-05	1.69103	0.727168			99.9958
263	4.38333	20.6401	36.2107	0.0793285	0.000238443	77.1206	179.35	0.00989862	0.977608		73.8132	43.8333	3.87589e-05	1.68887	0.726235			99.996
264	4.4	20.5605	36.0711	0.0790226	0.000237523	77.1901	179.512	0.00990753	0.977506		73.9052	44	3.72904e-05	1.6867	0.725303			99.9961
265	4.41667	20.4813	35.9321	0.078718	0.000236608	77.2592	179.673	0.0099164	0.977405		73.9968	44.1667	3.58775e-05	1.68454	0.724373			99.9963
266	4.43333	20.4023	35.7936	0.0784146	0.000235696	77.328	179.833	0.00992523	0.977303		74.0882	44.3333	3.45182e-05	1.68238	0.723444			99.9964
267	4.45	20.3237	35.6556	0.0781123	0.000234787	77.3965	179.992	0.00993402	0.977202		74.1792	44.5	3.32104e-05	1.68022	0.722516			99.9965
268	4.46667	20.2453	35.5181	0.0778112	0.000233882	77.4647	180.15	0.00994277	0.9771		74.2699	44.6667	3.19521e-05	1.67807	0.721589			99.9967
269	4.48333	20.1673	35.3812	0.0775112	0.00023298	77.5325	180.308	0.00995148	0.976998		74.3604	44.8333	3.07415e-05	1.67592	0.720663			99.9968
270	4.5	20.0895	35.2448	0.0772124	0.000232082	77.6001	180.465	0.00996015	0.976896		74.4505	45	2.95768e-05	1.67377	0.719739			99.9969
271	4.51667	20.0121	35.1089	0.0769147	0.000231187	77.6673	180.622	0.00996879	0.976794		74.5404	45.1667	2.84562e-05	1.67163	0.718815			99.997
272	4.53333	19.9349	34.9736	0.0766182	0.000230296	77.7343	180.777	0.00997738	0.976692		74.6299	45.3333	2.73781e-05	1.66948	0.717893			99.9971
273	4.55	19.8581	34.8388	0.0763229	0.000229408	77.8009	180.932	0.00998593	0.97659		74.7192	45.5	2.63408e-05	1.66734	0.716973			99.9972
274	4.56667	19.7815	34.7045	0.0760287	0.000228524	77.8673	181.087	0.00999445	0.976488		74.8081	45.6667	2.53428e-05	1.66521	0.716053			99.9973
275	4.58333	19.7053	34.5707	0.0757356	0.000227643	77.9333	181.24	0.0100029	0.976386		74.8968	45.8333	2.43826e-05	1.66307	0.715134			99.9974
276	4.6	19.6293	34.4374	0.0754436	0.000226766	77.999	181.393	0.0100114	0.976284		74.9852	46	2.34588e-05	1.66094	0.714217			99.9975
277	4.61667	19.5537	34.3047	0.0751528	0.000225891	78.0645	181.545	0.0100198	0.976181		75.0732	46.1667	2.257e-05	1.65881	0.713301			99.9976
278	4.63333	19.4783	34.1724	0.0748631	0.000225021	78.1296	181.697	0.0100281	0.976079		75.161	46.3333	2.17149e-05	1.65668	0.712386			99.9977
279	4.65	19.4032	34.0407	0.0745745	0.000224153	78.1944	181.848	0.0100364	0.975976		75.2485	46.5	2.08922e-05	1.65456	0.711472			99.9978
280	4.66667	19.3284	33.9095	0.074287	0.000223289	78.259	181.998	0.0100447	0.975874		75.3357	46.6667	2.01006e-05	1.65244	0.710559			99.9979
281	4.68333	19.2539	33.7787	0.0740006	0.000222428	78.3232	182.147	0.010053	0.975771		75.4226	46.8333	1.9339e-05	1.65032	0.709648			99.9979
282	4.7	19.1797	33.6485	0.0737153	0.000221571	78.3872	182.296	0.0100612	0.975668		75.5092	47	1.86063e-05	1.6482	0.708738			99.998
283	4.71667	19.1057	33.5188	0.0734312	0.000220717	78.4508	182.444	0.0100693	0.975565		75.5956	47.1667	1.79014e-05	1.64609	0.707828			99.9981
284	4.73333	19.0321	33.3896	0.0731481	0.000219866	78.5142	182.591	0.0100775	0.975462		75.6816	47.3333	1.72231e-05	1.64398	0.70692			99.9982
285	4.75	18.9587	33.2609	0.0728661	0.000219018	78.5772	182.738	0.0100856	0.97536		75.7674	47.5	1.65706e-05	1.64187	0.706014			99.9982
286	4.76667	18.8856	33.1327	0.0725852	0.000218174	78.64	182.884	0.0100936	0.975256		75.8529	47.6667	1.59428e-05	1.63976	0.705108			99.9983
287	4.78333	18.8128	33.0049	0.0723054	0.000217333	78.7025	183.029	0.0101017	0.975153		75.938	47.8333	1.53387e-05	1.63766	0.704203			99.9984
288	4.8	18.7403	32.8777	0.0720267	0.000216495	78.7647	183.174	0.0101096	0.97505		76.023	48	1.47576e-05	1.63556	0.7033			99.9984
289	4.81667	18.668	32.751	0.071749	0.000215661	78.8266	183.318	0.0101176	0.974947		76.1076	48.1667	1.41984e-05	1.63346	0.702398			99.9985
290	4.83333	18.5961	32.6247	0.0714724	0.000214829	78.8883	183.461	0.0101255	0.974844		76.1919	48.3333	1.36605e-05	1.63137	0.701497			99.9985
291	4.85	18.5244	32.4989	0.0711969	0.000214001	78.9496	183.604	0.0101334	0.97474		76.276	48.5	1.31429e-05	1.62928	0.700597			99.9986
292	4.86667	18.453	32.3737	0.0709224	0.000213176	79.0107	183.746	0.0101412	0.974637		76.3598	48.6667	1.2645e-05	1.62719	0.699698			99.9986
293	4.88333	18.3818	32.2489	0.070649	0.000212354	79.0715	183.887	0.010149	0.974533		76.4433	48.8333	1.21659e-05	1.6251	0.698801			99.9987
294	4.9	18.311	32.1245	0.0703767	0.000211536	79.132	184.028	0.0101568	0.97443		76.5265	49	1.17049e-05	1.62302	0.697904			99.9987
295	4.91667	18.2404	32.0007	0.0701054	0.00021072	79.1922	184.168	0.0101645	0.974326		76.6094	49.1667	1.12615e-05	1.62094	0.697009			99.9988
296	4.93333	18.1701	31.8773	0.0698351	0.000209908	79.2521	184.307	0.0101722	0.974222		76.6921	49.3333	1.08348e-05	1.61886	0.696115			99.9988
297	4.95	18.1	31.7545	0.0695659	0.000209099	79.3118	184.446	0.0101799	0.974118		76.7745	49.5	1.04243e-05	1.61678	0.695222			99.9989
298	4.96667	18.0303	31.632	0.0692977	0.000208293	79.3712	184.584	0.0101875	0.974014		76.8566	49.6667	1.00293e-05	1.61471	0.69433			99.9989
299	4.98333	17.9608	31.5101	0.0690306	0.00020749	79.4303	184.722	0.0101951	0.97391		76.9385	49.8333	9.64935e-06	1.61264	0.69344			99.9989
300	5	17.8915	31.3886	0.0687645	0.00020669	79.4891	184.858	0.0102026	0.973806		77.02	50	9.28376e-06	1.61057	0.69255			99.999
301	5.01667	17.8225	31.2676	0.0684994	0.000205893	79.5477	184.995	0.0102101	0.973702		77.1013	50.1667	8.93202e-06	1.6085	0.691662			99.999
302	5.03333	17.7538	31.1471	0.0682353	0.000205099	79.606	185.13	0.0102176	0.973598		77.1823	50.3333	8.5936e-06	1.60644	0.690774			99.9991
303	5.05	17.6854	31.027	0.0679723	0.000204309	79.664	185.265	0.0102251	0.973494		77.2631	50.5	8.26801e-06	1.60438	0.689888			99.9991
304	5.06667	17.6172	30.9074	0.0677103	0.000203521	79.7217	185.399	0.0102325	0.97339		77.3436	50.6667	7.95476e-06	1.60232	0.689003			99.9991
305	5.08333	17.5493	30.7883	0.0674493	0.000202736	79.7792	185.533	0.0102398	0.973285		77.4238	50.8333	7.65337e-06	1.60027	0.68812			99.9992
306	5.1	17.4817	30.6696	0.0671892	0.000201955	79.8364	185.666	0.0102472	0.973181		77.5037	51	7.3634e-06	1.59822	0.687237			99.9992
307	5.11667	17.4143	30.5514	0.0669302	0.000201176	79.8934	185.799	0.0102545	0.973076		77.5834	51.1667	7.08442e-06	1.59617	0.686355			99.9992
308	5.13333	17.3471	30.4336	0.0666722	0.000200401	79.95	185.93	0.0102618	0.972972		77.6628	51.3333	6.816e-06	1.59412	0.685475			99.9992
309	5.15	17.2803	30.3163	0.0664152	0.000199628	80.0065	186.062	0.010269	0.972867		77.7419	51.5	6.55776e-06	1.59207	0.684596			99.9993
310	5.16667	17.2137	30.1994	0.0661592	0.000198859	80.0626	186.192	0.0102762	0.972762		77.8208	51.6667	6.3093e-06	1.59003	0.683717			99.9993
311	5.18333	17.1473	30.083	0.0659041	0.000198092	80.1185	186.322	0.0102834	0.972658		77.8994	51.8333	6.07026e-06	1.58799	0.68284			99.9993
312	5.2	17.0812	29.967	0.0656501	0.000197329	80.1741	186.451	0.0102905	0.972553		77.9778	52	5.84027e-06	1.58596	0.681964			99.9994
313	5.21667	17.0153	29.8515	0.065397	0.000196568	80.2295	186.58	0.0102976	0.972448		78.0559	52.1667	5.61899e-06	1.58392	0.68109			99.9994
314	5.23333	16.9497	29.7364	0.0651449	0.00019581	80.2846	186.708	0.0103047	0.972343		78.1337	52.3333	5.4061e-06	1.58189	0.680216			99.9994
315	5.25	16.8844	29.6218	0.0648938	0.000195055	80.3394	186.836	0.0103118	0.972238		78.2112	52.5	5.20128e-06	1.57986	0.679343			99.9994
316	5.26667	16.8193	29.5076	0.0646436	0.000194303	80.394	186.963	0.0103188	0.972133		78.2885	52.6667	5.00421e-06	1.57783	0.678472			99.9994
317	5.28333	16.7545	29.3938	0.0643944	0.000193554	80.4483	187.089	0.0103257	0.972028		78.3656	52.8333	4.81461e-06	1.57581	0.677602			99.9995
318	5.3	16.6899	29.2805	0.0641462	0.000192808	80.5024	187.215	0.0103327	0.971923		78.4423	53	4.6322e-06	1.57379	0.676732			99.9995
319	5.31667	16.6256	29.1676	0.0638989	0.000192065	80.5562	187.34	0.0103396	0.971817		78.5188	53.1667	4.4567e-06	1.57177	0.675864			99.9995
320	5.33333	16.5615	29.0552	0.0636525	0.000191324	80.6097	187.465	0.0103465	0.971712		78.5951	53.3333	4.28784e-06	1.56976	0.674997			99.9995
321	5.35	16.4976	28.9432	0.0634072	0.000190587	80.6631	187.588	0.0103533	0.971607		78.6711	53.5	4.12539e-06	1.56774	0.674131			99.9995
322	5.36667	16.434	28.8316	0.0631627	0.000189852	80.7161	187.712	0.0103601	0.971501		78.7469	53.6667	3.96908e-06	1.56573	0.673267			99.9996
323	5.38333	16.3707	28.7205	0.0629192	0.00018912	80.7689	187.835	0.0103669	0.971396		78.8223	53.8333	3.8187e-06	1.56372	0.672403			99.9996
324	5.4	16.3076	28.6098	0.0626767	0.000188391	80.8215	187.957	0.0103736	0.97129		78.8976	54	3.67402e-06	1.56172	0.67154			99.9996
325	5.41667	16.2447	28.4995	0.0624351	0.000187665	80.8738	188.079	0.0103803	0.971185		78.9726	54.1667	3.53482e-06	1.55971	0.670679			99.9996
326	5.43333	16.1821	28.3896	0.0621944	0.000186942	80.9258	188.2	0.010387	0.971079		79.0473	54.3333	3.4009e-06	1.55771	0.669819			99.9996
327	5.45	16.1197	28.2802	0.0619546	0.000186221	80.9776	188.32	0.0103937	0.970973		79.1218	54.5	3.27204e-06	1.55572	0.668959			99.9996
328	5.46667	16.0576	28.1711	0.0617158	0.000185503	81.0292	188.44	0.0104003	0.970867		79.196	54.6667	3.14807e-06	1.55372	0.668101			99.9996
329	5.48333	15.9957	28.0625	0.0614779	0.000184788	81.0805	188.559	0.0104069	0.970762		79.2699	54.8333	3.0288e-06	1.55173	0.667244			99.9997
330	5.5	15.934	27.9544	0.0612409	0.000184076	81.1316	188.678	0.0104134	0.970656		79.3437	55	2.91404e-06	1.54974	0.666388			99.9997
331	5.51667	15.8726	27.8466	0.0610048	0.000183366	81.1824	188.796	0.01042	0.97055		79.4171	55.1667	2.80364e-06	1.54775	0.665533			99.9997
332	5.53333	15.8114	27.7393	0.0607696	0.000182659	81.233	188.914	0.0104264	0.970444		79.4904	55.3333	2.69741e-06	1.54576	0.66468			99.9997
333	5.55	15.7504	27.6323	0.0605354	0.000181955	81.2833	189.031	0.0104329	0.970338		79.5633	55.5	2.59522e-06	1.54378	0.663827			99.9997
334	5.56667	15.6897	27.5258	0.060302	0.000181254	81.3334	189.148	0.0104393	0.970231		79.6361	55.6667	2.49689e-06	1.5418	0.662976			99.9997
335	5.58333	15.6292	27.4197	0.0600696	0.000180555	81.3833	189.263	0.0104457	0.970125		79.7085	55.8333	2.40229e-06	1.53982	0.662125			99.9997
336	5.6	15.569	27.314	0.059838	0.000179859	81.4329	189.379	0.0104521	0.970019		79.7808	56	2.31127e-06	1.53785	0.661276			99.9997
337	5.61667	15.509	27.2087	0.0596073	0.000179165	81.4823	189.494	0.0104584	0.969913		79.8528	56.1667	2.2237e-06	1.53587	0.660427			99.9997
338	5.63333	15.4492	27.1038	0.0593775	0.000178475	81.5315	189.608	0.0104648	0.969806		79.9245	56.3333	2.13945e-06	1.5339	0.65958			99.9998
339	5.65	15.3896	26.9993	0.0591486	0.000177787	81.5804	189.722	0.010471	0.9697		79.996	56.5	2.05839e-06	1.53194	0.658734			99.9998
340	5.66667	15.3303	26.8952	0.0589206	0.000177101	81.629	189.835	0.0104773	0.969593		80.0673	56.6667	1.9804e-06	1.52997	0.657889			99.9998
341	5.68333	15.2712	26.7916	0.0586935	0.000176419	81.6775	189.948	0.0104835	0.969487		80.1383	56.8333	1.90537e-06	1.52801	0.657045			99.9998
342	5.7	15.2123	26.6883	0.0584672	0.000175739	81.7257	190.06	0.0104897	0.96938		80.2091	57	1.83318e-06	1.52605	0.656202			99.9998
343	5.71667	15.1537	26.5854	0.0582418	0.000175061	81.7737	190.171	0.0104958	0.969274		80.2796	57.1667	1.76373e-06	1.52409	0.655361			99.9998
344	5.73333	15.0953	26.4829	0.0580173	0.000174386	81.8214	190.282	0.010502	0.969167		80.3499	57.3333	1.6969e-06	1.52214	0.65452			99.9998
345	5.75	15.0371	26.3808	0.0577937	0.000173714	81.8689	190.393	0.0105081	0.96906		80.4199	57.5	1.63261e-06	1.52018	0.65368			99.9998
346	5.76667	14.9791	26.2791	0.0575709	0.000173044	81.9162	190.503	0.0105141	0.968953		80.4898	57.6667	1.57075e-06	1.51823	0.652842			99.9998
347	5.78333	14.9214	26.1778	0.0573489	0.000172377	81.9633	190.612	0.0105202	0.968846		80.5593	57.8333	1.51124e-06	1.51629	0.652004			99.9998
348	5.8	14.8638	26.0769	0.0571278	0.000171713	82.0101	190.721	0.0105262	0.968739		80.6287	58	1.45398e-06	1.51434	0.651168			99.9998
349	5.81667	14.8065	25.9764	0.0569076	0.000171051	82.0567	190.83	0.0105322	0.968632		80.6978	58.1667	1.3989e-06	1.5124	0.650333			99.9998
350	5.83333	14.7495	25.8762	0.0566882	0.000170391	82.1031	190.937	0.0105381	0.968525		80.7666	58.3333	1.34589e-06	1.51046	0.649498			99.9998
351	5.85	14.6926	25.7765	0.0564697	0.000169735	82.1492	191.045	0.010544	0.968418		80.8353	58.5	1.2949e-06	1.50852	0.648665			99.9998
352	5.86667	14.636	25.6771	0.056252	0.00016908	82.1952	191.152	0.0105499	0.968311		80.9037	58.6667	1.24584e-06	1.50659	0.647833			99.9999
353	5.88333	14.5795	25.5781	0.0560352	0.000168428	82.2409	191.258	0.0105558	0.968204		80.9719	58.8333	1.19864e-06	1.50465	0.647002			99.9999
354	5.9	14.5233	25.4795	0.0558192	0.000167779	82.2863	191.364	0.0105616	0.968097		81.0398	59	1.15323e-06	1.50272	0.646172			99.9999
355	5.91667	14.4673	25.3813	0.055604	0.000167132	82.3316	191.469	0.0105675	0.967989		81.1075	59.1667	1.10953e-06	1.5008	0.645343			99.9999
356	5.93333	14.4116	25.2835	0.0553896	0.000166488	82.3766	191.574	0.0105732	0.967882		81.175	59.3333	1.06749e-06	1.49887	0.644515			99.9999
357	5.95	14.356	25.186	0.0551761	0.000165846	82.4215	191.678	0.010579	0.967775		81.2422	59.5	1.02705e-06	1.49695	0.643689			99.9999
358	5.96667	14.3007	25.0889	0.0549634	0.000165207	82.4661	191.782	0.0105847	0.967667		81.3092	59.6667	9.88137e-07	1.49503	0.642863			99.9999
359	5.98333	14.2455	24.9922	0.0547515	0.00016457	82.5104	191.885	0.0105904	0.96756		81.376	59.8333	9.50699e-07	1.49311	0.642038			99.9999
360	6	14.1906	24.8958	0.0545405	0.000163936	82.5546	191.987	0.0105961	0.967452		81.4426	60	9.14679e-07	1.4912	0.641215			99.9999
361	6.01667	14.1359	24.7999	0.0543302	0.000163304	82.5985	192.09	0.0106017	0.967345		81.5089	60.1667	8.80024e-07	1.48928	0.640392			99.9999
362	6.03333	14.0814	24.7043	0.0541208	0.000162674	82.6423	192.191	0.0106073	0.967237		81.575	60.3333	8.46682e-07	1.48737	0.639571			99.9999
363	6.05	14.0271	24.609	0.0539121	0.000162047	82.6858	192.293	0.0106129	0.967129		81.6409	60.5	8.14603e-07	1.48546	0.63875			99.9999
364	6.06667	13.9731	24.5142	0.0537043	0.000161422	82.7291	192.393	0.0106185	0.967022		81.7065	60.6667	7.83739e-07	1.48356	0.637931			99.9999
365	6.08333	13.9192	24.4197	0.0534973	0.0001608	82.7722	192.493	0.010624	0.966914		81.7719	60.8333	7.54045e-07	1.48166	0.637113			99.9999
366	6.1	13.8656	24.3255	0.053291	0.00016018	82.815	192.593	0.0106295	0.966806		81.8371	61	7.25476e-07	1.47976	0.636295			99.9999
367	6.11667	13.8121	24.2318	0.0530856	0.000159563	82.8577	192.692	0.010635	0.966698		81.9021	61.1667	6.97989e-07	1.47786	0.635479			99.9999
368	6.13333	13.7589	24.1383	0.052881	0.000158948	82.9001	192.791	0.0106404	0.96659		81.9668	61.3333	6.71544e-07	1.47596	0.634664			99.9999
369	6.15	13.7058	24.0453	0.0526771	0.000158335	82.9424	192.889	0.0106459	0.966482		82.0314	61.5	6.46101e-07	1.47407	0.63385			99.9999
370	6.16667	13.653	23.9526	0.052474	0.000157725	82.9844	192.987	0.0106512	0.966374		82.0957	61.6667	6.21622e-07	1.47218	0.633037			99.9999
371	6.18333	13.6003	23.8603	0.0522718	0.000157116	83.0262	193.084	0.0106566	0.966266		82.1598	61.8333	5.9807e-07	1.47029	0.632225			99.9999
372	6.2	13.5479	23.7683	0.0520702	0.000156511	83.0679	193.181	0.010662	0.966158		82.2236	62	5.7541e-07	1.4684	0.631414			99.9999
373	6.21667	13.4957	23.6767	0.0518695	0.000155907	83.1093	193.277	0.0106673	0.96605		82.2873	62.1667	5.53609e-07	1.46652	0.630604			99.9999
374	6.23333	13.4437	23.5854	0.0516696	0.000155306	83.1505	193.373	0.0106726	0.965941		82.3507	62.3333	5.32634e-07	1.46464	0.629795			99.9999
375	6.25	13.3918	23.4945	0.0514704	0.000154708	83.1915	193.469	0.0106778	0.965833		82.4139	62.5	5.12454e-07	1.46276	0.628987			99.9999
376	6.26667	13.3402	23.4039	0.051272	0.000154111	83.2323	193.563	0.0106831	0.965725		82.4769	62.6667	4.93038e-07	1.46088	0.62818			99.9999
377	6.28333	13.2888	23.3137	0.0510743	0.000153517	83.2728	193.658	0.0106883	0.965616		82.5397	62.8333	4.74358e-07	1.45901	0.627374			99.9999
378	6.3	13.2376	23.2238	0.0508774	0.000152925	83.3132	193.752	0.0106934	0.965508		82.6023	63	4.56386e-07	1.45714	0.626569			99.9999
379	6.31667	13.1865	23.1343	0.0506813	0.000152336	83.3534	193.845	0.0106986	0.965399		82.6646	63.1667	4.39094e-07	1.45527	0.625766			99.9999
380	6.33333	13.1357	23.0451	0.0504859	0.000151749	83.3934	193.938	0.0107037	0.965291		82.7268	63.3333	4.22458e-07	1.4534	0.624963			99.9999
381	6.35	13.0851	22.9562	0.0502913	0.000151164	83.4332	194.031	0.0107088	0.965182		82.7887	63.5	4.06452e-07	1.45154	0.624161			100
382	6.36667	13.0346	22.8678	0.0500974	0.000150581	83.4728	194.123	0.0107139	0.965074		82.8504	63.6667	3.91052e-07	1.44968	0.623361			100
383	6.38333	12.9844	22.7796	0.0499043	0.00015	83.5121	194.214	0.010719	0.964965		82.9119	63.8333	3.76236e-07	1.44782	0.622561			100
384	6.4	12.9343	22.6918	0.0497119	0.000149422	83.5513	194.305	0.010724	0.964856		82.9732	64	3.61982e-07	1.44596	0.621762			100
385	6.41667	12.8845	22.6043	0.0495203	0.000148846	83.5903	194.396	0.010729	0.964748		83.0342	64.1667	3.48267e-07	1.4441	0.620965			100
386	6.43333	12.8348	22.5172	0.0493294	0.000148272	83.6291	194.486	0.010734	0.964639		83.0951	64.3333	3.35072e-07	1.44225	0.620168			100
387	6.45	12.7853	22.4304	0.0491392	0.000147701	83.6677	194.576	0.0107389	0.96453		83.1557	64.5	3.22377e-07	1.4404	0.619373			100
388	6.46667	12.736	22.3439	0.0489498	0.000147131	83.7061	194.665	0.0107439	0.964421		83.2162	64.6667	3.10163e-07	1.43855	0.618578			100
389	6.48333	12.6869	22.2578	0.0487611	0.000146564	83.7443	194.754	0.0107488	0.964312		83.2764	64.8333	2.98411e-07	1.43671	0.617785			100
390	6.5	12.638	22.172	0.0485731	0.000145999	83.7823	194.843	0.0107537	0.964203		83.3364	65	2.87105e-07	1.43487	0.616992			100
391	6.51667	12.5893	22.0865	0.0483859	0.000145436	83.8201	194.931	0.0107585	0.964094		83.3963	65.1667	2.76227e-07	1.43302	0.616201			100
392	6.53333	12.5408	22.0013	0.0481993	0.000144876	83.8578	195.018	0.0107633	0.963985		83.4559	65.3333	2.65762e-07	1.43119	0.61541			100
393	6.55	12.4924	21.9165	0.0480135	0.000144317	83.8952	195.105	0.0107681	0.963876		83.5153	65.5	2.55693e-07	1.42935	0.614621			100
394	6.56667	12.4443	21.832	0.0478284	0.000143761	83.9325	195.192	0.0107729	0.963767		83.5745	65.6667	2.46005e-07	1.42752	0.613832			100
395	6.58333	12.3963	21.7479	0.0476441	0.000143207	83.9695	195.278	0.0107777	0.963658		83.6335	65.8333	2.36684e-07	1.42569	0.613045			100
396	6.6	12.3485	21.664	0.0474604	0.000142655	84.0064	195.364	0.0107824	0.963549		83.6923	66	2.27717e-07	1.42386	0.612259			100
397	6.61667	12.3009	21.5805	0.0472774	0.000142105	84.0431	195.449	0.0107871	0.96344		83.7508	66.1667	2.19089e-07	1.42203	0.611473			100
398	6.63333	12.2535	21.4973	0.0470952	0.000141557	84.0795	195.534	0.0107918	0.96333		83.8092	66.3333	2.10789e-07	1.42021	0.610689			100
399	6.65	12.2062	21.4145	0.0469136	0.000141011	84.1158	195.618	0.0107965	0.963221		83.8674	66.5	2.02802e-07	1.41838	0.609905			100
400	6.66667	12.1592	21.3319	0.0467328	0.000140468	84.152	195.702	0.0108011	0.963112		83.9254	66.6667	1.95118e-07	1.41656	0.609123			100
401	6.68333	12.1123	21.2497	0.0465526	0.000139926	84.1879	195.786	0.0108057	0.963002		83.9832	66.8333	1.87726e-07	1.41475	0.608342			100
402	6.7	12.0656	21.1678	0.0463732	0.000139387	84.2236	195.869	0.0108103	0.962893		84.0408	67	1.80613e-07	1.41293	0.607561			100
403	6.71667	12.0191	21.0862	0.0461944	0.000138849	84.2592	195.952	0.0108149	0.962783		84.0981	67.1667	1.7377e-07	1.41112	0.606782			100
404	6.73333	11.9728	21.0049	0.0460163	0.000138314	84.2946	196.034	0.0108194	0.962674		84.1553	67.3333	1.67187e-07	1.40931	0.606004			100
405	6.75	11.9266	20.9239	0.0458389	0.000137781	84.3298	196.116	0.0108239	0.962564		84.2123	67.5	1.60852e-07	1.4075	0.605226			100
406	6.76667	11.8806	20.8432	0.0456622	0.00013725	84.3648	196.197	0.0108284	0.962454		84.2691	67.6667	1.54758e-07	1.4057	0.60445			100
407	6.78333	11.8348	20.7629	0.0454862	0.000136721	84.3996	196.278	0.0108329	0.962345		84.3257	67.8333	1.48895e-07	1.40389	0.603674			100
408	6.8	11.7892	20.6829	0.0453109	0.000136194	84.4343	196.359	0.0108373	0.962235		84.3821	68	1.43253e-07	1.40209	0.6029			100
409	6.81667	11.7438	20.6031	0.0451362	0.000135669	84.4688	196.439	0.0108418	0.962125		84.4383	68.1667	1.37826e-07	1.40029	0.602127			100
410	6.83333	11.6985	20.5237	0.0449622	0.000135146	84.5031	196.519	0.0108462	0.962016		84.4943	68.3333	1.32604e-07	1.3985	0.601354			100
411	6.85	11.6534	20.4446	0.0447889	0.000134625	84.5372	196.598	0.0108505	0.961906		84.5501	68.5	1.2758e-07	1.3967	0.600583			100
412	6.86667	11.6085	20.3658	0.0446162	0.000134106	84.5711	196.677	0.0108549	0.961796		84.6057	68.6667	1.22746e-07	1.39491	0.599812			100
413	6.88333	11.5637	20.2873	0.0444442	0.000133589	84.6049	196.756	0.0108592	0.961686		84.6611	68.8333	1.18095e-07	1.39312	0.599043			100
414	6.9	11.5192	20.209	0.0442729	0.000133074	84.6385	196.834	0.0108635	0.961576		84.7164	69	1.13621e-07	1.39134	0.598275			100
415	6.91667	11.4748	20.1311	0.0441022	0.000132561	84.6719	196.911	0.0108678	0.961466		84.7714	69.1667	1.09316e-07	1.38955	0.597507			100
416	6.93333	11.4305	20.0535	0.0439322	0.00013205	84.7051	196.989	0.0108721	0.961356		84.8262	69.3333	1.05174e-07	1.38777	0.596741			100
417	6.95	11.3865	19.9762	0.0437628	0.000131541	84.7382	197.065	0.0108763	0.961246		84.8809	69.5	1.0119e-07	1.38599	0.595975			100
418	6.96667	11.3426	19.8992	0.0435941	0.000131034	84.771	197.142	0.0108806	0.961136		84.9354	69.6667	9.73558e-08	1.38421	0.595211			100
419	6.98333	11.2988	19.8225	0.0434261	0.000130528	84.8038	197.218	0.0108848	0.961026		84.9896	69.8333	9.36672e-08	1.38243	0.594447			100
420	7	11.2553	19.7461	0.0432587	0.000130025	84.8363	197.294	0.0108889	0.960916		85.0437	70	9.01184e-08	1.38066	0.593685			100
421	7.01667	11.2119	19.67	0.0430919	0.000129524	84.8687	197.369	0.0108931	0.960806		85.0976	70.1667	8.6704e-08	1.37889	0.592923			100
422	7.03333	11.1687	19.5942	0.0429258	0.000129025	84.9009	197.444	0.0108972	0.960695		85.1513	70.3333	8.3419e-08	1.37712	0.592162			100
423	7.05	11.1256	19.5186	0.0427603	0.000128527	84.9329	197.518	0.0109013	0.960585		85.2049	70.5	8.02584e-08	1.37536	0.591403			100
424	7.06667	11.0827	19.4434	0.0425955	0.000128032	84.9648	197.592	0.0109054	0.960475		85.2582	70.6667	7.72176e-08	1.37359	0.590644			100
425	7.08333	11.04	19.3684	0.0424313	0.000127538	84.9964	197.666	0.0109095	0.960364		85.3114	70.8333	7.4292e-08	1.37183	0.589886			100
426	7.1	10.9974	19.2938	0.0422677	0.000127047	85.028	197.739	0.0109135	0.960254		85.3643	71	7.14773e-08	1.37007	0.58913			100
427	7.11667	10.955	19.2194	0.0421048	0.000126557	85.0593	197.812	0.0109176	0.960144		85.4171	71.1667	6.87691e-08	1.36831	0.588374			100
428	7.13333	10.9128	19.1453	0.0419425	0.000126069	85.0905	197.885	0.0109216	0.960033		85.4697	71.3333	6.61636e-08	1.36656	0.587619			100
429	7.15	10.8707	19.0715	0.0417808	0.000125583	85.1215	197.957	0.0109255	0.959923		85.5221	71.5	6.36568e-08	1.3648	0.586865			100
430	7.16667	10.8288	18.998	0.0416197	0.000125099	85.1524	198.029	0.0109295	0.959812		85.5744	71.6667	6.1245e-08	1.36305	0.586113			100
431	7.18333	10.7871	18.9247	0.0414593	0.000124617	85.1831	198.1	0.0109334	0.959702		85.6264	71.8333	5.89246e-08	1.3613	0.585361			100
432	7.2	10.7455	18.8518	0.0412994	0.000124136	85.2136	198.171	0.0109374	0.959591		85.6783	72	5.66921e-08	1.35956	0.58461			100
433	7.21667	10.7041	18.7791	0.0411402	0.000123658	85.244	198.242	0.0109413	0.95948		85.73	72.1667	5.45441e-08	1.35781	0.58386			100
434	7.23333	10.6628	18.7067	0.0409816	0.000123181	85.2742	198.312	0.0109451	0.95937		85.7815	72.3333	5.24776e-08	1.35607	0.583111			100
435	7.25	10.6217	18.6346	0.0408237	0.000122706	85.3042	198.382	0.010949	0.959259		85.8328	72.5	5.04893e-08	1.35433	0.582363			100
436	7.26667	10.5808	18.5628	0.0406663	0.000122233	85.3341	198.451	0.0109528	0.959148		85.8839	72.6667	4.85764e-08	1.3526	0.581616			100
437	7.28333	10.54	18.4912	0.0405095	0.000121762	85.3638	198.52	0.0109566	0.959038		85.9349	72.8333	4.67359e-08	1.35086	0.58087			100
438	7.3	10.4994	18.4199	0.0403533	0.000121293	85.3933	198.589	0.0109604	0.958927		85.9857	73	4.49652e-08	1.34913	0.580125			100
439	7.31667	10.4589	18.3489	0.0401978	0.000120825	85.4227	198.658	0.0109642	0.958816		86.0363	73.1667	4.32616e-08	1.3474	0.579381			100
440	7.33333	10.4186	18.2782	0.0400428	0.000120359	85.452	198.725	0.010968	0.958705		86.0868	73.3333	4.16225e-08	1.34567	0.578637			100
441	7.35	10.3784	18.2077	0.0398885	0.000119895	85.481	198.793	0.0109717	0.958594		86.137	73.5	4.00455e-08	1.34394	0.577895			100
442	7.36667	10.3384	18.1375	0.0397347	0.000119433	85.51	198.86	0.0109754	0.958483		86.1871	73.6667	3.85283e-08	1.34222	0.577154			100
443	7.38333	10.2985	18.0676	0.0395815	0.000118973	85.5387	198.927	0.0109791	0.958372		86.237	73.8333	3.70685e-08	1.3405	0.576413			100
444	7.4	10.2588	17.998	0.0394289	0.000118514	85.5673	198.994	0.0109828	0.958262		86.2867	74	3.56641e-08	1.33878	0.575674			100
445	7.41667	10.2193	17.9286	0.0392769	0.000118057	85.5958	199.06	0.0109864	0.95815		86.3363	74.1667	3.43129e-08	1.33706	0.574936			100
446	7.43333	10.1799	17.8595	0.0391255	0.000117602	85.6241	199.126	0.01099	0.958039		86.3857	74.3333	3.30128e-08	1.33534	0.574198			100
447	7.45	10.1406	17.7906	0.0389747	0.000117149	85.6522	199.191	0.0109937	0.957928		86.4349	74.5	3.1762e-08	1.33363	0.573461			100
448	7.46667	10.1016	17.722	0.0388244	0.000116697	85.6802	199.256	0.0109973	0.957817		86.4839	74.6667	3.05587e-08	1.33192	0.572726			100
449	7.48333	10.0626	17.6537	0.0386748	0.000116247	85.708	199.321	0.0110008	0.957706		86.5328	74.8333	2.94009e-08	1.33021	0.571991			100
450	7.5	10.0238	17.5857	0.0385257	0.000115799	85.7357	199.385	0.0110044	0.957595		86.5815	75	2.82869e-08	1.32851	0.571257			100
451	7.51667	9.98518	17.5179	0.0383772	0.000115353	85.7632	199.449	0.0110079	0.957484		86.63	75.1667	2.72152e-08	1.3268	0.570525			100
452	7.53333	9.94669	17.4503	0.0382292	0.000114908	85.7906	199.513	0.0110114	0.957373		86.6784	75.3333	2.61841e-08	1.3251	0.569793			100
453	7.55	9.90835	17.3831	0.0380819	0.000114465	85.8178	199.576	0.0110149	0.957261		86.7266	75.5	2.5192e-08	1.3234	0.569062			100
454	7.56667	9.87015	17.3161	0.0379351	0.000114024	85.8448	199.639	0.0110184	0.95715		86.7746	75.6667	2.42376e-08	1.3217	0.568332			100
455	7.58333	9.8321	17.2493	0.0377888	0.000113584	85.8718	199.702	0.0110218	0.957039		86.8225	75.8333	2.33192e-08	1.32001	0.567603			100
456	7.6	9.7942	17.1828	0.0376431	0.000113146	85.8985	199.764	0.0110253	0.956927		86.8701	76	2.24357e-08	1.31831	0.566875			100
457	7.61667	9.75644	17.1166	0.037498	0.00011271	85.9251	199.826	0.0110287	0.956816		86.9177	76.1667	2.15857e-08	1.31662	0.566148			100
458	7.63333	9.71883	17.0506	0.0373535	0.000112276	85.9516	199.887	0.0110321	0.956704		86.965	76.3333	2.07679e-08	1.31493	0.565421			100
459	7.65	9.68137	16.9849	0.0372095	0.000111843	85.9779	199.949	0.0110355	0.956593		87.0122	76.5	1.9981e-08	1.31325	0.564696			100
460	7.66667	9.64404	16.9194	0.037066	0.000111412	86.0041	200.01	0.0110388	0.956482		87.0592	76.6667	1.9224e-08	1.31156	0.563972			100
461	7.68333	9.60687	16.8542	0.0369232	0.000110982	86.0301	200.07	0.0110422	0.95637		87.1061	76.8333	1.84956e-08	1.30988	0.563248			100
462	7.7	9.56983	16.7892	0.0367808	0.000110554	86.056	200.13	0.0110455	0.956259		87.1527	77	1.77949e-08	1.3082	0.562526			100
463	7.71667	9.53294	16.7245	0.036639	0.000110128	86.0818	200.19	0.0110488	0.956147		87.1993	77.1667	1.71207e-08	1.30652	0.561804			100
464	7.73333	9.49619	16.66	0.0364978	0.000109704	86.1073	200.25	0.0110521	0.956035		87.2456	77.3333	1.6472e-08	1.30484	0.561083			100
465	7.75	9.45958	16.5958	0.0363571	0.000109281	86.1328	200.309	0.0110553	0.955924		87.2918	77.5	1.58479e-08	1.30317	0.560364			100
466	7.76667	9.42312	16.5318	0.0362169	0.000108859	86.1581	200.368	0.0110586	0.955812		87.3379	77.6667	1.52475e-08	1.3015	0.559645			100
467	7.78333	9.38679	16.4681	0.0360773	0.00010844	86.1833	200.426	0.0110618	0.9557		87.3837	77.8333	1.46698e-08	1.29983	0.558927			100
468	7.8	9.35061	16.4046	0.0359382	0.000108022	86.2083	200.484	0.011065	0.955589		87.4294	78	1.4114e-08	1.29816	0.55821			100
469	7.81667	9.31456	16.3413	0.0357997	0.000107605	86.2331	200.542	0.0110682	0.955477		87.475	78.1667	1.35792e-08	1.2965	0.557494			100
470	7.83333	9.27865	16.2783	0.0356617	0.000107191	86.2579	200.6	0.0110714	0.955365		87.5204	78.3333	1.30647e-08	1.29483	0.556779			100
471	7.85	9.24288	16.2156	0.0355242	0.000106777	86.2825	200.657	0.0110746	0.955253		87.5656	78.5	1.25697e-08	1.29317	0.556064			100
472	7.86667	9.20725	16.1531	0.0353873	0.000106366	86.3069	200.714	0.0110777	0.955142		87.6107	78.6667	1.20935e-08	1.29151	0.555351			100
473	7.88333	9.17176	16.0908	0.0352509	0.000105956	86.3312	200.77	0.0110808	0.95503		87.6556	78.8333	1.16353e-08	1.28986	0.554639			100
474	7.9	9.1364	16.0288	0.035115	0.000105547	86.3554	200.826	0.0110839	0.954918		87.7003	79	1.11945e-08	1.2882	0.553927			100
475	7.91667	9.10118	15.967	0.0349796	0.00010514	86.3794	200.882	0.011087	0.954806		87.7449	79.1667	1.07703e-08	1.28655	0.553217			100
476	7.93333	9.0661	15.9054	0.0348448	0.000104735	86.4033	200.938	0.0110901	0.954694		87.7894	79.3333	1.03623e-08	1.2849	0.552507			100
477	7.95	9.03115	15.8441	0.0347104	0.000104331	86.4271	200.993	0.0110931	0.954582		87.8336	79.5	9.96967e-09	1.28325	0.551798			100
478	7.96667	8.99633	15.783	0.0345766	0.000103929	86.4507	201.048	0.0110961	0.95447		87.8778	79.6667	9.59194e-09	1.28161	0.55109			100
479	7.98333	8.96165	15.7222	0.0344433	0.000103528	86.4742	201.103	0.0110992	0.954358		87.9217	79.8333	9.22853e-09	1.27996	0.550384			100
480	8	8.92711	15.6616	0.0343106	0.000103129	86.4975	201.157	0.0111022	0.954246		87.9656	80	8.87888e-09	1.27832	0.549678			100
481	8.01667	8.89269	15.6012	0.0341783	0.000102732	86.5207	201.211	0.0111051	0.954134		88.0092	80.1667	8.54248e-09	1.27668	0.548972			100
482	8.03333	8.85841	15.5411	0.0340465	0.000102336	86.5438	201.265	0.0111081	0.954022		88.0527	80.3333	8.21882e-09	1.27504	0.548268			100
483	8.05	8.82426	15.4812	0.0339153	0.000101941	86.5667	201.318	0.011111	0.95391		88.0961	80.5	7.90743e-09	1.27341	0.547565			100
484	8.06667	8.79024	15.4215	0.0337845	0.000101548	86.5895	201.371	0.011114	0.953798		88.1393	80.6667	7.60784e-09	1.27177	0.546862			100
485	8.08333	8.75636	15.362	0.0336543	0.000101157	86.6122	201.424	0.0111169	0.953686		88.1823	80.8333	7.31959e-09	1.27014	0.546161			100
486	8.1	8.7226	15.3028	0.0335246	0.000100767	86.6347	201.476	0.0111198	0.953573		88.2252	81	7.04227e-09	1.26851	0.54546			100
487	8.11667	8.68898	15.2438	0.0333953	0.000100378	86.6572	201.528	0.0111226	0.953461		88.268	81.1667	6.77545e-09	1.26689	0.544761			100
488	8.13333	8.65548	15.1851	0.0332666	9.99915e-05	86.6794	201.58	0.0111255	0.953349		88.3105	81.3333	6.51875e-09	1.26526	0.544062			100
489	8.15	8.62212	15.1265	0.0331383	9.9606e-05	86.7016	201.632	0.0111283	0.953237		88.353	81.5	6.27177e-09	1.26364	0.543364			100
490	8.16667	8.58888	15.0682	0.0330106	9.9222e-05	86.7236	201.683	0.0111312	0.953125		88.3953	81.6667	6.03414e-09	1.26202	0.542667			100
491	8.18333	8.55577	15.0101	0.0328833	9.88395e-05	86.7455	201.734	0.011134	0.953012		88.4374	81.8333	5.80552e-09	1.2604	0.541971			100
492	8.2	8.52279	14.9523	0.0327566	9.84585e-05	86.7672	201.784	0.0111368	0.9529		88.4794	82	5.58556e-09	1.25878	0.541276			100
493	8.21667	8.48993	14.8946	0.0326303	9.8079e-05	86.7888	201.834	0.0111395	0.952788		88.5213	82.1667	5.37394e-09	1.25717	0.540581			100
494	8.23333	8.4572	14.8372	0.0325045	9.77009e-05	86.8103	201.884	0.0111423	0.952675		88.563	82.3333	5.17033e-09	1.25555	0.539888			100
495	8.25	8.4246	14.78	0.0323792	9.73242e-05	86.8317	201.934	0.011145	0.952563		88.6045	82.5	4.97444e-09	1.25394	0.539195			100
496	8.26667	8.39212	14.723	0.0322544	9.69491e-05	86.8529	201.984	0.0111478	0.95245		88.6459	82.6667	4.78597e-09	1.25233	0.538504			100
497	8.28333	8.35977	14.6663	0.0321301	9.65753e-05	86.874	202.033	0.0111505	0.952338		88.6872	82.8333	4.60464e-09	1.25073	0.537813			100
498	8.3	8.32755	14.6097	0.0320062	9.6203e-05	86.895	202.081	0.0111532	0.952225		88.7283	83	4.43018e-09	1.24912	0.537123			100
499	8.31667	8.29544	14.5534	0.0318828	9.58322e-05	86.9158	202.13	0.0111559	0.952113		88.7692	83.1667	4.26233e-09	1.24752	0.536434			100
500	8.33333	8.26346	14.4973	0.0317599	9.54627e-05	86.9366	202.178	0.0111585	0.952		88.8101	83.3333	4.10084e-09	1.24592	0.535746			100
501	8.35	8.23161	14.4414	0.0316375	9.50947e-05	86.9572	202.226	0.0111612	0.951888		88.8507	83.5	3.94547e-09	1.24432	0.535058			100
502	8.36667	8.19988	14.3857	0.0315155	9.47281e-05	86.9777	202.274	0.0111638	0.951775		88.8913	83.6667	3.79599e-09	1.24273	0.534372			100
503	8.38333	8.16827	14.3303	0.031394	9.4363e-05	86.998	202.321	0.0111664	0.951663		88.9316	83.8333	3.65216e-09	1.24113	0.533687			100
504	8.4	8.13678	14.275	0.031273	9.39992e-05	87.0182	202.368	0.011169	0.95155		88.9719	84	3.51379e-09	1.23954	0.533002			100
505	8.41667	8.10541	14.22	0.0311524	9.36368e-05	87.0383	202.415	0.0111716	0.951437		89.012	84.1667	3.38066e-09	1.23795	0.532318			100
506	8.43333	8.07416	14.1652	0.0310323	9.32759e-05	87.0583	202.461	0.0111741	0.951325		89.0519	84.3333	3.25258e-09	1.23636	0.531635			100
507	8.45	8.04304	14.1106	0.0309127	9.29163e-05	87.0782	202.507	0.0111767	0.951212		89.0918	84.5	3.12934e-09	1.23478	0.530953			100
508	8.46667	8.01203	14.0562	0.0307936	9.25581e-05	87.0979	202.553	0.0111792	0.951099		89.1314	84.6667	3.01078e-09	1.23319	0.530272			100
509	8.48333	7.98115	14.002	0.0306748	9.22013e-05	87.1175	202.599	0.0111817	0.950987		89.171	84.8333	2.89671e-09	1.23161	0.529592			100
510	8.5	7.95038	13.948	0.0305566	9.18459e-05	87.137	202.644	0.0111842	0.950874		89.2104	85	2.78696e-09	1.23003	0.528913			100
511	8.51667	7.91973	13.8943	0.0304388	9.14918e-05	87.1564	202.689	0.0111867	0.950761		89.2496	85.1667	2.68137e-09	1.22845	0.528234			100
512	8.53333	7.8892	13.8407	0.0303215	9.11391e-05	87.1756	202.734	0.0111892	0.950648		89.2887	85.3333	2.57978e-09	1.22688	0.527557			100
513	8.55	7.85879	13.7873	0.0302046	9.07878e-05	87.1948	202.779	0.0111917	0.950536		89.3277	85.5	2.48203e-09	1.2253	0.52688			100
514	8.56667	7.82849	13.7342	0.0300881	9.04378e-05	87.2138	202.823	0.0111941	0.950423		89.3665	85.6667	2.388e-09	1.22373	0.526204			100
515	8.58333	7.79832	13.6813	0.0299721	9.00891e-05	87.2327	202.867	0.0111965	0.95031		89.4052	85.8333	2.29752e-09	1.22216	0.525529			100
516	8.6	7.76825	13.6285	0.0298566	8.97419e-05	87.2515	202.91	0.0111989	0.950197		89.4438	86	2.21047e-09	1.22059	0.524855			100
517	8.61667	7.73831	13.576	0.0297415	8.93959e-05	87.2701	202.954	0.0112013	0.950084		89.4822	86.1667	2.12672e-09	1.21903	0.524182			100
518	8.63333	7.70848	13.5236	0.0296269	8.90513e-05	87.2887	202.997	0.0112037	0.949971		89.5205	86.3333	2.04615e-09	1.21746	0.523509			100
519	8.65	7.67876	13.4715	0.0295126	8.8708e-05	87.3071	203.04	0.0112061	0.949858		89.5587	86.5	1.96862e-09	1.2159	0.522838			100
520	8.66667	7.64916	13.4196	0.0293989	8.8366e-05	87.3254	203.082	0.0112084	0.949745		89.5967	86.6667	1.89403e-09	1.21434	0.522167			100
521	8.68333	7.61967	13.3678	0.0292855	8.80254e-05	87.3436	203.125	0.0112108	0.949632		89.6346	86.8333	1.82227e-09	1.21278	0.521497			100
522	8.7	7.5903	13.3163	0.0291726	8.7686e-05	87.3617	203.167	0.0112131	0.949519		89.6723	87	1.75323e-09	1.21123	0.520828			100
523	8.71667	7.56104	13.265	0.0290602	8.7348e-05	87.3796	203.208	0.0112154	0.949406		89.7099	87.1667	1.68681e-09	1.20967	0.52016			100
524	8.73333	7.53189	13.2138	0.0289482	8.70113e-05	87.3975	203.25	0.0112177	0.949293		89.7474	87.3333	1.6229e-09	1.20812	0.519493			100
525	8.75	7.50285	13.1629	0.0288366	8.66759e-05	87.4152	203.291	0.0112199	0.94918		89.7848	87.5	1.56141e-09	1.20657	0.518826			100
526	8.76667	7.47393	13.1122	0.0287254	8.63417e-05	87.4328	203.332	0.0112222	0.949067		89.822	87.6667	1.50225e-09	1.20503	0.518161			100
527	8.78333	7.44512	13.0616	0.0286147	8.60089e-05	87.4503	203.373	0.0112245	0.948954		89.8591	87.8333	1.44533e-09	1.20348	0.517496			100
528	8.8	7.41642	13.0113	0.0285044	8.56773e-05	87.4677	203.413	0.0112267	0.948841		89.896	88	1.39057e-09	1.20194	0.516832			100
529	8.81667	7.38783	12.9611	0.0283945	8.53471e-05	87.485	203.453	0.0112289	0.948728		89.9328	88.1667	1.33789e-09	1.20039	0.516169			100
530	8.83333	7.35935	12.9111	0.028285	8.5018e-05	87.5021	203.493	0.0112311	0.948615		89.9695	88.3333	1.2872e-09	1.19885	0.515507			100
531	8.85	7.33098	12.8614	0.028176	8.46903e-05	87.5192	203.533	0.0112333	0.948502		90.0061	88.5	1.23843e-09	1.19732	0.514846			100
532	8.86667	7.30272	12.8118	0.0280674	8.43638e-05	87.5361	203.572	0.0112355	0.948389		90.0425	88.6667	1.19151e-09	1.19578	0.514186			100
533	8.88333	7.27457	12.7624	0.0279592	8.40386e-05	87.553	203.612	0.0112376	0.948275		90.0788	88.8333	1.14636e-09	1.19425	0.513526			100
534	8.9	7.24652	12.7132	0.0278514	8.37146e-05	87.5697	203.65	0.0112398	0.948162		90.1149	89	1.10293e-09	1.19271	0.512867			100
535	8.91667	7.21859	12.6642	0.027744	8.33919e-05	87.5863	203.689	0.0112419	0.948049		90.151	89.1667	1.06114e-09	1.19118	0.512209			100
536	8.93333	7.19076	12.6154	0.0276371	8.30704e-05	87.6028	203.727	0.011244	0.947936		90.1869	89.3333	1.02094e-09	1.18966	0.511552			100
537	8.95	7.16304	12.5667	0.0275305	8.27502e-05	87.6192	203.766	0.0112461	0.947822		90.2227	89.5	9.82258e-10	1.18813	0.510896			100
538	8.96667	7.13543	12.5183	0.0274244	8.24312e-05	87.6355	203.803	0.0112482	0.947709		90.2583	89.6667	9.45043e-10	1.18661	0.510241			100
539	8.98333	7.10792	12.47	0.0273187	8.21134e-05	87.6517	203.841	0.0112503	0.947596		90.2938	89.8333	9.09237e-10	1.18508	0.509586			100
540	9	7.08052	12.422	0.0272134	8.17969e-05	87.6677	203.878	0.0112524	0.947482		90.3292	90	8.74788e-10	1.18356	0.508933			100
541	9.01667	7.05322	12.3741	0.0271085	8.14816e-05	87.6837	203.916	0.0112544	0.947369		90.3645	90.1667	8.41644e-10	1.18205	0.50828			100
542	9.03333	7.02603	12.3264	0.027004	8.11675e-05	87.6995	203.952	0.0112564	0.947256		90.3997	90.3333	8.09756e-10	1.18053	0.507628			100
543	9.05	6.99895	12.2789	0.0268999	8.08546e-05	87.7153	203.989	0.0112585	0.947142		90.4347	90.5	7.79077e-10	1.17902	0.506976			100
544	9.06667	6.97197	12.2315	0.0267962	8.05429e-05	87.7309	204.025	0.0112605	0.947029		90.4696	90.6667	7.49559e-10	1.1775	0.506326			100
545	9.08333	6.94509	12.1844	0.0266929	8.02324e-05	87.7465	204.062	0.0112625	0.946916		90.5044	90.8333	7.2116e-10	1.17599	0.505677			100
546	9.1	6.91832	12.1374	0.02659	7.99231e-05	87.7619	204.097	0.0112644	0.946802		90.539	91	6.93837e-10	1.17448	0.505028			100
547	9.11667	6.89165	12.0906	0.0264875	7.9615e-05	87.7772	204.133	0.0112664	0.946689		90.5735	91.1667	6.67549e-10	1.17298	0.50438			100
548	9.13333	6.86508	12.044	0.0263853	7.93081e-05	87.7924	204.168	0.0112684	0.946575		90.6079	91.3333	6.42257e-10	1.17147	0.503733			100
549	9.15	6.83862	11.9976	0.0262836	7.90024e-05	87.8076	204.204	0.0112703	0.946462		90.6422	91.5	6.17923e-10	1.16997	0.503087			100
550	9.16667	6.81225	11.9513	0.0261823	7.86978e-05	87.8226	204.239	0.0112722	0.946348		90.6764	91.6667	5.94512e-10	1.16847	0.502442			100
551	9.18333	6.78599	11.9053	0.0260814	7.83944e-05	87.8375	204.273	0.0112741	0.946235		90.7104	91.8333	5.71987e-10	1.16697	0.501797			100
552	9.2	6.75983	11.8594	0.0259808	7.80922e-05	87.8523	204.308	0.011276	0.946121		90.7443	92	5.50316e-10	1.16547	0.501153			100
553	9.21667	6.73378	11.8136	0.0258807	7.77912e-05	87.867	204.342	0.0112779	0.946008		90.7781	92.1667	5.29465e-10	1.16398	0.50051			100
554	9.23333	6.70782	11.7681	0.0257809	7.74913e-05	87.8816	204.376	0.0112798	0.945894		90.8118	92.3333	5.09405e-10	1.16248	0.499868			100
555	9.25	6.68196	11.7227	0.0256815	7.71926e-05	87.8961	204.41	0.0112817	0.945781		90.8453	92.5	4.90105e-10	1.16099	0.499227			100
556	9.26667	6.6562	11.6775	0.0255825	7.6895e-05	87.9105	204.443	0.0112835	0.945667		90.8788	92.6667	4.71536e-10	1.1595	0.498587			100
557	9.28333	6.63054	11.6325	0.0254839	7.65986e-05	87.9248	204.476	0.0112854	0.945553		90.9121	92.8333	4.53671e-10	1.15802	0.497947			100
558	9.3	6.60498	11.5877	0.0253857	7.63033e-05	87.939	204.509	0.0112872	0.94544		90.9453	93	4.36482e-10	1.15653	0.497308			100
559	9.31667	6.57952	11.543	0.0252878	7.60091e-05	87.9531	204.542	0.011289	0.945326		90.9783	93.1667	4.19945e-10	1.15505	0.496671			100
560	9.33333	6.55415	11.4985	0.0251903	7.57161e-05	87.9671	204.575	0.0112908	0.945212		91.0113	93.3333	4.04034e-10	1.15357	0.496033			100
561	9.35	6.52889	11.4542	0.0250932	7.54242e-05	87.981	204.607	0.0112926	0.945099		91.0441	93.5	3.88726e-10	1.15209	0.495397			100
562	9.36667	6.50372	11.41	0.0249965	7.51335e-05	87.9948	204.639	0.0112943	0.944985		91.0768	93.6667	3.73998e-10	1.15061	0.494762			100
563	9.38333	6.47865	11.366	0.0249001	7.48438e-05	88.0085	204.671	0.0112961	0.944871		91.1094	93.8333	3.59828e-10	1.14913	0.494127			100
564	9.4	6.45367	11.3222	0.0248041	7.45553e-05	88.0221	204.703	0.0112978	0.944758		91.1419	94	3.46195e-10	1.14766	0.493493			100
565	9.41667	6.42879	11.2786	0.0247085	7.42679e-05	88.0356	204.734	0.0112996	0.944644		91.1743	94.1667	3.33078e-10	1.14619	0.49286			100
566	9.43333	6.40401	11.2351	0.0246133	7.39816e-05	88.049	204.765	0.0113013	0.94453		91.2065	94.3333	3.20459e-10	1.14472	0.492228			100
567	9.45	6.37932	11.1918	0.0245184	7.36964e-05	88.0623	204.796	0.011303	0.944417		91.2387	94.5	3.08317e-10	1.14325	0.491596			100
568	9.46667	6.35473	11.1487	0.0244239	7.34123e-05	88.0755	204.827	0.0113047	0.944303		91.2707	94.6667	2.96636e-10	1.14178	0.490966			100
569	9.48333	6.33023	11.1057	0.0243297	7.31293e-05	88.0887	204.857	0.0113064	0.944189		91.3026	94.8333	2.85397e-10	1.14032	0.490336			100
570	9.5	6.30583	11.0629	0.0242359	7.28474e-05	88.1017	204.888	0.0113081	0.944075		91.3344	95	2.74584e-10	1.13885	0.489707			100
571	9.51667	6.28152	11.0202	0.0241425	7.25666e-05	88.1146	204.918	0.0113097	0.943961		91.3661	95.1667	2.64181e-10	1.13739	0.489079			100
572	9.53333	6.25731	10.9777	0.0240494	7.22868e-05	88.1274	204.948	0.0113114	0.943848		91.3976	95.3333	2.54171e-10	1.13593	0.488451			100
573	9.55	6.23319	10.9354	0.0239567	7.20082e-05	88.1402	204.977	0.011313	0.943734		91.4291	95.5	2.44541e-10	1.13448	0.487825			100
574	9.56667	6.20916	10.8933	0.0238644	7.17306e-05	88.1528	205.007	0.0113146	0.94362		91.4604	95.6667	2.35276e-10	1.13302	0.487199			100
575	9.58333	6.18522	10.8513	0.0237724	7.14541e-05	88.1654	205.036	0.0113162	0.943506		91.4917	95.8333	2.26362e-10	1.13157	0.486574			100
576	9.6	6.16138	10.8094	0.0236807	7.11786e-05	88.1778	205.065	0.0113178	0.943392		91.5228	96	2.17786e-10	1.13012	0.48595			100
577	9.61667	6.13763	10.7678	0.0235894	7.09042e-05	88.1902	205.093	0.0113194	0.943278		91.5538	96.1667	2.09534e-10	1.12867	0.485327			100
578	9.63333	6.11397	10.7263	0.0234985	7.06309e-05	88.2025	205.122	0.011321	0.943164		91.5847	96.3333	2.01596e-10	1.12722	0.484704			100
579	9.65	6.0904	10.6849	0.0234079	7.03586e-05	88.2146	205.15	0.0113226	0.94305		91.6154	96.5	1.93958e-10	1.12577	0.484082			100
580	9.66667	6.06692	10.6437	0.0233177	7.00874e-05	88.2267	205.178	0.0113241	0.942936		91.6461	96.6667	1.86609e-10	1.12433	0.483461			100
581	9.68333	6.04353	10.6027	0.0232278	6.98172e-05	88.2387	205.206	0.0113256	0.942823		91.6767	96.8333	1.79539e-10	1.12289	0.482841			100
582	9.7	6.02023	10.5618	0.0231382	6.95481e-05	88.2506	205.234	0.0113272	0.942709		91.7071	97	1.72737e-10	1.12145	0.482222			100
583	9.71667	5.99702	10.5211	0.023049	6.92799e-05	88.2624	205.261	0.0113287	0.942595		91.7375	97.1667	1.66192e-10	1.12001	0.481603			100
584	9.73333	5.97391	10.4805	0.0229602	6.90129e-05	88.2742	205.289	0.0113302	0.942481		91.7677	97.3333	1.59895e-10	1.11857	0.480985			100
585	9.75	5.95088	10.4401	0.0228717	6.87468e-05	88.2858	205.316	0.0113317	0.942367		91.7978	97.5	1.53837e-10	1.11714	0.480368			100
586	9.76667	5.92794	10.3999	0.0227835	6.84818e-05	88.2973	205.343	0.0113332	0.942253		91.8278	97.6667	1.48009e-10	1.1157	0.479752			100
587	9.78333	5.90508	10.3598	0.0226957	6.82178e-05	88.3088	205.369	0.0113346	0.942139		91.8577	97.8333	1.42401e-10	1.11427	0.479137			100
588	9.8	5.88232	10.3199	0.0226082	6.79548e-05	88.3201	205.396	0.0113361	0.942025		91.8875	98	1.37006e-10	1.11284	0.478522			100
589	9.81667	5.85964	10.2801	0.022521	6.76929e-05	88.3314	205.422	0.0113375	0.941911		91.9172	98.1667	1.31815e-10	1.11141	0.477908			100
590	9.83333	5.83706	10.2404	0.0224342	6.74319e-05	88.3426	205.448	0.011339	0.941796		91.9468	98.3333	1.26821e-10	1.10999	0.477295			100
591	9.85	5.81455	10.201	0.0223477	6.7172e-05	88.3537	205.474	0.0113404	0.941682		91.9763	98.5	1.22016e-10	1.10856	0.476683			100
592	9.86667	5.79214	10.1616	0.0222616	6.6913e-05	88.3647	205.499	0.0113418	0.941568		92.0057	98.6667	1.17393e-10	1.10714	0.476071			100
593	9.88333	5.76981	10.1225	0.0221758	6.66551e-05	88.3756	205.525	0.0113432	0.941454		92.035	98.8333	1.12945e-10	1.10572	0.475461			100
594	9.9	5.74757	10.0835	0.0220903	6.63981e-05	88.3864	205.55	0.0113446	0.94134		92.0641	99	1.08666e-10	1.1043	0.474851			100
595	9.91667	5.72541	10.0446	0.0220051	6.61422e-05	88.3972	205.575	0.011346	0.941226		92.0932	99.1667	1.04549e-10	1.10289	0.474242			100
596	9.93333	5.70334	10.0059	0.0219203	6.58872e-05	88.4079	205.6	0.0113474	0.941112		92.1221	99.3333	1.00588e-10	1.10147	0.473633			100
597	9.95	5.68135	9.96729	0.0218358	6.56332e-05	88.4184	205.624	0.0113487	0.940998		92.151	99.5	9.67766e-11	1.10006	0.473026			100
598	9.96667	5.65945	9.92887	0.0217516	6.53802e-05	88.4289	205.649	0.0113501	0.940884		92.1797	99.6667	9.311e-11	1.09865	0.472419			100
599	9.98333	5.63764	9.89059	0.0216678	6.51282e-05	88.4393	205.673	0.0113514	0.940769		92.2084	99.8333	8.95822e-11	1.09724	0.471813			100
600	10	5.6159	9.85246	0.0215842	6.48771e-05	88.4496	205.697	0.0113527	0.940655		92.2369	100	8.61882e-11	1.09583	0.471208			100
601	10.0167	5.59425	9.81448	0.021501	6.4627e-05	88.4599	205.721	0.011354	0.940541		92.2653	100.167	8.29227e-11	1.09443	0.470603			100
602	10.0333	5.57269	9.77665	0.0214181	6.43779e-05	88.47	205.744	0.0113553	0.940427		92.2937	100.333	7.97809e-11	1.09302	0.47			100
603	10.05	5.55121	9.73896	0.0213356	6.41297e-05	88.4801	205.768	0.0113566	0.940313		92.3219	100.5	7.67582e-11	1.09162	0.469397			100
604	10.0667	5.52981	9.70141	0.0212533	6.38825e-05	88.4901	205.791	0.0113579	0.940199		92.35	100.667	7.385e-11	1.09022	0.468795			100
605	10.0833	5.50849	9.66402	0.0211714	6.36362e-05	88.4999	205.814	0.0113592	0.940084		92.3781	100.833	7.1052e-11	1.08882	0.468193			100
606	10.1	5.48725	9.62676	0.0210898	6.33909e-05	88.5098	205.837	0.0113604	0.93997		92.406	101	6.836e-11	1.08742	0.467593			100
607	10.1167	5.4661	9.58965	0.0210085	6.31465e-05	88.5195	205.859	0.0113617	0.939856		92.4338	101.167	6.577e-11	1.08603	0.466993			100
608	10.1333	5.44503	9.55268	0.0209275	6.29031e-05	88.5291	205.882	0.0113629	0.939742		92.4616	101.333	6.32781e-11	1.08464	0.466394			100
609	10.15	5.42404	9.51586	0.0208468	6.26606e-05	88.5387	205.904	0.0113642	0.939627		92.4892	101.5	6.08807e-11	1.08325	0.465795			100
610	10.1667	5.40313	9.47917	0.0207665	6.2419e-05	88.5482	205.926	0.0113654	0.939513		92.5167	101.667	5.8574e-11	1.08186	0.465198			100
611	10.1833	5.3823	9.44263	0.0206864	6.21784e-05	88.5576	205.948	0.0113666	0.939399		92.5441	101.833	5.63548e-11	1.08047	0.464601			100
612	10.2	5.36155	9.40623	0.0206067	6.19387e-05	88.5669	205.97	0.0113678	0.939285		92.5715	102	5.42196e-11	1.07908	0.464005			100
613	10.2167	5.34088	9.36997	0.0205272	6.16999e-05	88.5761	205.991	0.011369	0.93917		92.5987	102.167	5.21654e-11	1.0777	0.46341			100
614	10.2333	5.32029	9.33385	0.0204481	6.14621e-05	88.5853	206.012	0.0113701	0.939056		92.6258	102.333	5.0189e-11	1.07632	0.462816			100
615	10.25	5.29978	9.29787	0.0203693	6.12252e-05	88.5944	206.033	0.0113713	0.938942		92.6529	102.5	4.82874e-11	1.07493	0.462222			100
616	10.2667	5.27935	9.26203	0.0202907	6.09891e-05	88.6034	206.054	0.0113725	0.938827		92.6798	102.667	4.64579e-11	1.07356	0.461629			100
617	10.2833	5.259	9.22632	0.0202125	6.0754e-05	88.6123	206.075	0.0113736	0.938713		92.7067	102.833	4.46977e-11	1.07218	0.461037			100
618	10.3	5.23873	9.19075	0.0201346	6.05198e-05	88.6211	206.096	0.0113747	0.938599		92.7334	103	4.30042e-11	1.0708	0.460445			100
619	10.3167	5.21853	9.15532	0.020057	6.02865e-05	88.6299	206.116	0.0113759	0.938484		92.76	103.167	4.13749e-11	1.06943	0.459855			100
620	10.3333	5.19842	9.12003	0.0199797	6.00541e-05	88.6386	206.136	0.011377	0.93837		92.7866	103.333	3.98073e-11	1.06806	0.459265			100
621	10.35	5.17838	9.08487	0.0199026	5.98226e-05	88.6472	206.156	0.0113781	0.938256		92.8131	103.5	3.82991e-11	1.06669	0.458676			100
622	10.3667	5.15841	9.04985	0.0198259	5.9592e-05	88.6557	206.176	0.0113792	0.938141		92.8394	103.667	3.6848e-11	1.06532	0.458087			100
623	10.3833	5.13853	9.01496	0.0197495	5.93623e-05	88.6641	206.196	0.0113803	0.938027		92.8657	103.833	3.54519e-11	1.06395	0.4575			100
624	10.4	5.11872	8.98021	0.0196734	5.91334e-05	88.6725	206.215	0.0113813	0.937912		92.8919	104	3.41087e-11	1.06259	0.456913			100
625	10.4167	5.09899	8.94559	0.0195975	5.89055e-05	88.6808	206.234	0.0113824	0.937798		92.9179	104.167	3.28164e-11	1.06122	0.456327			100
626	10.4333	5.07933	8.91111	0.019522	5.86784e-05	88.689	206.254	0.0113834	0.937684		92.9439	104.333	3.15731e-11	1.05986	0.455741			100
627	10.45	5.05975	8.87676	0.0194467	5.84522e-05	88.6972	206.272	0.0113845	0.937569		92.9698	104.5	3.03769e-11	1.0585	0.455157			100
628	10.4667	5.04025	8.84254	0.0193717	5.82269e-05	88.7052	206.291	0.0113855	0.937455		92.9956	104.667	2.92259e-11	1.05715	0.454573			100
629	10.4833	5.02082	8.80845	0.0192971	5.80024e-05	88.7132	206.31	0.0113865	0.93734		93.0213	104.833	2.81186e-11	1.05579	0.45399			100
630	10.5	5.00146	8.77449	0.0192227	5.77788e-05	88.7211	206.328	0.0113876	0.937226		93.0469	105	2.70533e-11	1.05444	0.453407			100
631	10.5167	4.98218	8.74067	0.0191486	5.75561e-05	88.729	206.346	0.0113886	0.937111		93.0724	105.167	2.60283e-11	1.05308	0.452826			100
632	10.5333	4.96297	8.70697	0.0190748	5.73342e-05	88.7367	206.364	0.0113896	0.936997		93.0978	105.333	2.50421e-11	1.05173	0.452245			100
633	10.55	4.94384	8.67341	0.0190012	5.71132e-05	88.7444	206.382	0.0113906	0.936882		93.1232	105.5	2.40934e-11	1.05038	0.451665			100
634	10.5667	4.92478	8.63997	0.018928	5.6893e-05	88.752	206.4	0.0113915	0.936768		93.1484	105.667	2.31805e-11	1.04904	0.451085			100
635	10.5833	4.9058	8.60666	0.018855	5.66737e-05	88.7595	206.418	0.0113925	0.936653		93.1736	105.833	2.23023e-11	1.04769	0.450507			100
636	10.6	4.88689	8.57349	0.0187823	5.64552e-05	88.767	206.435	0.0113935	0.936539		93.1986	106	2.14573e-11	1.04635	0.449929			100
637	10.6167	4.86805	8.54044	0.0187099	5.62376e-05	88.7744	206.452	0.0113944	0.936424		93.2236	106.167	2.06443e-11	1.045	0.449352			100
638	10.6333	4.84928	8.50751	0.0186378	5.60208e-05	88.7817	206.469	0.0113953	0.93631		93.2485	106.333	1.98621e-11	1.04366	0.448775			100
639	10.65	4.83059	8.47472	0.0185659	5.58048e-05	88.789	206.486	0.0113963	0.936195		93.2733	106.5	1.91096e-11	1.04232	0.448199			100
640	10.6667	4.81197	8.44205	0.0184944	5.55897e-05	88.7961	206.503	0.0113972	0.936081		93.298	106.667	1.83856e-11	1.04099	0.447625			100
641	10.6833	4.79342	8.4095	0.0184231	5.53754e-05	88.8032	206.519	0.0113981	0.935966		93.3226	106.833	1.7689e-11	1.03965	0.44705			100
642	10.7	4.77494	8.37708	0.0183521	5.51619e-05	88.8102	206.535	0.011399	0.935852		93.3471	107	1.70188e-11	1.03832	0.446477			100
643	10.7167	4.75653	8.34479	0.0182813	5.49493e-05	88.8172	206.552	0.0113999	0.935737		93.3715	107.167	1.6374e-11	1.03699	0.445904			100
644	10.7333	4.73819	8.31262	0.0182108	5.47375e-05	88.8241	206.568	0.0114008	0.935623		93.3959	107.333	1.57536e-11	1.03566	0.445332			100
645	10.75	4.71993	8.28058	0.0181406	5.45264e-05	88.8309	206.583	0.0114017	0.935508		93.4201	107.5	1.51568e-11	1.03433	0.444761			100
646	10.7667	4.70173	8.24866	0.0180707	5.43162e-05	88.8376	206.599	0.0114025	0.935394		93.4443	107.667	1.45825e-11	1.033	0.44419			100
647	10.7833	4.68361	8.21686	0.018001	5.41069e-05	88.8443	206.615	0.0114034	0.935279		93.4684	107.833	1.403e-11	1.03168	0.443621			100
648	10.8	4.66555	8.18518	0.0179316	5.38983e-05	88.8509	206.63	0.0114042	0.935165		93.4924	108	1.34984e-11	1.03035	0.443051			100
649	10.8167	4.64757	8.15363	0.0178625	5.36905e-05	88.8574	206.645	0.0114051	0.93505		93.5163	108.167	1.2987e-11	1.02903	0.442483			100
650	10.8333	4.62965	8.1222	0.0177937	5.34835e-05	88.8639	206.66	0.0114059	0.934935		93.5401	108.333	1.2495e-11	1.02771	0.441916			100
651	10.85	4.6118	8.09089	0.0177251	5.32774e-05	88.8703	206.675	0.0114067	0.934821		93.5638	108.5	1.20216e-11	1.02639	0.441349			100
652	10.8667	4.59403	8.0597	0.0176567	5.3072e-05	88.8766	206.69	0.0114075	0.934706		93.5875	108.667	1.15661e-11	1.02508	0.440782			100
653	10.8833	4.57632	8.02863	0.0175887	5.28674e-05	88.8828	206.704	0.0114083	0.934592		93.611	108.833	1.11279e-11	1.02376	0.440217			100
654	10.9	4.55868	7.99768	0.0175209	5.26636e-05	88.889	206.719	0.0114091	0.934477		93.6345	109	1.07063e-11	1.02245	0.439652			100
655	10.9167	4.5411	7.96685	0.0174533	5.24606e-05	88.8951	206.733	0.0114099	0.934362		93.6579	109.167	1.03006e-11	1.02114	0.439088			100
656	10.9333	4.5236	7.93613	0.017386	5.22583e-05	88.9012	206.747	0.0114107	0.934248		93.6812	109.333	9.91036e-12	1.01983	0.438525			100
657	10.95	4.50616	7.90554	0.017319	5.20569e-05	88.9072	206.761	0.0114114	0.934133		93.7044	109.5	9.53488e-12	1.01852	0.437963			100
658	10.9667	4.48879	7.87506	0.0172523	5.18562e-05	88.9131	206.775	0.0114122	0.934018		93.7276	109.667	9.17362e-12	1.01721	0.437401			100
659	10.9833	4.47148	7.84471	0.0171858	5.16563e-05	88.9189	206.788	0.0114129	0.933904		93.7506	109.833	8.82606e-12	1.01591	0.43684			100
660	11	4.45424	7.81446	0.0171195	5.14572e-05	88.9247	206.802	0.0114137	0.933789		93.7736	110	8.49166e-12	1.0146	0.436279			100
661	11.0167	4.43707	7.78434	0.0170535	5.12588e-05	88.9304	206.815	0.0114144	0.933675		93.7965	110.167	8.16993e-12	1.0133	0.43572			100
662	11.0333	4.41997	7.75433	0.0169878	5.10612e-05	88.936	206.828	0.0114151	0.93356		93.8193	110.333	7.86039e-12	1.012	0.435161			100
663	11.05	4.40293	7.72444	0.0169223	5.08644e-05	88.9416	206.841	0.0114159	0.933445		93.842	110.5	7.56257e-12	1.0107	0.434603			100
664	11.0667	4.38596	7.69466	0.016857	5.06683e-05	88.9471	206.854	0.0114166	0.933331		93.8646	110.667	7.27605e-12	1.00941	0.434045			100
665	11.0833	4.36905	7.665	0.0167921	5.04729e-05	88.9525	206.866	0.0114173	0.933216		93.8872	110.833	7.00037e-12	1.00811	0.433488			100
666	11.1	4.35221	7.63545	0.0167273	5.02784e-05	88.9579	206.879	0.011418	0.933101		93.9097	111	6.73514e-12	1.00682	0.432932			100
667	11.1167	4.33543	7.60602	0.0166628	5.00846e-05	88.9632	206.891	0.0114186	0.932986		93.9321	111.167	6.47996e-12	1.00553	0.432377			100
668	11.1333	4.31872	7.5767	0.0165986	4.98915e-05	88.9685	206.903	0.0114193	0.932872		93.9544	111.333	6.23445e-12	1.00424	0.431822			100
669	11.15	4.30207	7.54749	0.0165346	4.96992e-05	88.9736	206.915	0.01142	0.932757		93.9766	111.5	5.99824e-12	1.00295	0.431268			100
670	11.1667	4.28548	7.51839	0.0164709	4.95076e-05	88.9788	206.927	0.0114206	0.932642		93.9987	111.667	5.77098e-12	1.00166	0.430715			100
671	11.1833	4.26896	7.48941	0.0164074	4.93167e-05	88.9838	206.939	0.0114213	0.932528		94.0208	111.833	5.55233e-12	1.00038	0.430162			100
672	11.2	4.25251	7.46054	0.0163441	4.91266e-05	88.9888	206.951	0.0114219	0.932413		94.0428	112	5.34197e-12	0.999095	0.429611			100
673	11.2167	4.23611	7.43178	0.0162811	4.89372e-05	88.9937	206.962	0.0114226	0.932298		94.0647	112.167	5.13957e-12	0.997813	0.42906			100
674	11.2333	4.21978	7.40313	0.0162184	4.87486e-05	88.9986	206.973	0.0114232	0.932184		94.0865	112.333	4.94485e-12	0.996533	0.428509			100
675	11.25	4.20352	7.37459	0.0161558	4.85606e-05	89.0034	206.985	0.0114238	0.932069		94.1083	112.5	4.7575e-12	0.995255	0.42796			100
676	11.2667	4.18731	7.34616	0.0160936	4.83734e-05	89.0081	206.996	0.0114244	0.931954		94.13	112.667	4.57725e-12	0.993978	0.427411			100
677	11.2833	4.17117	7.31784	0.0160315	4.8187e-05	89.0128	207.006	0.011425	0.931839		94.1516	112.833	4.40383e-12	0.992703	0.426862			100
678	11.3	4.15509	7.28963	0.0159697	4.80012e-05	89.0174	207.017	0.0114256	0.931725		94.1731	113	4.23697e-12	0.99143	0.426315			100
679	11.3167	4.13907	7.26153	0.0159082	4.78162e-05	89.0219	207.028	0.0114262	0.93161		94.1945	113.167	4.07645e-12	0.990158	0.425768			100
680	11.3333	4.12312	7.23354	0.0158468	4.76318e-05	89.0264	207.038	0.0114267	0.931495		94.2159	113.333	3.922e-12	0.988888	0.425222			100
681	11.35	4.10722	7.20565	0.0157857	4.74482e-05	89.0308	207.048	0.0114273	0.93138		94.2372	113.5	3.7734e-12	0.987619	0.424676			100
682	11.3667	4.09139	7.17787	0.0157249	4.72653e-05	89.0352	207.059	0.0114279	0.931266		94.2584	113.667	3.63044e-12	0.986352	0.424131			100
683	11.3833	4.07562	7.1502	0.0156643	4.70831e-05	89.0395	207.069	0.0114284	0.931151		94.2795	113.833	3.49289e-12	0.985087	0.423587			100
684	11.4	4.05991	7.12264	0.0156039	4.69016e-05	89.0437	207.078	0.011429	0.931036		94.3005	114	3.36055e-12	0.983823	0.423044			100
685	11.4167	4.04425	7.09518	0.0155437	4.67208e-05	89.0479	207.088	0.0114295	0.930921		94.3215	114.167	3.23323e-12	0.982561	0.422501			100
686	11.4333	4.02866	7.06783	0.0154838	4.65407e-05	89.052	207.098	0.01143	0.930807		94.3424	114.333	3.11073e-12	0.981301	0.421959			100
687	11.45	4.01313	7.04059	0.0154241	4.63613e-05	89.0561	207.107	0.0114306	0.930692		94.3632	114.5	2.99287e-12	0.980042	0.421418			100
688	11.4667	3.99766	7.01344	0.0153647	4.61825e-05	89.0601	207.116	0.0114311	0.930577		94.384	114.667	2.87948e-12	0.978785	0.420877			100
689	11.4833	3.98225	6.98641	0.0153054	4.60045e-05	89.064	207.126	0.0114316	0.930462		94.4047	114.833	2.77038e-12	0.977529	0.420338			100
690	11.5	3.9669	6.95948	0.0152464	4.58272e-05	89.0679	207.135	0.0114321	0.930348		94.4253	115	2.66541e-12	0.976275	0.419798			100
691	11.5167	3.95161	6.93265	0.0151877	4.56505e-05	89.0717	207.143	0.0114326	0.930233		94.4458	115.167	2.56443e-12	0.975023	0.41926			100
692	11.5333	3.93638	6.90592	0.0151291	4.54745e-05	89.0754	207.152	0.011433	0.930118		94.4662	115.333	2.46727e-12	0.973772	0.418722			100
693	11.55	3.9212	6.8793	0.0150708	4.52992e-05	89.0791	207.161	0.0114335	0.930003		94.4866	115.5	2.37379e-12	0.972523	0.418185			100
694	11.5667	3.90608	6.85278	0.0150127	4.51246e-05	89.0828	207.169	0.011434	0.929888		94.5069	115.667	2.28385e-12	0.971276	0.417648			100
695	11.5833	3.89103	6.82636	0.0149548	4.49506e-05	89.0863	207.178	0.0114344	0.929774		94.5271	115.833	2.19732e-12	0.97003	0.417113			100
696	11.6	3.87603	6.80005	0.0148972	4.47774e-05	89.0899	207.186	0.0114349	0.929659		94.5473	116	2.11407e-12	0.968785	0.416578			100
697	11.6167	3.86108	6.77383	0.0148397	4.46047e-05	89.0933	207.194	0.0114353	0.929544		94.5673	116.167	2.03397e-12	0.967542	0.416043			100
698	11.6333	3.8462	6.74772	0.0147825	4.44328e-05	89.0967	207.202	0.0114358	0.929429		94.5874	116.333	1.95691e-12	0.966301	0.41551			100
699	11.65	3.83137	6.72171	0.0147256	4.42615e-05	89.1001	207.209	0.0114362	0.929314		94.6073	116.5	1.88277e-12	0.965062	0.414977			100
700	11.6667	3.8166	6.6958	0.0146688	4.40909e-05	89.1034	207.217	0.0114366	0.9292		94.6271	116.667	1.81143e-12	0.963824	0.414444			100
701	11.6833	3.80189	6.66998	0.0146122	4.39209e-05	89.1066	207.225	0.011437	0.929085		94.6469	116.833	1.7428e-12	0.962587	0.413913			100
702	11.7	3.78723	6.64427	0.0145559	4.37516e-05	89.1098	207.232	0.0114374	0.92897		94.6666	117	1.67677e-12	0.961353	0.413382			100
703	11.7167	3.77264	6.61866	0.0144998	4.35829e-05	89.1129	207.239	0.0114378	0.928855		94.6863	117.167	1.61324e-12	0.960119	0.412851			100
704	11.7333	3.75809	6.59314	0.0144439	4.34149e-05	89.116	207.246	0.0114382	0.92874		94.7059	117.333	1.55212e-12	0.958888	0.412322			100
705	11.75	3.7436	6.56773	0.0143882	4.32476e-05	89.119	207.253	0.0114386	0.928626		94.7254	117.5	1.49331e-12	0.957658	0.411793			100
706	11.7667	3.72917	6.54241	0.0143328	4.30808e-05	89.1219	207.26	0.011439	0.928511		94.7448	117.667	1.43674e-12	0.956429	0.411265			100
707	11.7833	3.7148	6.51719	0.0142775	4.29148e-05	89.1248	207.267	0.0114394	0.928396		94.7642	117.833	1.3823e-12	0.955202	0.410737			100
708	11.8	3.70048	6.49206	0.0142225	4.27493e-05	89.1276	207.274	0.0114397	0.928281		94.7834	118	1.32993e-12	0.953977	0.41021			100
709	11.8167	3.68621	6.46704	0.0141676	4.25845e-05	89.1304	207.28	0.0114401	0.928166		94.8027	118.167	1.27954e-12	0.952753	0.409684			100
710	11.8333	3.672	6.44211	0.014113	4.24204e-05	89.1331	207.286	0.0114404	0.928052		94.8218	118.333	1.23106e-12	0.951531	0.409158			100
711	11.85	3.65785	6.41727	0.0140586	4.22568e-05	89.1358	207.293	0.0114408	0.927937		94.8409	118.5	1.18442e-12	0.950311	0.408634			100
712	11.8667	3.64375	6.39254	0.0140044	4.20939e-05	89.1384	207.299	0.0114411	0.927822		94.8599	118.667	1.13954e-12	0.949092	0.408109			100
713	11.8833	3.6297	6.36789	0.0139504	4.19317e-05	89.141	207.305	0.0114415	0.927707		94.8788	118.833	1.09637e-12	0.947874	0.407586			100
714	11.9	3.61571	6.34334	0.0138967	4.177e-05	89.1435	207.31	0.0114418	0.927592		94.8977	119	1.05483e-12	0.946658	0.407063			100
715	11.9167	3.60177	6.31889	0.0138431	4.1609e-05	89.146	207.316	0.0114421	0.927477		94.9165	119.167	1.01487e-12	0.945444	0.406541			100
716	11.9333	3.58788	6.29453	0.0137897	4.14486e-05	89.1484	207.322	0.0114424	0.927363		94.9352	119.333	9.76414e-13	0.944231	0.406019			100
717	11.95	3.57405	6.27027	0.0137366	4.12888e-05	89.1507	207.327	0.0114427	0.927248		94.9539	119.5	9.3942e-13	0.94302	0.405498			100
718	11.9667	3.56027	6.24609	0.0136836	4.11297e-05	89.153	207.333	0.011443	0.927133		94.9725	119.667	9.03828e-13	0.94181	0.404978			100
719	11.9833	3.54655	6.22202	0.0136309	4.09711e-05	89.1552	207.338	0.0114433	0.927018		94.991	119.833	8.69584e-13	0.940602	0.404459			100
720	12	3.53288	6.19803	0.0135783	4.08132e-05	89.1574	207.343	0.0114436	0.926903		95.0095	120	8.36637e-13	0.939395	0.40394			100
721	12.0167	3.51926	6.17414	0.013526	4.06558e-05	89.1596	207.348	0.0114438	0.926788		95.0279	120.167	8.04939e-13	0.93819	0.403422			100
722	12.0333	3.50569	6.15034	0.0134738	4.04991e-05	89.1617	207.353	0.0114441	0.926673		95.0462	120.333	7.74442e-13	0.936987	0.402904			100
723	12.05	3.49218	6.12663	0.0134219	4.0343e-05	89.1637	207.357	0.0114444	0.926559		95.0645	120.5	7.451e-13	0.935785	0.402387			100
724	12.0667	3.47872	6.10301	0.0133701	4.01875e-05	89.1657	207.362	0.0114446	0.926444		95.0827	120.667	7.1687e-13	0.934584	0.401871			100
725	12.0833	3.4653	6.07948	0.0133186	4.00325e-05	89.1676	207.366	0.0114449	0.926329		95.1008	120.833	6.89709e-13	0.933386	0.401356			100
726	12.1	3.45195	6.05605	0.0132673	3.98782e-05	89.1695	207.371	0.0114451	0.926214		95.1189	121	6.63578e-13	0.932188	0.400841			100
727	12.1167	3.43864	6.0327	0.0132161	3.97245e-05	89.1713	207.375	0.0114453	0.926099		95.1369	121.167	6.38436e-13	0.930992	0.400327			100
728	12.1333	3.42538	6.00944	0.0131652	3.95714e-05	89.1731	207.379	0.0114456	0.925984		95.1548	121.333	6.14247e-13	0.929798	0.399813			100
729	12.15	3.41218	5.98628	0.0131144	3.94188e-05	89.1748	207.383	0.0114458	0.92587		95.1727	121.5	5.90975e-13	0.928605	0.3993			100
730	12.1667	3.39902	5.9632	0.0130639	3.92668e-05	89.1764	207.387	0.011446	0.925755		95.1905	121.667	5.68584e-13	0.927414	0.398788			100
731	12.1833	3.38592	5.94021	0.0130135	3.91155e-05	89.1781	207.391	0.0114462	0.92564		95.2082	121.833	5.47042e-13	0.926225	0.398277			100
732	12.2	3.37287	5.91731	0.0129633	3.89647e-05	89.1796	207.394	0.0114464	0.925525		95.2259	122	5.26315e-13	0.925036	0.397766			100
733	12.2167	3.35987	5.8945	0.0129134	3.88145e-05	89.1811	207.398	0.0114466	0.92541		95.2435	122.167	5.06375e-13	0.92385	0.397255			100
734	12.2333	3.34691	5.87178	0.0128636	3.86648e-05	89.1826	207.401	0.0114468	0.925295		95.261	122.333	4.87189e-13	0.922665	0.396746			100
735	12.25	3.33401	5.84914	0.012814	3.85158e-05	89.184	207.405	0.011447	0.92518		95.2785	122.5	4.68731e-13	0.921481	0.396237			100
736	12.2667	3.32116	5.8266	0.0127646	3.83673e-05	89.1854	207.408	0.0114472	0.925066		95.2959	122.667	4.50972e-13	0.920299	0.395729			100
737	12.2833	3.30836	5.80413	0.0127154	3.82194e-05	89.1867	207.411	0.0114473	0.924951		95.3132	122.833	4.33885e-13	0.919119	0.395221			100
738	12.3	3.2956	5.78176	0.0126664	3.80721e-05	89.188	207.414	0.0114475	0.924836		95.3305	123	4.17446e-13	0.91794	0.394714			100
739	12.3167	3.2829	5.75947	0.0126175	3.79253e-05	89.1892	207.417	0.0114476	0.924721		95.3478	123.167	4.0163e-13	0.916762	0.394208			100
740	12.3333	3.27024	5.73727	0.0125689	3.77791e-05	89.1904	207.419	0.0114478	0.924606		95.3649	123.333	3.86413e-13	0.915586	0.393702			100
741	12.35	3.25764	5.71515	0.0125204	3.76335e-05	89.1915	207.422	0.0114479	0.924491		95.382	123.5	3.71773e-13	0.914412	0.393197			100
742	12.3667	3.24508	5.69312	0.0124722	3.74884e-05	89.1926	207.425	0.0114481	0.924376		95.3991	123.667	3.57687e-13	0.913239	0.392693			100
743	12.3833	3.23257	5.67117	0.0124241	3.73439e-05	89.1936	207.427	0.0114482	0.924262		95.416	123.833	3.44135e-13	0.912067	0.392189			100
744	12.4	3.22011	5.64931	0.0123762	3.71999e-05	89.1946	207.429	0.0114483	0.924147		95.4329	124	3.31097e-13	0.910897	0.391686			100
745	12.4167	3.20769	5.62753	0.0123285	3.70565e-05	89.1955	207.431	0.0114485	0.924032		95.4498	124.167	3.18552e-13	0.909729	0.391183			100
746	12.4333	3.19533	5.60584	0.012281	3.69137e-05	89.1964	207.433	0.0114486	0.923917		95.4666	124.333	3.06483e-13	0.908562	0.390681			100
747	12.45	3.18301	5.58423	0.0122336	3.67714e-05	89.1972	207.435	0.0114487	0.923802		95.4833	124.5	2.94871e-13	0.907396	0.39018			100
748	12.4667	3.17074	5.5627	0.0121865	3.66296e-05	89.198	207.437	0.0114488	0.923687		95.5	124.667	2.83699e-13	0.906232	0.38968			100
749	12.4833	3.15852	5.54126	0.0121395	3.64884e-05	89.1987	207.439	0.0114489	0.923572		95.5166	124.833	2.7295e-13	0.90507	0.38918			100
750	12.5	3.14634	5.5199	0.0120927	3.63477e-05	89.1994	207.441	0.011449	0.923458		95.5331	125	2.62609e-13	0.903909	0.388681			100
751	12.5167	3.13421	5.49862	0.0120461	3.62076e-05	89.2001	207.442	0.011449	0.923343		95.5496	125.167	2.52659e-13	0.902749	0.388182			100
752	12.5333	3.12213	5.47742	0.0119996	3.60681e-05	89.2007	207.443	0.0114491	0.923228		95.566	125.333	2.43087e-13	0.901591	0.387684			100
753	12.55	3.11009	5.45631	0.0119534	3.5929e-05	89.2012	207.445	0.0114492	0.923113		95.5824	125.5	2.33877e-13	0.900434	0.387187			100
754	12.5667	3.0981	5.43527	0.0119073	3.57905e-05	89.2017	207.446	0.0114492	0.922998		95.5987	125.667	2.25016e-13	0.899279	0.38669			100
755	12.5833	3.08616	5.41432	0.0118614	3.56525e-05	89.2022	207.447	0.0114493	0.922883		95.6149	125.833	2.1649e-13	0.898126	0.386194			100
756	12.6	3.07426	5.39345	0.0118157	3.55151e-05	89.2026	207.448	0.0114494	0.922768		95.6311	126	2.08288e-13	0.896974	0.385699			100
757	12.6167	3.06241	5.37266	0.0117701	3.53782e-05	89.2029	207.449	0.0114494	0.922654		95.6473	126.167	2.00396e-13	0.895823	0.385204			100
758	12.6333	3.05061	5.35194	0.0117247	3.52418e-05	89.2033	207.449	0.0114494	0.922539		95.6633	126.333	1.92804e-13	0.894674	0.38471			100
759	12.65	3.03885	5.33131	0.0116795	3.51059e-05	89.2035	207.45	0.0114495	0.922424		95.6793	126.5	1.85499e-13	0.893526	0.384216			100
760	12.6667	3.02713	5.31076	0.0116345	3.49706e-05	89.2038	207.451	0.0114495	0.922309		95.6953	126.667	1.78471e-13	0.89238	0.383723			100
761	12.6833	3.01546	5.29029	0.0115897	3.48358e-05	89.204	207.451	0.0114495	0.922194		95.7112	126.833	1.71709e-13	0.891235	0.383231			100
762	12.7	3.00384	5.26989	0.011545	3.47015e-05	89.2041	207.451	0.0114496	0.922079		95.727	127	1.65203e-13	0.890092	0.38274			100
763	12.7167	2.99226	5.24958	0.0115005	3.45677e-05	89.2042	207.452	0.0114496	0.921965		95.7428	127.167	1.58944e-13	0.88895	0.382249			100
764	12.7333	2.98072	5.22934	0.0114562	3.44345e-05	89.2042	207.452	0.0114496	0.92185		95.7585	127.333	1.52922e-13	0.88781	0.381758			100
765	12.75	2.96923	5.20918	0.011412	3.43017e-05	89.2043	207.452	0.0114496	0.921735		95.7742	127.5	1.47128e-13	0.886671	0.381269			100
766	12.7667	2.95779	5.1891	0.011368	3.41695e-05	89.2042	207.452	0.0114496	0.92162		95.7898	127.667	1.41554e-13	0.885534	0.38078			100
767	12.7833	2.94639	5.1691	0.0113242	3.40378e-05	89.2041	207.451	0.0114496	0.921505		95.8053	127.833	1.36191e-13	0.884398	0.380291			100
768	12.8	2.93503	5.14917	0.0112805	3.39066e-05	89.204	207.451	0.0114495	0.92139		95.8208	128	1.31031e-13	0.883263	0.379803			100
769	12.8167	2.92371	5.12932	0.011237	3.37759e-05	89.2038	207.451	0.0114495	0.921276		95.8362	128.167	1.26066e-13	0.88213	0.379316			100
770	12.8333	2.91244	5.10955	0.0111937	3.36457e-05	89.2036	207.45	0.0114495	0.921161		95.8516	128.333	1.2129e-13	0.880999	0.378829			100
771	12.85	2.90121	5.08985	0.0111506	3.3516e-05	89.2034	207.45	0.0114495	0.921046		95.8669	128.5	1.16694e-13	0.879869	0.378343			100
772	12.8667	2.89003	5.07023	0.0111076	3.33868e-05	89.2031	207.449	0.0114494	0.920931		95.8822	128.667	1.12273e-13	0.87874	0.377858			100
773	12.8833	2.87889	5.05068	0.0110648	3.3258e-05	89.2027	207.448	0.0114494	0.920816		95.8974	128.833	1.08019e-13	0.877613	0.377373			100
774	12.9	2.86779	5.03121	0.0110221	3.31298e-05	89.2023	207.447	0.0114493	0.920701		95.9125	129	1.03927e-13	0.876487	0.376889			100
775	12.9167	2.85674	5.01182	0.0109796	3.30021e-05	89.2019	207.446	0.0114493	0.920587		95.9276	129.167	9.99892e-14	0.875363	0.376406			100
776	12.9333	2.84572	4.9925	0.0109373	3.28749e-05	89.2014	207.445	0.0114492	0.920472		95.9427	129.333	9.62009e-14	0.87424	0.375923			100
777	12.95	2.83475	4.97325	0.0108951	3.27482e-05	89.2009	207.444	0.0114491	0.920357		95.9577	129.5	9.2556e-14	0.873118	0.375441			100
778	12.9667	2.82383	4.95408	0.0108531	3.26219e-05	89.2004	207.443	0.0114491	0.920242		95.9726	129.667	8.90493e-14	0.871998	0.374959			100
779	12.9833	2.81294	4.93498	0.0108113	3.24962e-05	89.1998	207.441	0.011449	0.920127		95.9875	129.833	8.56754e-14	0.87088	0.374478			100
780	13	2.8021	4.91596	0.0107696	3.23709e-05	89.1991	207.44	0.0114489	0.920012		96.0023	130	8.24294e-14	0.869762	0.373998			100
781	13.0167	2.79129	4.89701	0.0107281	3.22461e-05	89.1985	207.438	0.0114488	0.919898		96.0171	130.167	7.93063e-14	0.868647	0.373518			100
782	13.0333	2.78053	4.87813	0.0106867	3.21218e-05	89.1977	207.437	0.0114487	0.919783		96.0318	130.333	7.63016e-14	0.867532	0.373039			100
783	13.05	2.76982	4.85932	0.0106455	3.1998e-05	89.197	207.435	0.0114486	0.919668		96.0464	130.5	7.34107e-14	0.86642	0.37256			100
784	13.0667	2.75914	4.84059	0.0106045	3.18746e-05	89.1962	207.433	0.0114485	0.919553		96.061	130.667	7.06293e-14	0.865308	0.372082			100
785	13.0833	2.7485	4.82193	0.0105636	3.17517e-05	89.1953	207.431	0.0114484	0.919438		96.0756	130.833	6.79533e-14	0.864198	0.371605			100
786	13.1	2.73791	4.80334	0.0105229	3.16293e-05	89.1945	207.429	0.0114483	0.919324		96.0901	131	6.53787e-14	0.86309	0.371128			100
787	13.1167	2.72735	4.78483	0.0104823	3.15074e-05	89.1935	207.427	0.0114482	0.919209		96.1045	131.167	6.29017e-14	0.861982	0.370652			100
788	13.1333	2.71684	4.76638	0.0104419	3.1386e-05	89.1926	207.425	0.0114481	0.919094		96.1189	131.333	6.05185e-14	0.860877	0.370177			100
789	13.15	2.70636	4.74801	0.0104017	3.1265e-05	89.1916	207.422	0.0114479	0.918979		96.1333	131.5	5.82256e-14	0.859772	0.369702			100
790	13.1667	2.69593	4.7297	0.0103616	3.11444e-05	89.1905	207.42	0.0114478	0.918864		96.1476	131.667	5.60195e-14	0.858669	0.369228			100
791	13.1833	2.68554	4.71147	0.0103216	3.10244e-05	89.1894	207.417	0.0114477	0.91875		96.1618	131.833	5.38971e-14	0.857568	0.368754			100
792	13.2	2.67519	4.69331	0.0102818	3.09048e-05	89.1883	207.415	0.0114475	0.918635		96.176	132	5.1855e-14	0.856468	0.368281			100
793	13.2167	2.66487	4.67522	0.0102422	3.07856e-05	89.1871	207.412	0.0114474	0.91852		96.1901	132.167	4.98904e-14	0.855369	0.367809			100
794	13.2333	2.6546	4.65719	0.0102027	3.0667e-05	89.1859	207.409	0.0114472	0.918405		96.2042	132.333	4.80001e-14	0.854272	0.367337			100
795	13.25	2.64437	4.63924	0.0101634	3.05487e-05	89.1847	207.406	0.0114471	0.91829		96.2182	132.5	4.61815e-14	0.853176	0.366866			100
796	13.2667	2.63417	4.62136	0.0101242	3.0431e-05	89.1834	207.403	0.0114469	0.918176		96.2322	132.667	4.44318e-14	0.852082	0.366395			100
797	13.2833	2.62402	4.60354	0.0100852	3.03137e-05	89.1821	207.4	0.0114467	0.918061		96.2461	132.833	4.27484e-14	0.850989	0.365925			100
798	13.3	2.6139	4.58579	0.0100463	3.01968e-05	89.1807	207.397	0.0114466	0.917946		96.26	133	4.11287e-14	0.849897	0.365456			100
799	13.3167	2.60383	4.56812	0.0100076	3.00804e-05	89.1793	207.394	0.0114464	0.917831		96.2738	133.167	3.95705e-14	0.848807	0.364987			100
800	13.3333	2.59379	4.55051	0.009969	2.99644e-05	89.1779	207.39	0.0114462	0.917717		96.2876	133.333	3.80712e-14	0.847718	0.364519			100
801	13.35	2.58379	4.53296	0.00993057	2.98489e-05	89.1764	207.387	0.011446	0.917602		96.3013	133.5	3.66288e-14	0.84663	0.364051			100
802	13.3667	2.57383	4.51549	0.00989229	2.97339e-05	89.1749	207.383	0.0114458	0.917487		96.315	133.667	3.5241e-14	0.845544	0.363584			100
803	13.3833	2.56391	4.49808	0.00985415	2.96192e-05	89.1733	207.38	0.0114456	0.917372		96.3286	133.833	3.39058e-14	0.84446	0.363118			100
804	13.4	2.55402	4.48074	0.00981617	2.95051e-05	89.1717	207.376	0.0114454	0.917258		96.3422	134	3.26212e-14	0.843377	0.362652			100
805	13.4167	2.54418	4.46347	0.00977832	2.93913e-05	89.1701	207.372	0.0114452	0.917143		96.3557	134.167	3.13853e-14	0.842295	0.362187			100
806	13.4333	2.53437	4.44626	0.00974063	2.9278e-05	89.1684	207.368	0.011445	0.917028		96.3692	134.333	3.01961e-14	0.841214	0.361722			100
807	13.45	2.5246	4.42912	0.00970308	2.91652e-05	89.1667	207.365	0.0114448	0.916913		96.3826	134.5	2.90521e-14	0.840135	0.361258			100
808	13.4667	2.51487	4.41205	0.00966567	2.90527e-05	89.165	207.36	0.0114445	0.916799		96.396	134.667	2.79514e-14	0.839057	0.360795			100
809	13.4833	2.50517	4.39504	0.00962841	2.89407e-05	89.1632	207.356	0.0114443	0.916684		96.4093	134.833	2.68923e-14	0.837981	0.360332			100
810	13.5	2.49552	4.3781	0.0095913	2.88292e-05	89.1614	207.352	0.0114441	0.916569		96.4226	135	2.58735e-14	0.836906	0.35987			100
811	13.5167	2.4859	4.36122	0.00955432	2.8718e-05	89.1595	207.348	0.0114438	0.916454		96.4358	135.167	2.48932e-14	0.835833	0.359408			100
812	13.5333	2.47631	4.34441	0.00951749	2.86073e-05	89.1577	207.343	0.0114436	0.91634		96.449	135.333	2.395e-14	0.83476	0.358947			100
813	13.55	2.46677	4.32766	0.0094808	2.8497e-05	89.1557	207.339	0.0114433	0.916225		96.4621	135.5	2.30426e-14	0.83369	0.358486			100
814	13.5667	2.45726	4.31098	0.00944425	2.83872e-05	89.1538	207.334	0.0114431	0.91611		96.4752	135.667	2.21696e-14	0.83262	0.358027			100
815	13.5833	2.44778	4.29436	0.00940785	2.82778e-05	89.1518	207.33	0.0114428	0.915996		96.4882	135.833	2.13296e-14	0.831552	0.357567			100
816	13.6	2.43835	4.2778	0.00937158	2.81687e-05	89.1497	207.325	0.0114426	0.915881		96.5012	136	2.05215e-14	0.830485	0.357109			100
817	13.6167	2.42895	4.26131	0.00933545	2.80602e-05	89.1477	207.32	0.0114423	0.915766		96.5142	136.167	1.9744e-14	0.82942	0.356651			100
818	13.6333	2.41959	4.24489	0.00929946	2.7952e-05	89.1456	207.315	0.011442	0.915651		96.5271	136.333	1.89959e-14	0.828356	0.356193			100
819	13.65	2.41026	4.22852	0.00926361	2.78442e-05	89.1434	207.31	0.0114418	0.915537		96.5399	136.5	1.82762e-14	0.827293	0.355736			100
820	13.6667	2.40097	4.21222	0.0092279	2.77369e-05	89.1412	207.305	0.0114415	0.915422		96.5527	136.667	1.75838e-14	0.826232	0.35528			100
821	13.6833	2.39171	4.19598	0.00919233	2.763e-05	89.139	207.3	0.0114412	0.915307		96.5655	136.833	1.69176e-14	0.825172	0.354824			100
822	13.7	2.38249	4.17981	0.00915689	2.75235e-05	89.1368	207.295	0.0114409	0.915193		96.5782	137	1.62766e-14	0.824114	0.354369			100
823	13.7167	2.37331	4.16369	0.0091216	2.74173e-05	89.1345	207.29	0.0114406	0.915078		96.5908	137.167	1.56599e-14	0.823057	0.353914			100
824	13.7333	2.36416	4.14764	0.00908643	2.73117e-05	89.1322	207.284	0.0114403	0.914963		96.6034	137.333	1.50666e-14	0.822001	0.35346			100
825	13.75	2.35504	4.13166	0.0090514	2.72064e-05	89.1298	207.279	0.01144	0.914849		96.616	137.5	1.44957e-14	0.820946	0.353007			100
826	13.7667	2.34596	4.11573	0.00901651	2.71015e-05	89.1274	207.273	0.0114397	0.914734		96.6285	137.667	1.39465e-14	0.819893	0.352554			100
827	13.7833	2.33692	4.09986	0.00898175	2.6997e-05	89.125	207.267	0.0114394	0.914619		96.641	137.833	1.34181e-14	0.818842	0.352102			100
828	13.8	2.32791	4.08406	0.00894713	2.68929e-05	89.1225	207.262	0.0114391	0.914505		96.6534	138	1.29097e-14	0.817791	0.35165			100
829	13.8167	2.31894	4.06831	0.00891264	2.67893e-05	89.1201	207.256	0.0114388	0.91439		96.6658	138.167	1.24206e-14	0.816742	0.351199			100
830	13.8333	2.31	4.05263	0.00887828	2.6686e-05	89.1175	207.25	0.0114384	0.914275		96.6781	138.333	1.195e-14	0.815694	0.350749			100
831	13.85	2.30109	4.03701	0.00884405	2.65831e-05	89.115	207.244	0.0114381	0.914161		96.6904	138.5	1.14973e-14	0.814648	0.350299			100
832	13.8667	2.29222	4.02144	0.00880996	2.64806e-05	89.1124	207.238	0.0114378	0.914046		96.7027	138.667	1.10617e-14	0.813603	0.349849			100
833	13.8833	2.28339	4.00594	0.008776	2.63786e-05	89.1097	207.232	0.0114374	0.913931		96.7149	138.833	1.06426e-14	0.812559	0.349401			100
834	13.9	2.27458	3.9905	0.00874217	2.62769e-05	89.1071	207.226	0.0114371	0.913817		96.727	139	1.02393e-14	0.811517	0.348952			100
835	13.9167	2.26582	3.97512	0.00870847	2.61756e-05	89.1044	207.22	0.0114368	0.913702		96.7391	139.167	9.8514e-15	0.810476	0.348505			100
836	13.9333	2.25708	3.95979	0.0086749	2.60747e-05	89.1017	207.213	0.0114364	0.913587		96.7512	139.333	9.47815e-15	0.809436	0.348058			100
837	13.95	2.24838	3.94453	0.00864145	2.59742e-05	89.0989	207.207	0.0114361	0.913473		96.7632	139.5	9.11905e-15	0.808398	0.347611			100
838	13.9667	2.23971	3.92932	0.00860814	2.5874e-05	89.0961	207.2	0.0114357	0.913358		96.7752	139.667	8.77355e-15	0.807361	0.347165			100
839	13.9833	2.23108	3.91417	0.00857496	2.57743e-05	89.0933	207.194	0.0114353	0.913244		96.7871	139.833	8.44114e-15	0.806325	0.34672			100
840	14	2.22248	3.89908	0.0085419	2.56749e-05	89.0904	207.187	0.011435	0.913129		96.799	140	8.12132e-15	0.805291	0.346275			100
841	14.0167	2.21391	3.88405	0.00850897	2.5576e-05	89.0875	207.18	0.0114346	0.913014		96.8109	140.167	7.81362e-15	0.804258	0.345831			100
842	14.0333	2.20538	3.86908	0.00847617	2.54774e-05	89.0846	207.173	0.0114342	0.9129		96.8227	140.333	7.51758e-15	0.803226	0.345387			100
843	14.05	2.19687	3.85417	0.0084435	2.53791e-05	89.0816	207.167	0.0114338	0.912785		96.8344	140.5	7.23276e-15	0.802196	0.344944			100
844	14.0667	2.18841	3.83931	0.00841095	2.52813e-05	89.0787	207.16	0.0114335	0.912671		96.8461	140.667	6.95873e-15	0.801167	0.344502			100
845	14.0833	2.17997	3.82451	0.00837852	2.51838e-05	89.0756	207.153	0.0114331	0.912556		96.8578	140.833	6.69508e-15	0.800139	0.34406			100
846	14.1	2.17157	3.80976	0.00834622	2.50868e-05	89.0726	207.146	0.0114327	0.912441		96.8694	141	6.44141e-15	0.799113	0.343618			100
847	14.1167	2.16319	3.79508	0.00831405	2.49901e-05	89.0695	207.138	0.0114323	0.912327		96.881	141.167	6.19736e-15	0.798088	0.343178			100
848	14.1333	2.15486	3.78045	0.008282	2.48937e-05	89.0664	207.131	0.0114319	0.912212		96.8926	141.333	5.96256e-15	0.797064	0.342737			100
849	14.15	2.14655	3.76587	0.00825007	2.47978e-05	89.0632	207.124	0.0114315	0.912098		96.9041	141.5	5.73665e-15	0.796041	0.342298			100
850	14.1667	2.13827	3.75136	0.00821827	2.47022e-05	89.06	207.116	0.0114311	0.911983		96.9155	141.667	5.5193e-15	0.79502	0.341859			100
851	14.1833	2.13003	3.7369	0.00818659	2.46069e-05	89.0568	207.109	0.0114307	0.911869		96.927	141.833	5.31019e-15	0.794	0.34142			100
852	14.2	2.12182	3.72249	0.00815503	2.45121e-05	89.0536	207.101	0.0114302	0.911754		96.9383	142	5.109e-15	0.792982	0.340982			100
853	14.2167	2.11364	3.70814	0.00812359	2.44176e-05	89.0503	207.094	0.0114298	0.911639		96.9497	142.167	4.91543e-15	0.791965	0.340545			100
854	14.2333	2.10549	3.69385	0.00809227	2.43235e-05	89.047	207.086	0.0114294	0.911525		96.961	142.333	4.72919e-15	0.790949	0.340108			100
855	14.25	2.09738	3.67961	0.00806108	2.42297e-05	89.0437	207.078	0.011429	0.91141		96.9722	142.5	4.55002e-15	0.789934	0.339672			100
856	14.2667	2.08929	3.66542	0.00803	2.41363e-05	89.0403	207.07	0.0114285	0.911296		96.9834	142.667	4.37763e-15	0.788921	0.339236			100
857	14.2833	2.08124	3.65129	0.00799905	2.40432e-05	89.0369	207.063	0.0114281	0.911181		96.9946	142.833	4.21177e-15	0.787909	0.338801			100
858	14.3	2.07321	3.63722	0.00796821	2.39506e-05	89.0335	207.055	0.0114277	0.911067		97.0057	143	4.05219e-15	0.786898	0.338366			100
859	14.3167	2.06522	3.62319	0.0079375	2.38582e-05	89.03	207.047	0.0114272	0.910952		97.0168	143.167	3.89866e-15	0.785889	0.337932			100
860	14.3333	2.05726	3.60923	0.0079069	2.37663e-05	89.0265	207.038	0.0114268	0.910838		97.0278	143.333	3.75095e-15	0.784881	0.337499			100
861	14.35	2.04933	3.59531	0.00787642	2.36746e-05	89.023	207.03	0.0114263	0.910723		97.0388	143.5	3.60884e-15	0.783874	0.337066			100
862	14.3667	2.04143	3.58145	0.00784605	2.35834e-05	89.0194	207.022	0.0114259	0.910609		97.0498	143.667	3.47211e-15	0.782868	0.336633			100
863	14.3833	2.03356	3.56765	0.00781581	2.34925e-05	89.0159	207.014	0.0114254	0.910494		97.0607	143.833	3.34056e-15	0.781864	0.336202			100
864	14.4	2.02572	3.55389	0.00778568	2.34019e-05	89.0123	207.005	0.0114249	0.91038		97.0716	144	3.21399e-15	0.780861	0.33577			100
865	14.4167	2.01791	3.54019	0.00775566	2.33117e-05	89.0086	206.997	0.0114245	0.910265		97.0825	144.167	3.09222e-15	0.779859	0.33534			100
866	14.4333	2.01013	3.52655	0.00772577	2.32218e-05	89.005	206.988	0.011424	0.910151		97.0933	144.333	2.97506e-15	0.778859	0.334909			100
867	14.45	2.00238	3.51295	0.00769598	2.31323e-05	89.0013	206.98	0.0114235	0.910036		97.104	144.5	2.86234e-15	0.77786	0.33448			100
868	14.4667	1.99466	3.49941	0.00766631	2.30431e-05	88.9975	206.971	0.011423	0.909922		97.1148	144.667	2.7539e-15	0.776862	0.334051			100
869	14.4833	1.98697	3.48592	0.00763676	2.29543e-05	88.9938	206.962	0.0114226	0.909807		97.1254	144.833	2.64956e-15	0.775865	0.333622			100
870	14.5	1.97931	3.47248	0.00760732	2.28658e-05	88.99	206.953	0.0114221	0.909693		97.1361	145	2.54917e-15	0.77487	0.333194			100
871	14.5167	1.97168	3.45909	0.007578	2.27777e-05	88.9862	206.945	0.0114216	0.909579		97.1467	145.167	2.45259e-15	0.773876	0.332767			100
872	14.5333	1.96408	3.44576	0.00754878	2.26898e-05	88.9823	206.936	0.0114211	0.909464		97.1573	145.333	2.35967e-15	0.772883	0.33234			100
873	14.55	1.95651	3.43248	0.00751968	2.26024e-05	88.9785	206.927	0.0114206	0.90935		97.1678	145.5	2.27026e-15	0.771892	0.331914			100
874	14.5667	1.94897	3.41924	0.00749069	2.25152e-05	88.9746	206.918	0.0114201	0.909235		97.1783	145.667	2.18425e-15	0.770902	0.331488			100
875	14.5833	1.94146	3.40606	0.00746182	2.24285e-05	88.9706	206.908	0.0114196	0.909121		97.1887	145.833	2.10149e-15	0.769913	0.331063			100
876	14.6	1.93397	3.39293	0.00743305	2.2342e-05	88.9667	206.899	0.0114191	0.909006		97.1991	146	2.02187e-15	0.768925	0.330638			100
877	14.6167	1.92652	3.37985	0.0074044	2.22559e-05	88.9627	206.89	0.0114186	0.908892		97.2095	146.167	1.94527e-15	0.767939	0.330214			100
878	14.6333	1.91909	3.36682	0.00737586	2.21701e-05	88.9587	206.881	0.0114181	0.908778		97.2198	146.333	1.87157e-15	0.766954	0.32979			100
879	14.65	1.91169	3.35385	0.00734742	2.20846e-05	88.9546	206.871	0.0114175	0.908663		97.2301	146.5	1.80066e-15	0.76597	0.329367			100
880	14.6667	1.90432	3.34092	0.0073191	2.19995e-05	88.9506	206.862	0.011417	0.908549		97.2404	146.667	1.73243e-15	0.764987	0.328945			100
881	14.6833	1.89698	3.32804	0.00729088	2.19147e-05	88.9465	206.852	0.0114165	0.908434		97.2506	146.833	1.6668e-15	0.764006	0.328523			100
882	14.7	1.88967	3.31521	0.00726278	2.18302e-05	88.9423	206.843	0.011416	0.90832		97.2608	147	1.60364e-15	0.763026	0.328101			100
883	14.7167	1.88238	3.30243	0.00723478	2.1746e-05	88.9382	206.833	0.0114154	0.908206		97.271	147.167	1.54289e-15	0.762047	0.32768			100
884	14.7333	1.87513	3.2897	0.00720689	2.16622e-05	88.934	206.823	0.0114149	0.908091		97.2811	147.333	1.48443e-15	0.76107	0.32726			100
885	14.75	1.8679	3.27702	0.00717911	2.15787e-05	88.9298	206.813	0.0114143	0.907977		97.2911	147.5	1.42819e-15	0.760093	0.32684			100
886	14.7667	1.8607	3.26438	0.00715143	2.14955e-05	88.9256	206.804	0.0114138	0.907863		97.3012	147.667	1.37408e-15	0.759118	0.326421			100
887	14.7833	1.85353	3.2518	0.00712386	2.14126e-05	88.9213	206.794	0.0114133	0.907748		97.3112	147.833	1.32202e-15	0.758145	0.326002			100
888	14.8	1.84638	3.23926	0.0070964	2.13301e-05	88.917	206.784	0.0114127	0.907634		97.3211	148	1.27193e-15	0.757172	0.325584			100
889	14.8167	1.83926	3.22678	0.00706904	2.12479e-05	88.9127	206.774	0.0114122	0.907519		97.3311	148.167	1.22374e-15	0.756201	0.325166			100
890	14.8333	1.83217	3.21434	0.00704179	2.1166e-05	88.9083	206.764	0.0114116	0.907405		97.341	148.333	1.17737e-15	0.755231	0.324749			100
891	14.85	1.82511	3.20195	0.00701465	2.10844e-05	88.904	206.753	0.011411	0.907291		97.3508	148.5	1.13276e-15	0.754262	0.324333			100
892	14.8667	1.81807	3.1896	0.00698761	2.10031e-05	88.8996	206.743	0.0114105	0.907176		97.3606	148.667	1.08985e-15	0.753294	0.323917			100
893	14.8833	1.81106	3.17731	0.00696067	2.09221e-05	88.8952	206.733	0.0114099	0.907062		97.3704	148.833	1.04856e-15	0.752328	0.323501			100
894	14.9	1.80408	3.16506	0.00693384	2.08415e-05	88.8907	206.723	0.0114093	0.906948		97.3801	149	1.00883e-15	0.751363	0.323086			100
895	14.9167	1.79713	3.15286	0.00690711	2.07611e-05	88.8862	206.712	0.0114088	0.906834		97.3899	149.167	9.70606e-16	0.750399	0.322672			100
896	14.9333	1.7902	3.1407	0.00688048	2.06811e-05	88.8817	206.702	0.0114082	0.906719		97.3995	149.333	9.33831e-16	0.749437	0.322258			100
897	14.95	1.7833	3.1286	0.00685396	2.06014e-05	88.8772	206.691	0.0114076	0.906605		97.4092	149.5	8.98451e-16	0.748475	0.321844			100
898	14.9667	1.77642	3.11653	0.00682753	2.05219e-05	88.8726	206.681	0.011407	0.906491		97.4188	149.667	8.6441e-16	0.747515	0.321432			100
899	14.9833	1.76958	3.10452	0.00680121	2.04428e-05	88.8681	206.67	0.0114064	0.906376		97.4283	149.833	8.3166e-16	0.746556	0.321019			100
900	15	1.76276	3.09255	0.006775	2.0364e-05	88.8635	206.659	0.0114058	0.906262		97.4379	150	8.0015e-16	0.745599	0.320607			100
901	15.0167	1.75596	3.08063	0.00674888	2.02855e-05	88.8588	206.648	0.0114052	0.906148		97.4474	150.167	7.69834e-16	0.744642	0.320196			100
902	15.0333	1.74919	3.06876	0.00672286	2.02073e-05	88.8542	206.638	0.0114046	0.906034		97.4568	150.333	7.40667e-16	0.743687	0.319785			100
903	15.05	1.74245	3.05693	0.00669695	2.01294e-05	88.8495	206.627	0.011404	0.905919		97.4662	150.5	7.12605e-16	0.742733	0.319375			100
904	15.0667	1.73573	3.04514	0.00667113	2.00518e-05	88.8448	206.616	0.0114034	0.905805		97.4756	150.667	6.85606e-16	0.74178	0.318965			100
905	15.0833	1.72904	3.0334	0.00664541	1.99745e-05	88.8401	206.605	0.0114028	0.905691		97.485	150.833	6.5963e-16	0.740829	0.318556			100
906	15.1	1.72237	3.02171	0.00661979	1.98975e-05	88.8353	206.594	0.0114022	0.905577		97.4943	151	6.34638e-16	0.739878	0.318148			100
907	15.1167	1.71573	3.01006	0.00659428	1.98208e-05	88.8305	206.583	0.0114016	0.905462		97.5036	151.167	6.10593e-16	0.738929	0.31774			100
908	15.1333	1.70912	2.99846	0.00656885	1.97444e-05	88.8257	206.571	0.011401	0.905348		97.5128	151.333	5.87459e-16	0.737981	0.317332			100
909	15.15	1.70253	2.9869	0.00654353	1.96683e-05	88.8209	206.56	0.0114004	0.905234		97.5221	151.5	5.65201e-16	0.737035	0.316925			100
910	15.1667	1.69597	2.97538	0.00651831	1.95925e-05	88.816	206.549	0.0113997	0.90512		97.5313	151.667	5.43787e-16	0.736089	0.316518			100
911	15.1833	1.68943	2.96391	0.00649318	1.9517e-05	88.8111	206.538	0.0113991	0.905006		97.5404	151.833	5.23184e-16	0.735145	0.316112			100
912	15.2	1.68292	2.95249	0.00646815	1.94417e-05	88.8062	206.526	0.0113985	0.904891		97.5495	152	5.03362e-16	0.734202	0.315707			100
913	15.2167	1.67643	2.94111	0.00644321	1.93668e-05	88.8013	206.515	0.0113979	0.904777		97.5586	152.167	4.84291e-16	0.73326	0.315302			100
914	15.2333	1.66997	2.92977	0.00641837	1.92921e-05	88.7963	206.503	0.0113972	0.904663		97.5677	152.333	4.65942e-16	0.732319	0.314897			100
915	15.25	1.66353	2.91847	0.00639363	1.92177e-05	88.7914	206.492	0.0113966	0.904549		97.5767	152.5	4.48289e-16	0.73138	0.314493			100
916	15.2667	1.65712	2.90722	0.00636899	1.91437e-05	88.7864	206.48	0.0113959	0.904435		97.5857	152.667	4.31304e-16	0.730442	0.31409			100
917	15.2833	1.65073	2.89602	0.00634443	1.90699e-05	88.7813	206.468	0.0113953	0.904321		97.5946	152.833	4.14963e-16	0.729505	0.313687			100
918	15.3	1.64437	2.88485	0.00631998	1.89963e-05	88.7763	206.456	0.0113946	0.904206		97.6035	153	3.99241e-16	0.728569	0.313285			100
919	15.3167	1.63803	2.87373	0.00629561	1.89231e-05	88.7712	206.445	0.011394	0.904092		97.6124	153.167	3.84114e-16	0.727634	0.312883			100
920	15.3333	1.63171	2.86265	0.00627134	1.88502e-05	88.7661	206.433	0.0113933	0.903978		97.6213	153.333	3.69561e-16	0.726701	0.312481			100
921	15.35	1.62542	2.85162	0.00624717	1.87775e-05	88.761	206.421	0.0113927	0.903864		97.6301	153.5	3.55559e-16	0.725769	0.312081			100
922	15.3667	1.61916	2.84062	0.00622308	1.87051e-05	88.7558	206.409	0.011392	0.90375		97.6389	153.667	3.42088e-16	0.724838	0.31168			100
923	15.3833	1.61291	2.82967	0.00619909	1.8633e-05	88.7507	206.397	0.0113914	0.903636		97.6476	153.833	3.29127e-16	0.723908	0.31128			100
924	15.4	1.6067	2.81877	0.0061752	1.85612e-05	88.7455	206.385	0.0113907	0.903522		97.6563	154	3.16657e-16	0.722979	0.310881			100
925	15.4167	1.6005	2.8079	0.00615139	1.84896e-05	88.7403	206.373	0.01139	0.903408		97.665	154.167	3.0466e-16	0.722052	0.310482			100
926	15.4333	1.59433	2.79707	0.00612768	1.84183e-05	88.735	206.361	0.0113893	0.903294		97.6737	154.333	2.93117e-16	0.721126	0.310084			100
927	15.45	1.58819	2.78629	0.00610406	1.83473e-05	88.7298	206.348	0.0113887	0.90318		97.6823	154.5	2.82011e-16	0.720201	0.309686			100
928	15.4667	1.58206	2.77555	0.00608053	1.82766e-05	88.7245	206.336	0.011388	0.903065		97.6909	154.667	2.71327e-16	0.719277	0.309289			100
929	15.4833	1.57597	2.76485	0.00605709	1.82062e-05	88.7192	206.324	0.0113873	0.902951		97.6995	154.833	2.61047e-16	0.718354	0.308892			100
930	15.5	1.56989	2.75419	0.00603374	1.8136e-05	88.7138	206.311	0.0113866	0.902837		97.708	155	2.51156e-16	0.717433	0.308496			100
931	15.5167	1.56384	2.74358	0.00601048	1.80661e-05	88.7085	206.299	0.0113859	0.902723		97.7165	155.167	2.4164e-16	0.716512	0.3081			100
932	15.5333	1.55781	2.733	0.00598731	1.79964e-05	88.7031	206.286	0.0113853	0.902609		97.725	155.333	2.32485e-16	0.715593	0.307705			100
933	15.55	1.5518	2.72246	0.00596422	1.7927e-05	88.6977	206.274	0.0113846	0.902495		97.7334	155.5	2.23677e-16	0.714675	0.30731			100
934	15.5667	1.54582	2.71197	0.00594123	1.78579e-05	88.6923	206.261	0.0113839	0.902381		97.7418	155.667	2.15202e-16	0.713759	0.306916			100
935	15.5833	1.53986	2.70151	0.00591833	1.77891e-05	88.6869	206.248	0.0113832	0.902267		97.7502	155.833	2.07049e-16	0.712843	0.306522			100
936	15.6	1.53393	2.6911	0.00589551	1.77205e-05	88.6814	206.236	0.0113825	0.902153		97.7585	156	1.99204e-16	0.711929	0.306129			100
937	15.6167	1.52801	2.68073	0.00587279	1.76522e-05	88.6759	206.223	0.0113818	0.902039		97.7668	156.167	1.91657e-16	0.711015	0.305737			100
938	15.6333	1.52212	2.67039	0.00585015	1.75842e-05	88.6704	206.21	0.0113811	0.901925		97.7751	156.333	1.84395e-16	0.710103	0.305344			100
939	15.65	1.51626	2.6601	0.0058276	1.75164e-05	88.6649	206.197	0.0113803	0.901811		97.7834	156.5	1.77409e-16	0.709192	0.304953			100
940	15.6667	1.51041	2.64984	0.00580513	1.74488e-05	88.6593	206.184	0.0113796	0.901697		97.7916	156.667	1.70687e-16	0.708283	0.304562			100
941	15.6833	1.50459	2.63963	0.00578275	1.73816e-05	88.6537	206.171	0.0113789	0.901583		97.7998	156.833	1.6422e-16	0.707374	0.304171			100
942	15.7	1.49879	2.62945	0.00576046	1.73146e-05	88.6481	206.158	0.0113782	0.901469		97.8079	157	1.57998e-16	0.706467	0.303781			100
943	15.7167	1.49301	2.61932	0.00573825	1.72478e-05	88.6425	206.145	0.0113775	0.901355		97.8161	157.167	1.52012e-16	0.70556	0.303391			100
944	15.7333	1.48725	2.60922	0.00571613	1.71813e-05	88.6369	206.132	0.0113768	0.901241		97.8242	157.333	1.46253e-16	0.704655	0.303002			100
945	15.75	1.48152	2.59916	0.0056941	1.71151e-05	88.6312	206.119	0.011376	0.901127		97.8322	157.5	1.40712e-16	0.703751	0.302613			100
946	15.7667	1.47581	2.58914	0.00567215	1.70491e-05	88.6255	206.106	0.0113753	0.901013		97.8403	157.667	1.3538e-16	0.702849	0.302225			100
947	15.7833	1.47012	2.57916	0.00565028	1.69834e-05	88.6198	206.093	0.0113746	0.9009		97.8483	157.833	1.30251e-16	0.701947	0.301837			100
948	15.8	1.46445	2.56922	0.0056285	1.69179e-05	88.6141	206.079	0.0113738	0.900786		97.8563	158	1.25316e-16	0.701047	0.30145			100
949	15.8167	1.45881	2.55931	0.0056068	1.68527e-05	88.6084	206.066	0.0113731	0.900672		97.8642	158.167	1.20568e-16	0.700147	0.301063			100
950	15.8333	1.45318	2.54945	0.00558519	1.67877e-05	88.6026	206.053	0.0113724	0.900558		97.8722	158.333	1.16e-16	0.699249	0.300677			100
951	15.85	1.44758	2.53962	0.00556366	1.6723e-05	88.5968	206.039	0.0113716	0.900444		97.88	158.5	1.11605e-16	0.698352	0.300291			100
952	15.8667	1.442	2.52983	0.00554221	1.66586e-05	88.591	206.026	0.0113709	0.90033		97.8879	158.667	1.07377e-16	0.697456	0.299906			100
953	15.8833	1.43644	2.52008	0.00552084	1.65943e-05	88.5852	206.012	0.0113701	0.900216		97.8957	158.833	1.03308e-16	0.696562	0.299521			100
954	15.9	1.43091	2.51036	0.00549956	1.65304e-05	88.5793	205.998	0.0113694	0.900102		97.9036	159	9.93944e-17	0.695668	0.299137			100
955	15.9167	1.42539	2.50068	0.00547836	1.64667e-05	88.5735	205.985	0.0113686	0.899988		97.9113	159.167	9.56285e-17	0.694776	0.298754			100
956	15.9333	1.41989	2.49104	0.00545724	1.64032e-05	88.5676	205.971	0.0113679	0.899875		97.9191	159.333	9.20054e-17	0.693884	0.29837			100
957	15.95	1.41442	2.48144	0.0054362	1.63399e-05	88.5617	205.957	0.0113671	0.899761		97.9268	159.5	8.85195e-17	0.692994	0.297988			100
958	15.9667	1.40897	2.47187	0.00541525	1.6277e-05	88.5557	205.944	0.0113663	0.899647		97.9345	159.667	8.51657e-17	0.692105	0.297605			100
959	15.9833	1.40354	2.46235	0.00539437	1.62142e-05	88.5498	205.93	0.0113656	0.899533		97.9422	159.833	8.1939e-17	0.691218	0.297224			100
960	16	1.39813	2.45285	0.00537358	1.61517e-05	88.5438	205.916	0.0113648	0.899419		97.9498	160	7.88345e-17	0.690331	0.296842			100
961	16.0167	1.39274	2.4434	0.00535286	1.60894e-05	88.5378	205.902	0.011364	0.899305		97.9574	160.167	7.58476e-17	0.689445	0.296461			100
962	16.0333	1.38737	2.43398	0.00533223	1.60274e-05	88.5318	205.888	0.0113633	0.899192		97.965	160.333	7.29739e-17	0.688561	0.296081			100
963	16.05	1.38202	2.4246	0.00531167	1.59656e-05	88.5258	205.874	0.0113625	0.899078		97.9725	160.5	7.02091e-17	0.687678	0.295701			100
964	16.0667	1.37669	2.41525	0.0052912	1.59041e-05	88.5197	205.86	0.0113617	0.898964		97.98	160.667	6.75491e-17	0.686796	0.295322			100
965	16.0833	1.37138	2.40594	0.0052708	1.58428e-05	88.5136	205.846	0.0113609	0.89885		97.9875	160.833	6.49898e-17	0.685914	0.294943			100
966	16.1	1.3661	2.39666	0.00525048	1.57817e-05	88.5076	205.832	0.0113602	0.898737		97.995	161	6.25275e-17	0.685035	0.294565			100
967	16.1167	1.36083	2.38742	0.00523024	1.57209e-05	88.5014	205.817	0.0113594	0.898623		98.0025	161.167	6.01584e-17	0.684156	0.294187			100
968	16.1333	1.35559	2.37822	0.00521008	1.56603e-05	88.4953	205.803	0.0113586	0.898509		98.0099	161.333	5.78792e-17	0.683278	0.29381			100
969	16.15	1.35036	2.36905	0.00518999	1.55999e-05	88.4892	205.789	0.0113578	0.898395		98.0172	161.5	5.56863e-17	0.682402	0.293433			100
970	16.1667	1.34515	2.35992	0.00516998	1.55397e-05	88.483	205.774	0.011357	0.898282		98.0246	161.667	5.35764e-17	0.681526	0.293056			100
971	16.1833	1.33997	2.35082	0.00515005	1.54798e-05	88.4768	205.76	0.0113562	0.898168		98.0319	161.833	5.15465e-17	0.680652	0.29268			100
972	16.2	1.3348	2.34176	0.0051302	1.54202e-05	88.4706	205.746	0.0113554	0.898054		98.0392	162	4.95936e-17	0.679779	0.292305			100
973	16.2167	1.32966	2.33273	0.00511042	1.53607e-05	88.4644	205.731	0.0113546	0.89794		98.0465	162.167	4.77146e-17	0.678907	0.29193			100
974	16.2333	1.32453	2.32374	0.00509072	1.53015e-05	88.4581	205.717	0.0113538	0.897827		98.0538	162.333	4.59068e-17	0.678036	0.291556			100
975	16.25	1.31943	2.31478	0.0050711	1.52425e-05	88.4519	205.702	0.011353	0.897713		98.061	162.5	4.41675e-17	0.677166	0.291182			100
976	16.2667	1.31434	2.30586	0.00505155	1.51838e-05	88.4456	205.687	0.0113522	0.897599		98.0682	162.667	4.24941e-17	0.676298	0.290808			100
977	16.2833	1.30927	2.29697	0.00503208	1.51252e-05	88.4393	205.673	0.0113514	0.897486		98.0754	162.833	4.08841e-17	0.67543	0.290435			100
978	16.3	1.30423	2.28812	0.00501268	1.50669e-05	88.433	205.658	0.0113506	0.897372		98.0825	163	3.9335e-17	0.674564	0.290062			100
979	16.3167	1.2992	2.2793	0.00499335	1.50088e-05	88.4266	205.643	0.0113498	0.897258		98.0896	163.167	3.78447e-17	0.673698	0.28969			100
980	16.3333	1.29419	2.27051	0.00497411	1.4951e-05	88.4203	205.629	0.011349	0.897145		98.0967	163.333	3.64109e-17	0.672834	0.289319			100
981	16.35	1.2892	2.26176	0.00495493	1.48933e-05	88.4139	205.614	0.0113481	0.897031		98.1038	163.5	3.50314e-17	0.671971	0.288948			100
982	16.3667	1.28423	2.25304	0.00493583	1.48359e-05	88.4075	205.599	0.0113473	0.896917		98.1108	163.667	3.37041e-17	0.671109	0.288577			100
983	16.3833	1.27928	2.24435	0.0049168	1.47787e-05	88.4011	205.584	0.0113465	0.896804		98.1178	163.833	3.24271e-17	0.670248	0.288207			100
984	16.4	1.27435	2.2357	0.00489785	1.47218e-05	88.3947	205.569	0.0113457	0.89669		98.1248	164	3.11985e-17	0.669388	0.287837			100
985	16.4167	1.26944	2.22708	0.00487897	1.4665e-05	88.3882	205.554	0.0113448	0.896577		98.1318	164.167	3.00165e-17	0.66853	0.287468			100
986	16.4333	1.26454	2.2185	0.00486016	1.46085e-05	88.3818	205.539	0.011344	0.896463		98.1387	164.333	2.88792e-17	0.667672	0.287099			100
987	16.45	1.25967	2.20994	0.00484142	1.45522e-05	88.3753	205.524	0.0113432	0.896349		98.1456	164.5	2.77851e-17	0.666816	0.286731			100
988	16.4667	1.25481	2.20142	0.00482276	1.44961e-05	88.3688	205.509	0.0113423	0.896236		98.1525	164.667	2.67324e-17	0.66596	0.286363			100
989	16.4833	1.24997	2.19294	0.00480417	1.44402e-05	88.3623	205.494	0.0113415	0.896122		98.1593	164.833	2.57195e-17	0.665106	0.285996			100
990	16.5	1.24516	2.18448	0.00478565	1.43845e-05	88.3557	205.478	0.0113407	0.896009		98.1662	165	2.47451e-17	0.664253	0.285629			100
991	16.5167	1.24036	2.17606	0.0047672	1.43291e-05	88.3492	205.463	0.0113398	0.895895		98.173	165.167	2.38075e-17	0.663401	0.285262			100
992	16.5333	1.23557	2.16767	0.00474882	1.42738e-05	88.3426	205.448	0.011339	0.895782		98.1798	165.333	2.29055e-17	0.66255	0.284896			100
993	16.55	1.23081	2.15932	0.00473052	1.42188e-05	88.336	205.433	0.0113381	0.895668		98.1865	165.5	2.20377e-17	0.6617	0.284531			100
994	16.5667	1.22607	2.15099	0.00471228	1.4164e-05	88.3294	205.417	0.0113373	0.895555		98.1933	165.667	2.12027e-17	0.660851	0.284166			100
995	16.5833	1.22134	2.1427	0.00469411	1.41094e-05	88.3228	205.402	0.0113364	0.895441		98.2	165.833	2.03994e-17	0.660003	0.283801			100
996	16.6	1.21663	2.13444	0.00467602	1.4055e-05	88.3161	205.386	0.0113356	0.895328		98.2066	166	1.96265e-17	0.659157	0.283437			100
997	16.6167	1.21194	2.12621	0.00465799	1.40008e-05	88.3095	205.371	0.0113347	0.895214		98.2133	166.167	1.88829e-17	0.658311	0.283074			100
998	16.6333	1.20727	2.11802	0.00464004	1.39468e-05	88.3028	205.355	0.0113339	0.895101		98.2199	166.333	1.81675e-17	0.657467	0.282711			100
999	16.65	1.20262	2.10985	0.00462215	1.38931e-05	88.2961	205.34	0.011333	0.894987		98.2265	166.5	1.74792e-17	0.656623	0.282348			100
1000	16.6667	1.19798	2.10172	0.00460433	1.38395e-05	88.2894	205.324	0.0113321	0.894874		98.2331	166.667	1.68169e-17	0.655781	0.281986			100
1001	16.6833	1.19336	2.09362	0.00458658	1.37862e-05	88.2827	205.308	0.0113313	0.89476		98.2397	166.833	1.61798e-17	0.65494	0.281624			100
1002	16.7	1.18876	2.08555	0.0045689	1.3733e-05	88.2759	205.293	0.0113304	0.894647		98.2462	167	1.55667e-17	0.6541	0.281263			100
1003	16.7167	1.18418	2.07751	0.00455129	1.36801e-05	88.2691	205.277	0.0113296	0.894533		98.2527	167.167	1.49769e-17	0.65326	0.280902			100
1004	16.7333	1.17961	2.0695	0.00453374	1.36274e-05	88.2624	205.261	0.0113287	0.89442		98.2592	167.333	1.44095e-17	0.652422	0.280542			100
1005	16.75	1.17507	2.06152	0.00451626	1.35748e-05	88.2556	205.246	0.0113278	0.894306		98.2657	167.5	1.38636e-17	0.651586	0.280182			100
1006	16.7667	1.17054	2.05357	0.00449885	1.35225e-05	88.2488	205.23	0.0113269	0.894193		98.2721	167.667	1.33383e-17	0.65075	0.279822			100
1007	16.7833	1.16602	2.04566	0.00448151	1.34704e-05	88.2419	205.214	0.0113261	0.89408		98.2785	167.833	1.28329e-17	0.649915	0.279463			100
1008	16.8	1.16153	2.03777	0.00446424	1.34184e-05	88.2351	205.198	0.0113252	0.893966		98.2849	168	1.23467e-17	0.649081	0.279105			100
1009	16.8167	1.15705	2.02991	0.00444703	1.33667e-05	88.2282	205.182	0.0113243	0.893853		98.2913	168.167	1.18789e-17	0.648249	0.278747			100
1010	16.8333	1.15259	2.02209	0.00442988	1.33152e-05	88.2214	205.166	0.0113234	0.893739		98.2976	168.333	1.14289e-17	0.647417	0.278389			100
1011	16.85	1.14815	2.01429	0.00441281	1.32638e-05	88.2145	205.15	0.0113225	0.893626		98.304	168.5	1.09959e-17	0.646587	0.278032			100
1012	16.8667	1.14372	2.00653	0.00439579	1.32127e-05	88.2075	205.134	0.0113216	0.893513		98.3103	168.667	1.05793e-17	0.645757	0.277676			100
1013	16.8833	1.13931	1.99879	0.00437885	1.31618e-05	88.2006	205.118	0.0113208	0.893399		98.3165	168.833	1.01784e-17	0.644929	0.277319			100
1014	16.9	1.13492	1.99109	0.00436197	1.3111e-05	88.1937	205.102	0.0113199	0.893286		98.3228	169	9.79279e-18	0.644101	0.276964			100
1015	16.9167	1.13055	1.98341	0.00434515	1.30605e-05	88.1867	205.085	0.011319	0.893173		98.329	169.167	9.42177e-18	0.643275	0.276608			100
1016	16.9333	1.12619	1.97577	0.0043284	1.30102e-05	88.1798	205.069	0.0113181	0.893059		98.3352	169.333	9.0648e-18	0.64245	0.276254			100
1017	16.95	1.12185	1.96815	0.00431172	1.296e-05	88.1728	205.053	0.0113172	0.892946		98.3414	169.5	8.72135e-18	0.641626	0.275899			100
1018	16.9667	1.11752	1.96056	0.0042951	1.291e-05	88.1658	205.037	0.0113163	0.892833		98.3476	169.667	8.39092e-18	0.640803	0.275545			100
1019	16.9833	1.11321	1.95301	0.00427854	1.28603e-05	88.1587	205.02	0.0113154	0.892719		98.3537	169.833	8.07301e-18	0.639981	0.275192			100
1020	17	1.10892	1.94548	0.00426204	1.28107e-05	88.1517	205.004	0.0113145	0.892606		98.3598	170	7.76714e-18	0.63916	0.274839			100
1021	17.0167	1.10465	1.93798	0.00424561	1.27613e-05	88.1446	204.988	0.0113136	0.892493		98.3659	170.167	7.47286e-18	0.63834	0.274486			100
1022	17.0333	1.10039	1.93051	0.00422925	1.27121e-05	88.1376	204.971	0.0113127	0.89238		98.372	170.333	7.18973e-18	0.637521	0.274134			100
1023	17.05	1.09615	1.92306	0.00421294	1.26631e-05	88.1305	204.955	0.0113118	0.892266		98.378	170.5	6.91733e-18	0.636703	0.273782			100
1024	17.0667	1.09192	1.91565	0.0041967	1.26143e-05	88.1234	204.938	0.0113108	0.892153		98.384	170.667	6.65524e-18	0.635887	0.273431			100
1025	17.0833	1.08771	1.90827	0.00418053	1.25657e-05	88.1163	204.922	0.0113099	0.89204		98.39	170.833	6.40309e-18	0.635071	0.27308			100
1026	17.1	1.08352	1.90091	0.00416441	1.25172e-05	88.1092	204.905	0.011309	0.891927		98.396	171	6.16049e-18	0.634256	0.27273			100
1027	17.1167	1.07934	1.89358	0.00414836	1.2469e-05	88.102	204.888	0.0113081	0.891813		98.402	171.167	5.92709e-18	0.633443	0.27238			100
1028	17.1333	1.07518	1.88628	0.00413236	1.24209e-05	88.0948	204.872	0.0113072	0.8917		98.4079	171.333	5.70252e-18	0.63263	0.272031			100
1029	17.15	1.07104	1.87901	0.00411643	1.2373e-05	88.0877	204.855	0.0113063	0.891587		98.4138	171.5	5.48647e-18	0.631819	0.271682			100
1030	17.1667	1.06691	1.87177	0.00410057	1.23253e-05	88.0805	204.838	0.0113053	0.891474		98.4197	171.667	5.2786e-18	0.631008	0.271333			100
1031	17.1833	1.06279	1.86455	0.00408476	1.22778e-05	88.0733	204.822	0.0113044	0.891361		98.4256	171.833	5.0786e-18	0.630199	0.270985			100
1032	17.2	1.0587	1.85736	0.00406901	1.22305e-05	88.0661	204.805	0.0113035	0.891248		98.4314	172	4.88619e-18	0.62939	0.270638			100
1033	17.2167	1.05462	1.8502	0.00405333	1.21833e-05	88.0588	204.788	0.0113026	0.891134		98.4373	172.167	4.70106e-18	0.628583	0.270291			100
1034	17.2333	1.05055	1.84307	0.0040377	1.21364e-05	88.0516	204.771	0.0113016	0.891021		98.4431	172.333	4.52295e-18	0.627776	0.269944			100
1035	17.25	1.0465	1.83597	0.00402213	1.20896e-05	88.0443	204.754	0.0113007	0.890908		98.4488	172.5	4.35158e-18	0.626971	0.269598			100
1036	17.2667	1.04247	1.82889	0.00400663	1.2043e-05	88.037	204.737	0.0112998	0.890795		98.4546	172.667	4.18671e-18	0.626167	0.269252			100
1037	17.2833	1.03845	1.82184	0.00399118	1.19966e-05	88.0297	204.72	0.0112988	0.890682		98.4603	172.833	4.02809e-18	0.625364	0.268906			100
1038	17.3	1.03444	1.81482	0.0039758	1.19503e-05	88.0224	204.703	0.0112979	0.890569		98.4661	173	3.87547e-18	0.624561	0.268561			100
1039	17.3167	1.03046	1.80782	0.00396047	1.19042e-05	88.0151	204.686	0.0112969	0.890456		98.4718	173.167	3.72864e-18	0.62376	0.268217			100
1040	17.3333	1.02648	1.80085	0.0039452	1.18583e-05	88.0078	204.669	0.011296	0.890343		98.4774	173.333	3.58737e-18	0.62296	0.267873			100
1041	17.35	1.02253	1.79391	0.00393	1.18126e-05	88.0004	204.652	0.0112951	0.890229		98.4831	173.5	3.45145e-18	0.622161	0.267529			100
1042	17.3667	1.01859	1.78699	0.00391485	1.17671e-05	87.9931	204.635	0.0112941	0.890116		98.4887	173.667	3.32068e-18	0.621363	0.267186			100
1043	17.3833	1.01466	1.7801	0.00389975	1.17217e-05	87.9857	204.618	0.0112932	0.890003		98.4943	173.833	3.19487e-18	0.620566	0.266843			100
1044	17.4	1.01075	1.77324	0.00388472	1.16765e-05	87.9783	204.601	0.0112922	0.88989		98.4999	174	3.07382e-18	0.61977	0.266501			100
1045	17.4167	1.00685	1.76641	0.00386975	1.16315e-05	87.9709	204.583	0.0112913	0.889777		98.5055	174.167	2.95736e-18	0.618975	0.266159			100
1046	17.4333	1.00297	1.7596	0.00385483	1.15867e-05	87.9635	204.566	0.0112903	0.889664		98.5111	174.333	2.84532e-18	0.618181	0.265818			100
1047	17.45	0.999103	1.75281	0.00383997	1.1542e-05	87.956	204.549	0.0112894	0.889551		98.5166	174.5	2.73751e-18	0.617388	0.265477			100
1048	17.4667	0.995252	1.74606	0.00382516	1.14975e-05	87.9486	204.532	0.0112884	0.889438		98.5221	174.667	2.63379e-18	0.616596	0.265136			100
1049	17.4833	0.991415	1.73933	0.00381042	1.14532e-05	87.9411	204.514	0.0112874	0.889325		98.5276	174.833	2.53401e-18	0.615805	0.264796			100
1050	17.5	0.987593	1.73262	0.00379573	1.14091e-05	87.9336	204.497	0.0112865	0.889212		98.5331	175	2.438e-18	0.615015	0.264456			100
1051	17.5167	0.983786	1.72594	0.0037811	1.13651e-05	87.9261	204.479	0.0112855	0.889099		98.5385	175.167	2.34563e-18	0.614226	0.264117			100
1052	17.5333	0.979994	1.71929	0.00376652	1.13213e-05	87.9186	204.462	0.0112846	0.888986		98.5439	175.333	2.25676e-18	0.613438	0.263778			100
1053	17.55	0.976216	1.71266	0.003752	1.12776e-05	87.9111	204.444	0.0112836	0.888873		98.5494	175.5	2.17125e-18	0.612651	0.26344			100
1054	17.5667	0.972453	1.70606	0.00373754	1.12341e-05	87.9036	204.427	0.0112826	0.88876		98.5547	175.667	2.08899e-18	0.611865	0.263102			100
1055	17.5833	0.968704	1.69948	0.00372313	1.11908e-05	87.896	204.409	0.0112817	0.888647		98.5601	175.833	2.00984e-18	0.61108	0.262765			100
1056	17.6	0.96497	1.69293	0.00370878	1.11477e-05	87.8885	204.392	0.0112807	0.888535		98.5655	176	1.93369e-18	0.610296	0.262427			100
1057	17.6167	0.96125	1.6864	0.00369448	1.11047e-05	87.8809	204.374	0.0112797	0.888422		98.5708	176.167	1.86043e-18	0.609514	0.262091			100
1058	17.6333	0.957544	1.6799	0.00368024	1.10619e-05	87.8733	204.357	0.0112787	0.888309		98.5761	176.333	1.78994e-18	0.608732	0.261755			100
1059	17.65	0.953853	1.67343	0.00366605	1.10193e-05	87.8657	204.339	0.0112778	0.888196		98.5814	176.5	1.72213e-18	0.607951	0.261419			100
1060	17.6667	0.950176	1.66698	0.00365192	1.09768e-05	87.8581	204.321	0.0112768	0.888083		98.5867	176.667	1.65688e-18	0.607171	0.261084			100
1061	17.6833	0.946513	1.66055	0.00363784	1.09345e-05	87.8505	204.303	0.0112758	0.88797		98.5919	176.833	1.5941e-18	0.606392	0.260749			100
1062	17.7	0.942864	1.65415	0.00362382	1.08923e-05	87.8429	204.286	0.0112748	0.887857		98.5971	177	1.53371e-18	0.605614	0.260414			100
1063	17.7167	0.939229	1.64777	0.00360985	1.08503e-05	87.8352	204.268	0.0112739	0.887744		98.6024	177.167	1.4756e-18	0.604837	0.26008			100
[truncated: 20,807 more rows]

## Sheet: STF1_Ld
	Experimental Data (Relative to Control at 25 °C)
																		Parameters for STF1/Ld
[truncated: 14 more rows]

## Sheet: Calculator_HeLa_US6
System parameters
[truncated: 21,876 more rows]

## Sheet: HeLa_US6
	Experimental Data (Relative to Control at 25 °C)
[truncated: 15 more rows]

[truncated: 4 more sheets: Calculator_Db, STF1_Db, Calculator_STF1_Kb R48Q,R50P, STF1_Kb R48Q,R50P_LdDb alpha3]
